# Supplementary material for: Sequential transcriptional changes dictate safe and effective antigen-specific immunotherapy
Source: Nat Commun. 2014 Sep 3;5:4741. doi: 10.1038/ncomms5741 (PMC4167604; doi:10.1038/ncomms5741)
Supplement: Supplementary Data 1 — Expression matrix of 1,893 regulated transcripts across 6 stages of dose escalation peptide immunotherapy (including 12 gene clusters identified by self-organizing map) [file ncomms5741-s2.xlsx]

## Sheet: Table S1
Supplementary Table 1. Expression matrix of 1,893 regulated transcripts across 6 stages of dose escalation peptide immunotherapy (including 12 gene clusters identified by self-organizing map)
					RMA-normalized signal intensity (log2-transformed)							log2-transformed ratio (relative to Cont_PBS)						Gene cluster
Probeset ID	Accession Number	EntrezID	Symbol	Description	Cont_PBS	1_0.08	2_esc_0.8	3_esc_8	4_esc_80	6_esc_3x80	10_esc_7x80	1_0.08	2_esc_0.8	3_esc_8	4_esc_80	6_esc_3x80	10_esc_7x80	Clusters_12
10344750	NM_133220	170755	Sgk3	serum/glucocorticoid regulated kinase 3	9.13884	9.52429	9.90083	9.9643	10.4632	9.2867	9.75307	0.385452	0.761991	0.82546	1.3244	0.147862	0.614233	6
10344805	NM_026493	211660	Cspp1	centrosome and spindle pole associated protein 1	9.22469	8.81509	8.96298	8.62391	8.77577	8.55968	8.1915	-0.4096	-0.261706	-0.600782	-0.448924	-0.665012	-1.03319	1
10344966	NM_016923	17087	Ly96	lymphocyte antigen 96	7.31088	9.49611	9.38034	7.69783	8.42732	7.71813	8.32366	2.18523	2.06946	0.386953	1.11644	0.407246	1.01278	5
10345436	X16670	---	LOC280487	pol polyprotein	10.2785	9.03569	9.51784	9.43366	9.77044	9.75443	9.39221	-1.24277	-0.760617	-0.8448	-0.508019	-0.524031	-0.886247	2
10345752	NM_010555	16178	Il1r2	interleukin 1 receptor, type II	8.07925	9.58827	9.79428	9.57169	8.87548	9.34212	8.62485	1.50902	1.71503	1.49244	0.796227	1.26287	0.545602	11
10345791	NM_001025602	17082	Il1rl1	interleukin 1 receptor-like 1	7.77231	8.31981	9.04049	8.95455	9.38965	8.43599	8.49792	0.547506	1.26818	1.18225	1.61735	0.663684	0.725612	9
10345807	NM_008365	16182	Il18r1	interleukin 18 receptor 1	7.31162	8.64032	8.29092	7.88446	8.06067	7.70707	8.1339	1.3287	0.979298	0.572843	0.749055	0.395447	0.822279	5
10345824	NM_010553	16174	Il18rap	interleukin 18 receptor accessory protein	8.03887	10.05	9.56835	9.12579	9.5519	9.08766	9.33371	2.01108	1.52948	1.08692	1.51303	1.04879	1.29483	11
10346222	X16670	---	LOC280487	pol polyprotein	10.2785	9.03569	9.51784	9.43366	9.77044	9.75443	9.39221	-1.24277	-0.760617	-0.8448	-0.508019	-0.524031	-0.886247	2
10346260	NM_028091	72085	Osgepl1	O-sialoglycoprotein endopeptidase-like 1	8.06961	8.2437	8.7749	9.01311	9.56575	8.4785	8.41449	0.174094	0.705288	0.9435	1.49614	0.40889	0.344881	6
10346365	NM_199007	68549	Sgol2	shugoshin-like 2 (S. pombe)	7.49919	8.18564	9.12623	9.36341	9.66797	8.0445	8.44239	0.686448	1.62704	1.86422	2.16878	0.54531	0.943206	10
10346549	NM_007624	12417	Cbx3	chromobox homolog 3 (Drosophila HP1 gamma)	9.95815	10.2295	10.9093	10.943	11.2447	10.578	10.8479	0.271324	0.951099	0.98489	1.28652	0.619842	0.889763	6
10346551	NM_207653	12633	Cflar	CASP8 and FADD-like apoptosis regulator	11.2762	11.0101	10.954	10.8182	10.5783	10.8163	10.2313	-0.266031	-0.322113	-0.457985	-0.697902	-0.459852	-1.04488	1
10346576	NM_172656	227154	Stradb	STE20-related kinase adaptor beta	8.34361	9.48376	10.3936	10.4483	10.7206	9.20738	9.15252	1.14015	2.04997	2.10467	2.37703	0.86377	0.80891	12
10346764	NM_001198571	329165	Abi2	abl-interactor 2	8.24758	8.2243	8.44963	8.53825	9.04876	9.33291	9.61491	-0.0232716	0.202057	0.290672	0.801183	1.08534	1.36733	3
10346799	NM_017480	54167	Icos	inducible T-cell co-stimulator	12.2227	12.2801	12.6343	12.8072	12.7447	13.223	13.0099	0.057392	0.411596	0.584506	0.521951	1.00029	0.787145	3
10347291	NM_009909	12765	Cxcr2	chemokine (C-X-C motif) receptor 2	7.18547	9.51667	9.09871	7.69666	9.33714	9.50421	10.3842	2.3312	1.91324	0.51119	2.15167	2.31874	3.19872	11
10347335	NM_013612	18173	Slc11a1	solute carrier family 11 (proton-coupled divalent metal ion transporters), member 1	8.25986	10.5478	9.37802	8.1626	8.52741	7.92156	8.3279	2.28795	1.11816	-0.0972559	0.267554	-0.338296	0.0680476	5
10347508	NM_170755	227298	Fam134a	family with sequence similarity 134, member A	9.32785	9.68082	10.0686	10.2335	10.4807	10.0011	9.97822	0.352968	0.740736	0.905605	1.15289	0.673286	0.650369	6
10347521	NM_026846	68818	Zfand2b	zinc finger, AN1 type domain 2B	8.67527	9.14957	9.32395	9.46911	9.73657	9.08194	9.22559	0.474298	0.648679	0.793839	1.0613	0.406663	0.550317	6
10347748	NM_028817	74205	Acsl3	acyl-CoA synthetase long-chain family member 3	10.028	9.64263	9.05992	8.74311	8.82188	9.09781	8.88414	-0.385416	-0.968131	-1.28494	-1.20617	-0.930235	-1.14391	1
10347933	NM_001013817	434484	Sp140	Sp140 nuclear body protein	7.71496	8.89301	9.07207	8.48598	9.10744	8.63574	8.85119	1.17805	1.35712	0.771027	1.39249	0.920788	1.13624	8
10347980	NM_022417	64294	Itm2c	integral membrane protein 2C	9.99221	10.7218	10.8871	11.0094	11.0539	11.2677	11.2488	0.729555	0.894905	1.01714	1.06171	1.27549	1.25655	8
10348493	NM_008515	16978	Lrrfip1	leucine rich repeat (in FLII) interacting protein 1	10.2593	9.95986	9.49026	9.23525	9.27581	9.67284	9.52359	-0.299394	-0.768995	-1.02401	-0.983446	-0.586412	-0.735664	1
10348558	NM_016717	50880	Scly	selenocysteine lyase	8.89327	9.27136	9.53416	9.43192	9.99768	9.39176	9.40977	0.378092	0.640888	0.538649	1.10441	0.498492	0.516498	4
10348618	NM_001039126	65247	Asb1	ankyrin repeat and SOCS box-containing 1	8.19738	9.05124	9.78912	9.59029	10.0529	8.86324	8.79641	0.853852	1.59174	1.39291	1.85553	0.665853	0.599028	10
10349603	NM_010548	16153	Il10	interleukin 10	9.36216	9.29346	10.8516	11.8355	12.4352	12.9865	12.9656	-0.0686972	1.48946	2.47336	3.073	3.62435	3.60341	11
10349648	NM_007799	13034	Ctse	cathepsin E	11.7718	12.6646	13.2255	13.2675	13.3373	12.4613	12.6479	0.892777	1.45371	1.49569	1.56553	0.689501	0.876111	9
10349968	NM_007695	12654	Chi3l1	chitinase 3-like 1	7.90052	10.7739	10.3032	8.93267	9.73758	10.0822	10.2334	2.8734	2.4027	1.03215	1.83706	2.18164	2.33285	11
10350090	NM_026024	67196	Ube2t	ubiquitin-conjugating enzyme E2T (putative)	8.52504	8.61839	9.11182	9.17595	9.61083	8.60779	8.72834	0.0933416	0.586777	0.650906	1.08579	0.0827429	0.203294	4
10350159	NM_133664	16763	Lad1	ladinin	9.67388	9.21475	9.58294	8.45784	8.43922	7.62751	7.69908	-0.459137	-0.0909443	-1.21604	-1.23466	-2.04638	-1.9748	1
10350188	NM_025439	66241	Tmem9	transmembrane protein 9	7.65931	7.89071	8.29037	8.36286	8.91116	8.03921	8.06668	0.231395	0.631052	0.70355	1.25184	0.379897	0.407369	4
10350297	NM_001081258	381293	Kif14	kinesin family member 14	7.58716	8.19354	8.97469	9.32472	9.82504	7.94235	8.30185	0.606374	1.38753	1.73755	2.23788	0.355189	0.714683	10
10350335	NM_013551	15288	Hmbs	hydroxymethylbilane synthase	10.7276	11.6716	12.462	12.4675	12.84	11.3725	11.4332	0.943995	1.73436	1.73991	2.11241	0.644874	0.705574	10
10350392	NM_009791	12316	Aspm	asp (abnormal spindle)-like, microcephaly associated (Drosophila)	7.9686	8.40032	9.17312	9.58925	9.77324	8.31277	8.5454	0.431719	1.20452	1.62064	1.80464	0.344164	0.576799	7
10350516	NM_011198	19225	Ptgs2	prostaglandin-endoperoxide synthase 2	7.45188	10.0518	9.93559	8.90791	9.02123	8.37004	8.09434	2.59992	2.48372	1.45603	1.56935	0.918157	0.642465	11
10350630	NM_022018	63913	Fam129a	family with sequence similarity 129, member A	8.11631	9.79211	9.29941	9.11289	9.44028	9.63289	9.56942	1.6758	1.18309	0.996577	1.32397	1.51658	1.45311	11
10350733	NM_011267	19734	Rgs16	regulator of G-protein signaling 16	10.407	10.563	11.6932	11.8793	12.0841	12.6491	12.6379	0.155991	1.28616	1.47232	1.67714	2.24213	2.23087	8
10350742	NM_011882	24014	Rnasel	ribonuclease L (2', 5'-oligoisoadenylate synthetase-dependent)	8.32778	9.67257	10.3083	9.80205	10.3602	9.50852	9.53067	1.34479	1.98057	1.47427	2.03243	1.18074	1.20289	10
10350823	NM_001136104	11352	Abl2	v-abl Abelson murine leukemia viral oncogene homolog 2 (arg, Abelson-related gene)	10.1628	9.92232	9.09528	9.34414	8.85176	9.30357	9.27464	-0.240456	-1.0675	-0.818637	-1.31102	-0.859214	-0.888138	1
10350838	NM_026515	68026	2810417H13Rik	RIKEN cDNA 2810417H13 gene	9.46129	10.0149	10.6097	10.7929	11.3555	10.0969	10.5119	0.553611	1.14841	1.33158	1.89417	0.635659	1.05066	9
10351039	NR_002840	14455	Gas5	growth arrest specific 5	9.89963	8.96016	9.32875	9.12944	8.95635	9.4533	8.89913	-0.939473	-0.570883	-0.770188	-0.943278	-0.446328	-1.0005	2
10351206	NM_011347	20344	Selp	selectin, platelet	7.8511	7.88431	8.48086	8.69568	9.80986	9.06358	9.38902	0.0332054	0.629758	0.844581	1.95876	1.21248	1.53792	8
10351347	NM_011804	433375	Creg1	cellular repressor of E1A-stimulated genes 1	10.7313	11.598	11.9575	11.6763	12.0091	11.2134	11.1212	0.866621	1.22619	0.945002	1.27774	0.482067	0.38985	6
10351509	NM_144559	246256	Fcgr4	Fc receptor, IgG, low affinity IV	7.4623	10.7039	10.4868	8.4381	9.2121	8.61078	8.63178	3.24164	3.02447	0.975794	1.7498	1.14848	1.16948	11
10351644	NM_018729	18106	Cd244	CD244 natural killer cell receptor 2B4	7.30006	10.0041	9.44933	8.62875	9.01824	8.02643	8.68349	2.70403	2.14927	1.32869	1.71818	0.72638	1.38343	11
10351658	NM_007649	12506	Cd48	CD48 antigen	9.84188	10.9204	10.6808	10.6142	10.871	10.8369	10.8647	1.07852	0.838889	0.772319	1.02911	0.995036	1.02282	8
10351689	ENSMUST00000097466	100038548	Gm10521	predicted gene 10521	8.70408	8.2904	7.94011	7.70546	7.3495	7.94407	8.06598	-0.413674	-0.763965	-0.998614	-1.35457	-0.760005	-0.638095	1
10351880	NM_001162938	623121	E430029J22Rik	RIKEN cDNA E430029J22 gene	10.1025	8.99032	9.92274	8.65169	8.26543	8.4714	7.61798	-1.11221	-0.179793	-1.45084	-1.8371	-1.63113	-2.48456	1
10351905	NM_011465	20739	Spna1	spectrin alpha 1	7.45125	8.91788	9.89728	10.2086	10.3504	8.18213	8.2564	1.46663	2.44603	2.75733	2.8992	0.730886	0.805156	12
10352000	NM_133809	98256	Kmo	kynurenine 3-monooxygenase (kynurenine 3-hydroxylase)	7.10387	9.19679	9.1122	8.69157	9.36314	8.39303	7.92414	2.09292	2.00833	1.5877	2.25927	1.28916	0.820266	11
10352048	NM_012012	26909	Exo1	exonuclease 1	7.94754	7.94447	8.57419	8.62463	9.14512	8.21758	8.61454	-0.00307148	0.626648	0.677088	1.19758	0.270043	0.667003	4
10352234	NM_001081175	320404	Itpkb	inositol 1,4,5-trisphosphate 3-kinase B	11.7924	11.4405	10.975	10.8034	10.6463	11.034	11.2041	-0.351947	-0.817407	-0.988999	-1.1461	-0.758417	-0.588301	1
10352356	NM_027999	71909	Haus5	HAUS augmin-like complex, subunit 5	8.50927	8.66059	9.09799	9.31333	9.62851	8.80338	8.94914	0.151323	0.588726	0.804058	1.11924	0.294112	0.439868	4
10352448	NM_022019	63953	Dusp10	dual specificity phosphatase 10	8.53737	9.16683	9.33168	9.3331	9.52424	10.0714	10.1121	0.629459	0.794306	0.795729	0.986869	1.53399	1.57469	8
10352709	NM_198654	381318	Nsl1	NSL1, MIND kinetochore complex component, homolog (S. cerevisiae)	7.93944	8.01939	8.51532	8.6691	9.19624	8.12751	8.26639	0.0799492	0.575881	0.729661	1.2568	0.188073	0.326951	4
10352767	NM_010892	18005	Nek2	NIMA (never in mitosis gene a)-related expressed kinase 2	7.77134	8.23696	9.15266	9.44114	9.87186	8.24134	8.4997	0.465618	1.38131	1.6698	2.10052	0.469997	0.728356	10
10352905	NM_001111059	12490	Cd34	CD34 antigen	8.24678	7.90097	8.55417	9.27664	10.031	9.45815	10.1436	-0.345805	0.307391	1.02986	1.78423	1.21137	1.8968	8
10352954	NM_008253	15354	Hmgb3	high mobility group box 3	9.37354	9.35269	10.081	10.1806	10.5597	9.73125	9.68447	-0.0208502	0.70748	0.80704	1.18612	0.357707	0.310927	4
10353032	---	---	---	---	8.05998	8.39528	8.64913	8.73347	9.13191	8.32705	8.52766	0.3353	0.589153	0.673492	1.07194	0.267078	0.467688	4
10353415	NM_145856	257630	Il17f	interleukin 17F	8.45443	8.43676	10.613	10.579	9.67852	10.3797	7.66469	-0.0176715	2.15852	2.12459	1.22408	1.92522	-0.789748	7
10353420	NM_008563	17215	Mcm3	minichromosome maintenance deficient 3 (S. cerevisiae)	9.64147	9.75707	10.0946	10.2938	10.6905	9.97093	10.0997	0.115596	0.453128	0.652288	1.04903	0.329459	0.458223	4
10353460	NM_001160139	226922	Kcnq5	potassium voltage-gated channel, subfamily Q, member 5	7.48135	7.89728	7.80653	7.76155	8.17049	8.40046	8.78737	0.415925	0.325175	0.280197	0.689143	0.919108	1.30602	3
10353524	NM_001081079	70155	Ogfrl1	opioid growth factor receptor-like 1	8.16562	8.31602	9.04178	9.03907	9.51031	8.52321	8.983	0.150404	0.876157	0.873449	1.34469	0.357591	0.817379	6
10353733	NM_008922	19076	Prim2	DNA primase, p58 subunit	9.49751	9.67579	10.153	10.2688	10.79	9.695	9.97755	0.178279	0.655494	0.771241	1.2925	0.197484	0.480043	4
10353750	NM_145392	213539	Bag2	BCL2-associated athanogene 2	7.9874	8.05033	8.63158	8.69958	9.0486	8.54746	8.48649	0.0629254	0.644178	0.712183	1.0612	0.560057	0.499083	4
10353844	NM_153408	214854	Neurl3	neuralized homolog 3 homolog (Drosophila)	8.29274	9.88952	9.71656	9.40512	9.57881	9.79414	9.57382	1.59678	1.42382	1.11238	1.28607	1.5014	1.28108	11
10354003	NM_173870	269181	Mgat4a	mannoside acetylglucosaminyltransferase 4, isoenzyme A	9.31641	9.25211	8.84381	7.912	8.35454	7.8169	8.11919	-0.0643005	-0.472597	-1.40441	-0.961872	-1.49951	-1.19722	1
10354168	NM_018775	54610	Tbc1d8	TBC1 domain family, member 8	7.69324	8.99376	8.45617	8.04288	8.46416	7.91946	8.13497	1.30052	0.762932	0.349645	0.770926	0.226222	0.441736	5
10354203	---	---	---	---	9.46106	9.00472	9.23674	8.84671	8.36112	8.73287	8.28318	-0.456337	-0.224323	-0.61435	-1.09994	-0.728196	-1.17789	1
10354374	NM_016917	53945	Slc40a1	solute carrier family 40 (iron-regulated transporter), member 1	8.04061	9.50644	9.52272	9.03578	9.80327	8.32123	8.33174	1.46582	1.48211	0.995168	1.76266	0.280618	0.291129	6
10354418	NM_028696	109019	Obfc2a	oligonucleotide/oligosaccharide-binding fold containing 2A	12.2851	12.1875	11.593	11.0846	10.7514	11.0983	10.7227	-0.0975791	-0.692093	-1.20053	-1.53371	-1.18683	-1.56246	1
10354506	NM_133829	98682	Mfsd6	major facilitator superfamily domain containing 6	9.89134	9.45539	8.98283	8.38692	8.70046	9.467	9.9505	-0.435954	-0.908513	-1.50443	-1.19088	-0.424338	0.0591545	1
10354753	NM_029267	75388	Boll	bol, boule-like (Drosophila)	9.11022	8.62575	8.24611	7.87254	7.84734	7.98308	7.4989	-0.484473	-0.864109	-1.23768	-1.26288	-1.12714	-1.61132	1
10355141	NM_033563	93691	Klf7	Kruppel-like factor 7 (ubiquitous)	8.79194	9.99823	9.41826	9.1893	9.41157	9.68602	9.65765	1.20629	0.626327	0.397365	0.619634	0.894084	0.865715	5
10355214	NM_010497	15926	Idh1	isocitrate dehydrogenase 1 (NADP+), soluble	7.39542	7.67785	8.12522	7.88678	9.07452	8.35047	9.13486	0.28243	0.729801	0.49136	1.6791	0.955052	1.73945	3
10355227	NM_001122738	68691	1110028C15Rik	RIKEN cDNA 1110028C15 gene	8.9749	8.57867	8.42077	8.15824	8.02179	8.13781	7.94115	-0.396232	-0.554136	-0.816666	-0.953109	-0.837096	-1.03375	1
10355246	NM_007381	11363	Acadl	acyl-Coenzyme A dehydrogenase, long-chain	9.06577	9.6933	10.1267	10.0643	10.6091	9.7478	9.92013	0.627537	1.06096	0.998536	1.54335	0.682033	0.854365	9
10355312	NM_011770	22779	Ikzf2	IKAROS family zinc finger 2	8.22502	8.50803	9.47594	9.82118	9.68518	10.2376	10.2408	0.283016	1.25092	1.59617	1.46017	2.01263	2.01578	8
10355327	NM_007525	12021	Bard1	BRCA1 associated RING domain 1	7.9444	8.01624	8.8162	8.98772	9.28162	8.10944	7.997	0.071844	0.871802	1.04332	1.33722	0.165039	0.0526023	6
10355329	NM_007525	12021	Bard1	BRCA1 associated RING domain 1	7.87145	8.29436	8.94482	9.32792	9.66347	8.35661	8.70877	0.42291	1.07337	1.45647	1.79202	0.485166	0.83732	9
10355401	NM_001110239	11431	Acp1	acid phosphatase 1, soluble	9.70721	10.1265	10.704	10.8433	11.3061	10.1709	10.1989	0.419274	0.9968	1.13613	1.59894	0.463727	0.491678	7
10355403	NM_010233	14268	Fn1	fibronectin 1	7.83533	10.2864	10.3998	9.26288	10.6372	9.00573	9.54011	2.45104	2.56447	1.42755	2.80188	1.1704	1.70478	11
10355514	NM_027884	21961	Tns1	tensin 1	8.41215	8.41692	8.98424	9.22976	9.47551	9.21398	8.66598	0.00476931	0.572084	0.817604	1.06335	0.801825	0.253823	4
10355536	NM_027884	21961	Tns1	tensin 1	8.60253	8.66931	9.14328	9.38803	9.65786	8.82477	8.6283	0.0667795	0.540752	0.785498	1.05532	0.222242	0.0257715	4
10355567	NM_027154	69660	Tmbim1	transmembrane BAX inhibitor motif containing 1	8.35409	9.51906	9.32874	9.26394	9.5543	9.57993	9.68037	1.16497	0.974655	0.909857	1.20021	1.22585	1.32628	8
10355742	NM_023732	74104	Abcb6	ATP-binding cassette, sub-family B (MDR/TAP), member 6	8.22593	8.77742	9.39217	9.5806	10.2971	8.54856	8.66836	0.551489	1.16624	1.35468	2.07121	0.322629	0.44243	7
10355763	NM_001003917	245860	Atg9a	autophagy-related 9A (yeast)	7.91614	9.02452	9.48289	9.63247	9.81548	8.80902	8.7633	1.10838	1.56675	1.71633	1.89934	0.892877	0.847158	10
10356082	NM_011636	22038	Plscr1	phospholipid scramblase 1	11.4615	11.4691	12.5192	12.4926	12.637	12.7408	12.5052	0.0076287	1.05774	1.03117	1.17554	1.27936	1.04373	8
10356269	NM_001013817	434484	Sp140	Sp140 nuclear body protein	8.03059	8.86207	9.3919	8.93766	9.50965	8.80794	9.04151	0.831478	1.36132	0.907077	1.47906	0.777352	1.01093	9
10356339	NM_008801	18582	Pde6d	phosphodiesterase 6D, cGMP-specific, rod, delta	10.1243	10.873	11.0231	11.031	11.5052	10.9039	11.2675	0.7487	0.89882	0.90673	1.38087	0.779602	1.14324	8
10356461	NM_198652	381280	Hjurp	Holliday junction recognition protein	9.1142	9.68676	10.0163	10.1353	10.4871	9.69731	9.63799	0.572564	0.902149	1.02114	1.37292	0.58311	0.523794	6
10356762	X16670	---	LOC280487	pol polyprotein	10.2785	9.03569	9.51784	9.43366	9.77044	9.75443	9.39221	-1.24277	-0.760617	-0.8448	-0.508019	-0.524031	-0.886247	2
10356780	NM_080850	269224	Pask	PAS domain containing serine/threonine kinase	7.78883	7.96606	8.29641	8.47949	9.0788	8.00098	8.07365	0.177227	0.50758	0.690658	1.28997	0.212144	0.28482	4
10356999	NM_011563	21672	Prdx2	peroxiredoxin 2	11.7715	12.4544	12.898	13.0305	13.1427	12.1851	12.2753	0.682853	1.12651	1.25893	1.37111	0.413579	0.503728	7
10357191	NM_019933	19258	Ptpn4	protein tyrosine phosphatase, non-receptor type 4	11.1076	10.6959	10.7541	10.612	10.6119	10.6311	9.91129	-0.411687	-0.353471	-0.495542	-0.495702	-0.476448	-1.19628	1
10357249	NM_001085409	68428	Steap3	STEAP family member 3	9.62255	9.55147	10.3844	10.4355	10.8651	9.81944	9.99699	-0.0710773	0.761851	0.812934	1.24256	0.196892	0.374447	4
10357298	X16670	---	LOC280487	pol polyprotein	10.2785	9.03569	9.51784	9.43366	9.77044	9.75443	9.39221	-1.24277	-0.760617	-0.8448	-0.508019	-0.524031	-0.886247	2
10357371	NM_028135	72160	Tmem163	transmembrane protein 163	7.63122	8.73802	8.43084	8.20706	8.40538	8.43977	8.90151	1.1068	0.799622	0.575846	0.774167	0.808548	1.27029	8
10357391	NM_027678	226409	Zranb3	zinc finger, RAN-binding domain containing 3	7.79515	7.8125	8.37135	8.45444	9.07333	8.06968	8.22578	0.017345	0.576201	0.659291	1.27818	0.274533	0.430632	4
10357472	NM_009911	12767	Cxcr4	chemokine (C-X-C motif) receptor 4	8.41092	9.28947	9.68183	9.80664	10.27	8.94882	9.30526	0.878555	1.27091	1.39572	1.85906	0.537906	0.894342	9
10357590	NM_145508	226419	Dyrk3	dual-specificity tyrosine-(Y)-phosphorylation regulated kinase 3	8.44988	8.59888	9.55798	9.44392	9.72625	8.81157	8.54539	0.148992	1.10809	0.994034	1.27637	0.36169	0.0955029	6
10357698	NM_178874	68875	Tmcc2	transmembrane and coiled-coil domains 2	7.76259	9.00061	9.93811	9.74646	9.85756	9.10138	8.67945	1.23803	2.17552	1.98387	2.09497	1.33879	0.916863	12
10357833	NM_001167949	381290	Atp2b4	ATPase, Ca++ transporting, plasma membrane 4	8.61416	9.50846	10.2604	10.5235	10.7302	9.95584	10.0898	0.894302	1.64624	1.90932	2.11604	1.34168	1.47563	10
10358038	NM_145417	215615	Rnpep	arginyl aminopeptidase (aminopeptidase B)	8.99328	9.22209	9.82339	9.5101	10.3773	9.67325	9.82651	0.228811	0.830119	0.516828	1.38407	0.679971	0.833231	6
10358259	NM_021605	59125	Nek7	NIMA (never in mitosis gene a)-related expressed kinase 7	9.31235	9.9686	10.2219	10.0087	10.3729	10.2727	10.3914	0.656257	0.909522	0.696398	1.06052	0.960358	1.07901	8
10358389	NM_009061	19735	Rgs2	regulator of G-protein signaling 2	10.3978	10.2497	9.13959	9.16423	8.55695	9.07128	9.05741	-0.148089	-1.2582	-1.23356	-1.84084	-1.32651	-1.34038	1
10358408	NM_015811	50778	Rgs1	regulator of G-protein signaling 1	10.219	11.7598	11.0865	11.2134	11.0564	11.2267	10.8444	1.54077	0.867529	0.994406	0.837451	1.00769	0.625404	5
10358421	NM_022881	64214	Rgs18	regulator of G-protein signaling 18	8.05976	8.5044	8.73692	8.75559	9.43633	9.30286	9.66971	0.444642	0.677164	0.695835	1.37658	1.2431	1.60995	8
10358434	NM_008869	18783	Pla2g4a	phospholipase A2, group IVA (cytosolic, calcium-dependent)	8.0423	8.78772	9.0742	8.58443	9.49748	8.70858	9.35118	0.745414	1.0319	0.542131	1.45518	0.666274	1.30888	8
10358733	NM_016846	19731	Rgl1	ral guanine nucleotide dissociation stimulator,-like 1	8.03513	9.83439	9.08883	8.32117	8.76948	7.88981	7.96233	1.79926	1.0537	0.286041	0.734348	-0.145324	-0.0727995	5
10358894	NM_146126	20322	Sord	sorbitol dehydrogenase	9.54483	10.0942	10.6069	10.6731	11.1292	10.579	10.62	0.549369	1.06209	1.12824	1.58435	1.03414	1.07519	9
10359181	NM_023141	30935	Tor3a	torsin family 3, member A	8.15539	9.01805	9.19757	8.60855	9.16195	8.57867	8.83354	0.862656	1.04217	0.453151	1.00655	0.423271	0.678148	5
10359339	NM_013862	29809	Rabgap1l	RAB GTPase activating protein 1-like	8.50794	8.63322	9.29916	9.62842	9.75625	10.0258	10.0821	0.125281	0.791214	1.12048	1.24831	1.51781	1.57416	8
10359386	NM_172644	226539	Dars2	aspartyl-tRNA synthetase 2 (mitochondrial)	7.75294	7.6689	8.46369	8.51341	9.11392	8.09208	8.16067	-0.0840429	0.71075	0.760471	1.36099	0.339139	0.407733	4
10359434	NM_010177	14103	Fasl	Fas ligand (TNF superfamily, member 6)	10.952	10.756	10.3555	9.34822	9.28478	8.92349	9.0609	-0.195975	-0.596461	-1.60379	-1.66722	-2.02851	-1.8911	1
10359642	X16670	---	LOC280487	pol polyprotein	10.2785	9.03569	9.51784	9.43366	9.77044	9.75443	9.39221	-1.24277	-0.760617	-0.8448	-0.508019	-0.524031	-0.886247	2
10359689	NM_009721	11931	Atp1b1	ATPase, Na+/K+ transporting, beta 1 polypeptide	10.13	10.7222	9.90481	9.20307	9.44764	9.11851	9.02116	0.592169	-0.225192	-0.926933	-0.682361	-1.01149	-1.10884	1
10359697	NM_008510	16963	Xcl1	chemokine (C motif) ligand 1	11.7462	12.9661	12.8495	12.5399	12.8646	13.1804	12.8696	1.21982	1.10323	0.793633	1.11839	1.43414	1.12335	8
10359734	NM_028759	74106	Dcaf6	DDB1 and CUL4 associated factor 6	8.34776	8.8078	9.35028	9.25564	9.48937	8.74312	8.686	0.460043	1.00252	0.907887	1.14161	0.395365	0.338243	6
10359762	NM_178593	226594	Rcsd1	RCSD domain containing 1	8.06241	9.61744	8.94534	8.66559	8.96018	8.66482	8.89442	1.55503	0.882929	0.60318	0.897768	0.60241	0.832009	5
10359861	NM_025569	66447	Mgst3	microsomal glutathione S-transferase 3	8.22524	9.5954	10.1833	10.7828	11.0626	8.8571	8.79861	1.37016	1.95808	2.55757	2.83735	0.631864	0.573378	12
10359890	NM_023284	66977	Nuf2	NUF2, NDC80 kinetochore complex component, homolog (S. cerevisiae)	7.94225	8.71332	9.73045	9.85542	10.35	8.60052	9.01723	0.771067	1.7882	1.91317	2.40773	0.658275	1.07498	10
10360028	NM_001077189	14130	Fcgr2b	Fc receptor, IgG, low affinity IIb	8.17612	10.4117	10.6852	9.76241	10.8367	9.76715	9.95694	2.23557	2.50912	1.5863	2.66053	1.59103	1.78082	11
10360040	NM_010188	14131	Fcgr3	Fc receptor, IgG, low affinity III	7.99817	10.2346	9.95144	8.93974	10.069	9.18737	9.86282	2.23646	1.95327	0.941565	2.0708	1.1892	1.86465	11
10360070	NM_010185	14127	Fcer1g	Fc receptor, IgE, high affinity I, gamma polypeptide	10.3398	12.7898	12.4968	11.7564	12.1269	11.4197	11.7632	2.45002	2.15702	1.4166	1.78708	1.07994	1.42341	11
10360090	NM_008911	19044	Ppox	protoporphyrinogen oxidase	9.0241	10.1351	10.9429	11.0804	11.3475	9.88137	9.93125	1.11105	1.91876	2.05633	2.3234	0.857273	0.907146	10
10360344	NM_010045	13349	Darc	Duffy blood group, chemokine receptor	7.01472	8.09224	8.93655	9.07643	9.44726	7.76287	7.64356	1.07752	1.92183	2.06171	2.43254	0.748154	0.628844	7
10360367	---	---	---	---	9.56444	8.79773	9.27662	8.19297	8.06143	8.00726	7.22251	-0.766706	-0.287814	-1.37146	-1.503	-1.55718	-2.34193	1
10360370	NM_001024721	545384	BC094916	cDNA sequence BC094916	10.046	8.98579	10.1688	9.25284	8.8239	9.11213	8.26925	-1.0602	0.122841	-0.793147	-1.22209	-0.933862	-1.77674	1
10360373	NM_001177349	623121	E030037K03Rik	RIKEN cDNA E030037K03 gene	10.0178	9.77022	9.98464	9.25648	8.77441	8.66192	7.96376	-0.247586	-0.033163	-0.761319	-1.24339	-1.35588	-2.05404	1
10360377	BC150711	226691	AI607873	expressed sequence AI607873	9.05491	11.7708	11.7707	10.503	11.233	9.90767	9.84267	2.71594	2.7158	1.44813	2.17804	0.852761	0.787761	11
10360382	NM_008329	15951	Ifi204	interferon activated gene 204	9.02965	11.1213	11.5649	10.106	10.7973	9.97193	10.0341	2.09167	2.53524	1.07634	1.76764	0.942275	1.00442	11
10360406	NM_172648	226695	Ifi205	interferon activated gene 205	8.73414	11.6978	12.464	10.6901	11.5746	10.2056	9.70963	2.96368	3.72983	1.956	2.84048	1.47149	0.975485	12
10360684	NM_010145	13849	Ephx1	epoxide hydrolase 1, microsomal	9.50102	9.81414	9.89761	10.0091	10.0292	10.7353	10.9381	0.313119	0.396597	0.508049	0.528215	1.23425	1.43712	3
10360745	NM_133815	98386	Lbr	lamin B receptor	10.635	11.1902	11.4445	11.6474	11.9026	10.9008	11.191	0.555171	0.809499	1.01242	1.2676	0.265815	0.55604	6
10360806	NM_009794	12334	Capn2	calpain 2	8.11705	9.14568	8.85195	8.45968	9.02719	8.86661	8.95783	1.02863	0.734895	0.34263	0.910137	0.749562	0.840779	5
10360985	NM_001081363	108000	Cenpf	centromere protein F	7.5593	8.35298	9.26492	9.71638	9.79329	8.11408	8.40221	0.79368	1.70562	2.15708	2.23398	0.554775	0.842905	10
10361110	NM_029766	76843	Dtl	denticleless homolog (Drosophila)	8.74552	9.14581	9.87117	10.0019	10.5484	9.25916	9.46885	0.400291	1.12565	1.25636	1.8029	0.513646	0.723332	9
10361215	NM_153137	215243	Traf3ip3	TRAF3 interacting protein 3	7.88252	8.16932	7.89844	7.5549	7.8314	8.37843	8.91814	0.286797	0.0159197	-0.327624	-0.0511266	0.495908	1.03561	3
10361338	NM_001033391	320495	Ipcef1	interaction protein for cytohesin exchange factors 1	8.71257	8.19606	8.40614	8.58825	8.8183	10.0403	10.6277	-0.516513	-0.306431	-0.12432	0.105734	1.32772	1.91509	3
10361375	NM_025995	67141	Fbxo5	F-box protein 5	8.91815	9.85105	10.7053	10.8581	11.2111	9.54885	9.65907	0.932897	1.78717	1.93992	2.29291	0.630697	0.740925	10
10361698	NM_172785	237256	Zc3h12d	zinc finger CCCH type containing 12D	9.74923	9.3699	10.7059	10.9707	11.0596	11.6028	11.9588	-0.379335	0.956629	1.22146	1.31037	1.85361	2.20953	8
10361748	NM_027968	71865	Fbxo30	F-box protein 30	8.78827	9.35436	10.417	10.0432	10.0881	9.32672	9.15763	0.566089	1.62874	1.25493	1.29981	0.538446	0.369357	7
10361790	NM_025799	66848	Fuca2	fucosidase, alpha-L- 2, plasma	7.80752	8.83153	8.81429	8.75087	9.49953	8.65154	8.94933	1.02401	1.00677	0.943352	1.69201	0.844015	1.14181	9
10361897	NM_010511	15979	Ifngr1	interferon gamma receptor 1	10.1873	11.4715	11.2367	10.4729	10.8667	10.4197	10.8083	1.28426	1.0494	0.28568	0.67943	0.232482	0.621035	5
10361995	NM_027930	71804	Fam54a	family with sequence similarity 54, member A	8.69715	8.6101	9.63346	9.47062	10.2308	9.20577	9.21769	-0.0870532	0.936305	0.773464	1.53368	0.508616	0.520537	6
10362073	NM_001161845	20393	Sgk1	serum/glucocorticoid regulated kinase 1	10.0231	9.95389	9.23508	9.08504	8.91961	9.26047	8.82867	-0.0691902	-0.788	-0.938043	-1.10347	-0.762615	-1.19441	1
10362294	NM_176837	73910	Arhgap18	Rho GTPase activating protein 18	7.47192	8.39304	8.36834	8.31352	8.73814	8.0181	8.31124	0.921118	0.896425	0.841599	1.26622	0.546184	0.839323	6
10362350	NM_178666	210757	Themis	thymocyte selection associated	10.5995	10.0247	10.0633	9.85087	9.6528	9.19277	8.17249	-0.57471	-0.536135	-0.748585	-0.946655	-1.40669	-2.42697	1
10362674	NR_002842	19850	Rnu3a	U3A small nuclear RNA	11.2218	10.6275	10.0444	10.4884	11.2543	10.6594	11.526	-0.594298	-1.17731	-0.733369	0.032565	-0.562347	0.304206	2
10362676	NM_001168304	78334	Cdk19	cyclin-dependent kinase 19	8.16984	8.9728	9.23157	9.21479	9.80085	8.90759	9.35592	0.802964	1.06174	1.04495	1.63101	0.737752	1.18609	9
10362811	NM_001162908	140742	Sesn1	sestrin 1	8.87043	9.27847	9.92242	9.66056	10.093	9.20058	9.33145	0.408043	1.05198	0.790132	1.22255	0.330144	0.461015	6
10362899	NR_033558	414125	F830002L21Rik	RIKEN cDNA F830002L21 gene	8.74974	9.16953	9.97946	9.83122	9.96552	9.04505	9.05076	0.419792	1.22972	1.08147	1.21578	0.295306	0.301021	7
10363000	NM_001037741	625249	Gpx4	glutathione peroxidase 4	9.65014	10.0966	10.4885	10.6338	10.9727	10.3223	10.376	0.446471	0.838331	0.98367	1.32252	0.672138	0.725815	6
10363005	X16670	---	LOC280487	pol polyprotein	10.2785	9.03569	9.51784	9.43366	9.77044	9.75443	9.39221	-1.24277	-0.760617	-0.8448	-0.508019	-0.524031	-0.886247	2
10363070	NM_008147	14727	Gp49a	glycoprotein 49 A	10.8094	11.9544	12.3082	12.3394	12.3793	12.5921	11.896	1.14505	1.49884	1.53	1.56986	1.78268	1.08663	9
10363082	NM_013532	14728	Lilrb4	leukocyte immunoglobulin-like receptor, subfamily B, member 4	10.7948	11.87	12.0936	12.0656	12.2532	12.3729	11.9053	1.07512	1.29878	1.27075	1.45833	1.57806	1.11048	8
10363231	NM_020561	57319	Smpdl3a	sphingomyelin phosphodiesterase, acid-like 3A	8.67174	10.0898	10.2266	9.85588	10.5495	9.88745	10.4995	1.41811	1.55485	1.18414	1.87773	1.21571	1.82775	11
10363265	NM_001193303	110829	Lims1	LIM and senescent cell antigen-like domains 1	9.6449	10.2498	10.372	10.3457	10.6511	10.1968	10.3903	0.604944	0.72707	0.700833	1.00624	0.551921	0.745409	6
10363430	NM_001146120	19156	Psap	prosaposin	11.3368	12.7749	12.5013	12.0979	12.5545	11.8705	12.1836	1.43818	1.16454	0.761152	1.21773	0.533739	0.846809	5
10363475	NM_011073	18646	Prf1	perforin 1 (pore forming protein)	9.85324	12.8011	12.5725	11.628	12.0887	11.2328	11.2792	2.94782	2.7193	1.77474	2.23542	1.37954	1.42599	11
10363486	NM_153542	216011	Lrrc20	leucine rich repeat containing 20	8.27482	8.45738	9.03167	9.06304	9.56261	8.75912	8.6565	0.182563	0.756848	0.78822	1.28779	0.484306	0.381683	4
10363561	X16670	---	LOC280487	pol polyprotein	10.2785	9.03569	9.51784	9.43366	9.77044	9.75443	9.39221	-1.24277	-0.760617	-0.8448	-0.508019	-0.524031	-0.886247	2
10363563	NM_175194	73132	Slc25a16	solute carrier family 25 (mitochondrial carrier, Graves disease autoantigen), member 16	8.13329	8.53095	8.89667	8.90804	9.53199	8.73368	8.93704	0.39766	0.763381	0.774749	1.39871	0.600392	0.803756	6
10363575	NM_177372	327762	Dna2	DNA replication helicase 2 homolog (yeast)	8.97089	9.30472	10.0668	10.088	10.6709	9.67606	9.91975	0.333824	1.0959	1.11714	1.69999	0.705169	0.948857	9
10363706	NM_207221	108829	Jmjd1c	jumonji domain containing 1C	11.0397	10.8032	10.3333	10.1277	10.1191	10.166	9.97961	-0.236534	-0.706362	-0.91199	-0.920565	-0.873679	-1.06007	1
10364030	NM_009630	11540	Adora2a	adenosine A2a receptor	9.34201	9.96786	10.1836	10.2314	10.2363	10.4627	10.1176	0.625853	0.841614	0.889374	0.894306	1.12068	0.775542	3
10364361	NM_015790	50723	Icosl	icos ligand	7.93047	9.94881	8.89275	8.50841	8.93033	8.32695	8.67436	2.01834	0.962273	0.577935	0.999859	0.396479	0.743882	5
10364529	NM_011178	19152	Prtn3	proteinase 3	8.83729	8.66069	9.02642	9.92442	11.3438	10.0279	11.1315	-0.1766	0.189128	1.08713	2.50647	1.19057	2.29425	8
10364535	NM_015779	50701	Elane	elastase, neutrophil expressed	9.89884	10.1889	10.4446	11.3728	12.4145	11.2111	12.0524	0.290054	0.545768	1.47398	2.51563	1.31227	2.15354	8
10364593	NM_007725	12798	Cnn2	calponin 2	11.5253	12.2454	12.0679	11.9523	12.1892	12.4588	12.6381	0.720086	0.542588	0.426995	0.663884	0.933458	1.1127	8
10364601	NM_013850	27403	Abca7	ATP-binding cassette, sub-family A (ABC1), member 7	8.63308	9.27606	9.44552	9.63929	9.87187	9.30738	9.42063	0.642979	0.812447	1.00621	1.2388	0.674302	0.787549	6
10364675	NM_008162	625249	Gpx4	glutathione peroxidase 4	9.76944	10.1046	10.4568	10.6247	10.949	10.2724	10.3774	0.335114	0.687312	0.855218	1.17952	0.502948	0.607937	6
10364784	NM_139292	70335	Reep6	receptor accessory protein 6	9.67406	9.99895	10.6147	10.6834	11.1632	9.95034	10.1871	0.324892	0.94067	1.00936	1.48912	0.276283	0.513025	7
10364916	NM_175195	73218	3110056O03Rik	RIKEN cDNA 3110056O03 gene	10.2594	10.7256	11.4242	11.5629	11.7171	10.7381	10.6197	0.466197	1.16479	1.30354	1.45767	0.478717	0.360343	7
10364950	NM_008655	17873	Gadd45b	growth arrest and DNA-damage-inducible 45 beta	13.5705	13.4295	13.0868	13.0744	12.7728	12.9237	12.4455	-0.140996	-0.483742	-0.496125	-0.797696	-0.646789	-1.12498	1
10365003	NR_028549	100217454	Snord37	small nucleolar RNA, C/D box 37	10.054	9.6624	9.58575	9.47504	9.25879	9.80029	8.97204	-0.391586	-0.468233	-0.578943	-0.7952	-0.253691	-1.08194	1
10365104	BC119790	73822	F630110N24Rik	RIKEN cDNA F630110N24 gene	9.17732	9.39055	9.85196	9.85423	10.2988	9.55335	9.66559	0.213228	0.674638	0.67691	1.12145	0.376033	0.488275	4
10365136	NM_010347	14797	Aes	amino-terminal enhancer of split	10.7136	11.2989	11.5157	11.6607	11.9571	11.7532	11.7828	0.585297	0.802059	0.947047	1.24354	1.03961	1.06918	8
10365290	NM_021439	58250	Chst11	carbohydrate sulfotransferase 11	9.84353	9.9458	10.49	10.5898	10.6919	10.8905	10.7981	0.102262	0.646426	0.746288	0.84837	1.04695	0.95457	3
10365344	NM_146008	216198	Tcp11l2	t-complex 11 (mouse) like 2	7.80739	8.33683	9.41405	8.87999	9.14297	9.03461	9.17666	0.529435	1.60665	1.0726	1.33558	1.22722	1.36927	8
10365749	NM_008517	16993	Lta4h	leukotriene A4 hydrolase	9.5779	9.76029	10.0601	10.1866	10.5388	10.581	10.4821	0.182395	0.482227	0.608721	0.960893	1.00312	0.904185	3
10365899	NM_029852	77048	Ccdc41	coiled-coil domain containing 41	10.5774	10.2312	10.1478	10.0102	9.97925	9.87191	9.53784	-0.346193	-0.429603	-0.56721	-0.598138	-0.705485	-1.03955	1
10365933	NM_001001932	216238	Eea1	early endosome antigen 1	10.5341	10.5247	11.6258	12.0742	12.1447	12.6128	12.5985	-0.00936384	1.09174	1.54009	1.61058	2.07866	2.06439	8
10366043	NM_026268	67603	Dusp6	dual specificity phosphatase 6	9.39128	8.93576	10.3454	11.4236	11.8034	12.3193	12.1273	-0.455524	0.954098	2.03227	2.4121	2.92801	2.73597	11
10366346	NM_009344	21664	Phlda1	pleckstrin homology-like domain, family A, member 1	9.13978	8.95803	9.30404	8.67404	8.55801	8.53462	7.96093	-0.18175	0.164252	-0.465745	-0.581775	-0.605168	-1.17885	1
10366446	NM_146010	216350	Tspan8	tetraspanin 8	7.11145	8.13496	9.3769	9.45071	9.69019	8.12295	8.03023	1.02351	2.26545	2.33926	2.57874	1.0115	0.918786	10
10366572	NM_016971	50929	Il22	interleukin 22	10.6581	10.7622	11.2287	10.5891	10.355	10.4586	9.32755	0.104067	0.570537	-0.0690349	-0.30311	-0.199505	-1.33057	1
10367024	NM_009312	21334	Tac2	tachykinin 2	7.58315	8.49967	8.36438	9.27784	10.0639	7.91024	7.90039	0.916519	0.781238	1.6947	2.48073	0.327095	0.317244	7
10367076	NM_008921	19075	Prim1	DNA primase, p49 subunit	9.11057	9.11772	9.64275	9.64595	10.2996	9.1686	9.34669	0.00715053	0.532175	0.535378	1.18907	0.0580275	0.236117	4
10367436	NM_001042580	12512	Cd63	CD63 antigen	6.24263	7.7654	8.06902	7.73467	8.84071	8.80657	9.11705	1.52277	1.82639	1.49204	2.59808	2.56394	2.87442	3
10367532	NM_183264	67596	5830405N20Rik	RIKEN cDNA 5830405N20 gene	12.6872	12.212	11.9879	11.7225	11.5373	11.6394	11.037	-0.475208	-0.699315	-0.964768	-1.14992	-1.04785	-1.65024	1
10367744	---	---	---	---	9.20125	9.08057	10.0776	8.99328	9.71242	8.93537	8.10621	-0.120684	0.876333	-0.20797	0.51117	-0.265878	-1.09504	1
10367919	NM_029075	74732	Stx11	syntaxin 11	9.58459	10.496	10.7761	10.771	10.9516	10.9304	10.6321	0.911394	1.19149	1.18638	1.36706	1.34581	1.04756	8
10367945	NM_001195096	215789	Phactr2	phosphatase and actin regulator 2	7.64488	7.93869	9.23691	9.39942	9.71781	10.3083	9.9479	0.293803	1.59203	1.75454	2.07293	2.66343	2.30302	11
10368199	NM_010848	17863	Myb	myeloblastosis oncogene	10.7117	10.4186	11.3479	11.1863	11.274	11.5809	11.7263	-0.293092	0.636258	0.47456	0.562304	0.869174	1.01457	3
10368289	NM_008813	18605	Enpp1	ectonucleotide pyrophosphatase/phosphodiesterase 1	8.12555	9.17359	9.01642	8.78327	9.2691	9.32587	9.47661	1.04804	0.89087	0.65772	1.14355	1.20032	1.35107	8
10368356	NM_018747	432442	Akap7	A kinase (PRKA) anchor protein 7	6.97802	7.91482	8.83133	8.65089	9.20497	8.07872	7.70908	0.936795	1.85331	1.67287	2.22694	1.10069	0.731061	7
10368534	NM_172495	211329	Ncoa7	nuclear receptor coactivator 7	8.2038	8.75373	9.46733	9.40099	9.54696	8.66388	8.63883	0.549932	1.26353	1.19719	1.34316	0.460079	0.435035	7
10368644	NM_175449	215900	Fam26f	family with sequence similarity 26, member F	8.9862	10.1461	9.94299	9.19041	9.74668	9.1413	9.30877	1.15993	0.956794	0.204209	0.76048	0.155104	0.322571	5
10368647	NM_172508	212898	Dse	dermatan sulfate epimerase	7.93832	9.83613	8.90439	7.746	8.42594	7.74196	7.64637	1.89781	0.966072	-0.192317	0.487623	-0.196358	-0.291947	5
10368675	NM_008538	17118	Marcks	myristoylated alanine rich protein kinase C substrate	8.97831	10.233	9.7175	8.55181	8.92084	7.78238	7.32456	1.25469	0.739189	-0.426501	-0.057473	-1.19593	-1.65375	1
10368720	NM_001114332	72472	Slc16a10	solute carrier family 16 (monocarboxylic acid transporters), member 10	9.09087	9.92123	10.4464	10.4875	10.7702	9.31774	9.24953	0.830361	1.35549	1.39667	1.67929	0.226865	0.158653	7
10368845	NM_029132	103268	2410017P07Rik	RIKEN cDNA 2410017P07 gene	7.6151	7.7357	8.43694	8.47774	8.89367	8.10517	8.22523	0.120606	0.821841	0.86264	1.27858	0.490078	0.610135	6
10368886	ENSMUST00000105502	56484	Foxo3	forkhead box O3	9.19091	10.0089	10.7683	10.8986	11.0576	10.0092	9.68476	0.817966	1.57735	1.70768	1.86667	0.818278	0.493847	10
10368888	NM_019740	56484	Foxo3	forkhead box O3	9.32678	9.68385	10.1824	10.3527	10.531	9.67689	9.58466	0.357075	0.855656	1.02591	1.20418	0.350113	0.257878	6
10368970	NM_007548	12142	Prdm1	PR domain containing 1, with ZNF domain	8.00864	10.0153	9.79626	8.96172	9.55842	9.51835	9.72689	2.00662	1.78762	0.953072	1.54978	1.5097	1.71825	11
10369431	NM_001081127	237360	Adamts14	a disintegrin-like and metallopeptidase (reprolysin type) with thrombospondin type 1 motif, 14	8.13252	10.3915	9.52914	8.70756	8.88722	8.09128	8.30577	2.25896	1.39662	0.575049	0.754708	-0.0412332	0.173259	5
10369815	NM_007659	12534	Cdk1	cyclin-dependent kinase 1	9.93274	10.716	11.5301	11.6422	12.0905	10.4811	10.9997	0.783271	1.59741	1.70946	2.15775	0.548386	1.067	10
10369911	BC024851	68778	1110038D17Rik	RIKEN cDNA 1110038D17 gene	8.64461	9.71399	10.4017	10.3653	10.8392	9.34595	9.33461	1.06939	1.7571	1.72068	2.19462	0.701341	0.690009	10
10369989	NM_010027	13202	Ddt	D-dopachrome tautomerase	8.6946	8.76513	9.55113	9.71681	9.77713	9.67933	9.4555	0.0705395	0.856537	1.02221	1.08253	0.984739	0.760909	3
10370013	NM_010361	14872	Gstt2	glutathione S-transferase, theta 2	8.70978	8.89121	10.2343	10.6488	10.4952	10.6088	9.81236	0.181428	1.52452	1.93897	1.78545	1.899	1.10257	8
10370303	NR_004429	110532	Adarb1	adenosine deaminase, RNA-specific, B1	8.54685	8.38041	8.76834	9.09013	9.75089	9.91152	9.18189	-0.166439	0.221495	0.543279	1.20404	1.36467	0.635045	3
10371159	NM_019757	56371	Fzr1	fizzy/cell division cycle 20 related 1 (Drosophila)	9.89244	10.5899	11.359	11.3943	11.4674	10.4332	10.2509	0.697485	1.46655	1.50191	1.57494	0.540726	0.358467	7
10371607	NM_027878	71712	Dram1	DNA-damage regulated autophagy modulator 1	8.0737	9.50771	9.39974	8.5904	9.4409	8.84552	9.02568	1.43401	1.32604	0.516697	1.3672	0.771816	0.951982	5
10371959	NM_013508	13713	Elk3	ELK3, member of ETS oncogene family	8.44613	8.87609	9.59151	10.0543	10.3342	10.9435	10.9247	0.429963	1.14539	1.60821	1.88812	2.49733	2.47859	8
10372028	NM_018797	54712	Plxnc1	plexin C1	9.21741	9.70639	10.1987	10.073	10.3136	10.3218	10.3247	0.488975	0.98133	0.855574	1.09618	1.10443	1.10728	8
10372130	NM_175128	68281	4930430F08Rik	RIKEN cDNA 4930430F08 gene	8.48269	8.91008	9.747	9.8049	10.2937	8.93632	9.05426	0.427386	1.2643	1.3222	1.81097	0.453631	0.571566	7
10372410	NM_028608	73690	Glipr1	GLI pathogenesis-related 1 (glioma)	10.5859	11.4177	11.407	11.2508	11.6724	11.5366	11.6738	0.83183	0.821103	0.664885	1.08656	0.950746	1.08789	8
10372648	NM_017372	17105	Lyz2	lysozyme 2	10.1396	12.7355	12.7656	11.6587	12.8119	12.1607	12.8008	2.59594	2.626	1.51908	2.67227	2.02105	2.66117	11
10372652	NM_013590	17110	Lyz1	lysozyme 1	7.22013	8.51148	8.6916	7.73472	8.25647	7.77466	8.42854	1.29135	1.47147	0.514584	1.03634	0.554523	1.20841	5
10372766	NM_080446	117599	Helb	helicase (DNA) B	7.84037	8.22294	8.60591	8.7818	9.20655	8.41109	8.57175	0.382571	0.765539	0.941431	1.36618	0.570717	0.731378	6
10372781	NM_028679	73914	Irak3	interleukin-1 receptor-associated kinase 3	8.27716	9.58722	9.11467	8.83514	9.39099	9.11955	9.02734	1.31006	0.83751	0.557985	1.11384	0.842391	0.750181	5
10373223	NM_008512	16971	Lrp1	low density lipoprotein receptor-related protein 1	8.21616	9.48088	8.6615	8.23436	8.35211	7.91911	8.14553	1.26471	0.445342	0.0181986	0.135948	-0.297052	-0.0706311	5
10373515	NM_173733	211389	Suox	sulfite oxidase	7.19022	8.3854	8.89147	9.38533	9.89675	7.9873	8.26254	1.19518	1.70125	2.19511	2.70653	0.797081	1.07232	10
10373530	NM_183417	12566	Cdk2	cyclin-dependent kinase 2	9.56644	9.86056	10.2592	10.3231	10.7168	9.91832	9.88018	0.294116	0.692782	0.756615	1.15037	0.351874	0.313734	4
10373542	NM_016811	13139	Dgka	diacylglycerol kinase, alpha	11.2339	11.0961	11.2113	11.7779	11.8783	12.464	12.7013	-0.137798	-0.0226461	0.543981	0.644416	1.23008	1.46738	3
10373594	NM_015740	14533	Bloc1s1	biogenesis of lysosome-related organelles complex-1, subunit 1	10.2383	10.7569	10.9412	11.1025	11.4737	11.0383	10.9862	0.518644	0.702866	0.864185	1.23542	0.799982	0.747929	6
10373695	NM_016971	50929	Il22	interleukin 22	10.6642	10.7389	11.1988	10.5694	10.3479	10.4241	9.28017	0.0746633	0.534595	-0.0948117	-0.316264	-0.240111	-1.38404	1
10373912	NM_001013365	18413	Osm	oncostatin M	9.68861	10.923	10.8168	10.2192	10.5123	10.1839	10.1391	1.23437	1.12823	0.530634	0.82366	0.495316	0.450517	5
10374183	X16670	---	LOC280487	pol polyprotein	10.2785	9.03569	9.51784	9.43366	9.77044	9.75443	9.39221	-1.24277	-0.760617	-0.8448	-0.508019	-0.524031	-0.886247	2
10374236	NM_009477	22271	Upp1	uridine phosphorylase 1	8.14703	8.90797	8.91564	8.51133	9.00021	9.34937	9.68451	0.760941	0.768612	0.364303	0.853183	1.20234	1.53748	8
10374352	X16670	---	LOC280487	pol polyprotein	10.2785	9.03569	9.51784	9.43366	9.77044	9.75443	9.39221	-1.24277	-0.760617	-0.8448	-0.508019	-0.524031	-0.886247	2
10374727	NM_016707	14025	Bcl11a	B-cell CLL/lymphoma 11A (zinc finger protein)	9.75504	9.76945	10.6061	10.5146	10.7888	10.2407	10.3407	0.0144044	0.851088	0.759562	1.03381	0.485648	0.585658	4
10374746	NM_025923	67030	Fancl	Fanconi anemia, complementation group L	8.12679	8.3095	8.5999	8.69434	9.17657	8.23323	8.18064	0.182706	0.473109	0.56755	1.04978	0.106436	0.053851	4
10374983	NM_023906	65257	Asb3	ankyrin repeat and SOCS box-containing 3	7.78456	8.29093	8.49012	8.44415	8.82259	8.68987	8.68408	0.506377	0.705563	0.659595	1.03803	0.905317	0.899525	8
10375002	NM_026252	67579	Cpeb4	cytoplasmic polyadenylation element binding protein 4	8.4092	9.81545	10.3364	10.3488	10.3835	9.24392	9.02186	1.40625	1.92722	1.93964	1.97432	0.834716	0.612655	10
10375031	NM_030093	78372	Snrnp25	small nuclear ribonucleoprotein 25 (U11/U12)	8.7785	9.02369	9.34308	9.33927	9.84967	9.15028	9.46088	0.24519	0.564577	0.560769	1.07117	0.371782	0.682382	4
10375055	NM_001033981	544763	F830116E18Rik	RIKEN cDNA F830116E18 gene	7.8779	8.70517	9.89226	9.65593	9.89514	8.35111	8.17149	0.827267	2.01436	1.77803	2.01724	0.473212	0.293585	10
10375234	NM_026023	52653	Nudcd2	NudC domain containing 2	8.2651	8.44396	9.00479	8.983	9.44455	9.08405	9.04579	0.178862	0.739689	0.717899	1.17945	0.818954	0.780685	6
10375324	X16670	---	LOC280487	pol polyprotein	10.2785	9.03569	9.51784	9.43366	9.77044	9.75443	9.39221	-1.24277	-0.760617	-0.8448	-0.508019	-0.524031	-0.886247	2
10375439	NM_025426	66213	Med7	mediator complex subunit 7	9.0347	9.41185	9.87368	9.6782	10.043	9.82542	9.7115	0.377149	0.838982	0.643494	1.00825	0.790719	0.676793	6
10375443	NM_134250	171285	Havcr2	hepatitis A virus cellular receptor 2	7.15934	8.5885	8.75906	8.60336	8.96289	9.54982	9.79378	1.42916	1.59972	1.44402	1.80355	2.39049	2.63444	8
10375713	NM_145926	103534	Mgat4b	mannoside acetylglucosaminyltransferase 4, isoenzyme B	8.09701	8.25937	8.68588	8.67663	9.16578	8.37138	8.43282	0.162364	0.588873	0.579626	1.06877	0.274374	0.335814	4
10376021	NM_033144	---	2004-08-31	septin 8	9.09764	9.29349	10.1062	10.0079	10.5307	9.50786	9.50101	0.195845	1.00858	0.910251	1.43307	0.410221	0.403365	6
10376208	NM_010299	14667	Gm2a	GM2 ganglioside activator protein	10.0753	11.1865	11.2846	11.1067	11.499	11.1708	11.0879	1.11115	1.2093	1.03137	1.42363	1.09548	1.01255	8
10376396	NM_001039047	216781	Trim58	tripartite motif-containing 58	8.27021	8.74711	9.96601	9.6529	9.74388	8.90832	8.64203	0.476904	1.69581	1.38269	1.47368	0.638117	0.371823	7
10376434	NM_138678	192194	Butr1	butyrophilin related 1	7.63941	8.99717	10.0086	10.401	10.6478	8.5575	8.28887	1.35776	2.36922	2.76162	3.0084	0.918092	0.649459	12
10376455	NM_178218	319162	Hist3h2a	histone cluster 3, H2a	12.113	12.7574	13.1594	13.3323	13.3097	12.6201	12.7435	0.644384	1.04638	1.21927	1.1967	0.507153	0.630534	6
10376459	---	---	---	---	10.1868	10.7198	11.204	11.5727	11.2704	10.3727	10.5198	0.532973	1.01723	1.38595	1.08357	0.185919	0.333055	7
10376513	NM_145827	216799	Nlrp3	NLR family, pyrin domain containing 3	7.06665	9.14359	8.59936	7.63778	8.73286	7.87521	7.75536	2.07694	1.53271	0.571134	1.66622	0.808557	0.688711	5
10376733	NM_008928	26397	Map2k3	mitogen-activated protein kinase kinase 3	13.2563	13.2685	13.0095	12.9231	12.6973	12.7457	12.1538	0.0121794	-0.24676	-0.333199	-0.559002	-0.51053	-1.10251	1
10376813	NM_001029936	432572	Specc1	sperm antigen with calponin homology and coiled-coil domains 1	8.53619	9.17241	10.0201	9.89774	10.1432	9.19909	9.1269	0.636219	1.48389	1.36155	1.60702	0.6629	0.590706	9
10376868	NM_011706	22368	Trpv2	transient receptor potential cation channel, subfamily V, member 2	8.57184	9.60554	9.54203	9.185	9.63668	9.11341	9.03254	1.0337	0.970189	0.613159	1.06484	0.541576	0.460704	5
10376950	NM_008885	18858	Pmp22	peripheral myelin protein 22	7.81174	8.00786	7.83187	7.97946	7.65516	9.5009	8.01953	0.196114	0.0201257	0.167715	-0.156583	1.68915	0.207785	3
10377265	NM_177320	320207	Pik3r5	phosphoinositide-3-kinase, regulatory subunit 5, p101	8.61091	10.0983	9.52802	8.95822	9.377	8.78333	9.0298	1.48743	0.917111	0.347306	0.766093	0.17242	0.418886	5
10377319	NM_175260	77579	Myh10	myosin, heavy polypeptide 10, non-muscle	8.90098	8.89489	9.48224	9.56668	9.96271	9.03256	9.00549	-0.00608829	0.581261	0.665706	1.06174	0.131583	0.104519	4
10377380	NR_026565	68964	1500010J02Rik	RIKEN cDNA 1500010J02 gene	8.81968	9.0472	9.43987	9.58277	9.91917	9.34974	9.28061	0.227521	0.62019	0.763093	1.09949	0.53006	0.460939	4
10377405	NM_011496	20877	Aurkb	aurora kinase B	9.95067	10.5935	11.4874	11.6416	11.9592	10.5878	11.0236	0.642849	1.53674	1.69092	2.00854	0.637094	1.07289	10
10377429	NR_028566	100216530	Snord118	small nucleolar RNA, C/D box 118	10.4979	12.2611	10.8643	12.4027	12.3425	11.1347	11.642	1.76316	0.366343	1.90478	1.84461	0.636729	1.14412	11
10377508	NM_001024206	245828	Trappc1	trafficking protein particle complex 1	9.48102	10.3801	10.7593	10.7505	11.2125	10.4118	10.3696	0.899117	1.2783	1.26952	1.73151	0.930829	0.888596	9
10377605	BC117077	69186	1810027O10Rik	RIKEN cDNA 1810027O10 gene	7.91354	8.28294	8.57045	8.74286	9.24465	8.38141	8.36701	0.369406	0.656912	0.82932	1.33112	0.467872	0.453474	6
10377804	NM_145429	216869	Arrb2	arrestin, beta 2	9.0481	10.2786	9.71	9.50388	9.92324	9.77673	10.0783	1.23048	0.661897	0.455781	0.875135	0.728623	1.03015	8
10378438	---	---	---	---	7.9165	8.34448	7.60975	8.92393	8.71665	8.15117	8.36346	0.427975	-0.306747	1.00743	0.800153	0.234666	0.446961	4
10378681	NM_008916	19062	Inpp5k	inositol polyphosphate 5-phosphatase K	8.98973	9.90226	10.1364	10.1485	10.6205	10.0607	10.1586	0.912532	1.14669	1.1588	1.6308	1.07097	1.16889	9
10378697	NM_008659	17913	Myo1c	myosin IC	8.82185	9.3233	9.52917	9.6135	9.89163	10.1604	10.0834	0.50145	0.707319	0.791654	1.06979	1.33857	1.2616	8
10378855	ENSMUST00000037912	237860	Ssh2	slingshot homolog 2 (Drosophila)	9.62445	8.76237	9.38619	8.59134	8.52551	8.91154	7.95396	-0.862073	-0.23826	-1.03311	-1.09894	-0.712908	-1.67048	1
10379013	NM_008028	14252	Flot2	flotillin 2	8.06928	8.55909	8.9041	8.59873	9.18965	8.9515	9.06222	0.489812	0.834818	0.529448	1.12037	0.88222	0.992941	8
10379127	NM_017407	54141	Spag5	sperm associated antigen 5	7.70611	8.45369	9.44963	9.67989	10.0972	8.40276	8.50902	0.747586	1.74352	1.97379	2.39105	0.69665	0.802912	10
10379176	NM_011676	22248	Unc119	unc-119 homolog (C. elegans)	7.78658	8.80295	8.7726	8.57878	8.96318	8.74685	8.77749	1.01637	0.986019	0.792205	1.1766	0.960275	0.990915	8
10379363	NM_001029856	237877	Atad5	ATPase family, AAA domain containing 5	7.20912	7.63264	8.29742	8.59911	9.16675	7.80811	7.82802	0.423515	1.0883	1.38999	1.95763	0.598986	0.618895	4
10379482	NM_009871	12569	Cdk5r1	cyclin-dependent kinase 5, regulatory subunit 1 (p35)	9.64055	9.37182	9.23829	9.12097	8.75823	8.59589	8.17283	-0.268725	-0.40226	-0.519575	-0.882315	-1.04466	-1.46772	1
10379511	NM_011333	20296	Ccl2	chemokine (C-C motif) ligand 2	7.62115	8.69785	8.32927	7.94465	8.55445	7.67522	7.92305	1.0767	0.708116	0.323505	0.933298	0.0540724	0.301896	5
10379615	NM_183201	327978	Slfn5	schlafen 5	9.27246	10.3321	10.78	9.47968	9.70562	9.51603	9.10386	1.0596	1.50753	0.207216	0.433159	0.243563	-0.168604	5
10379636	NM_011410	20558	Slfn4	schlafen 4	8.38717	9.42138	9.40107	7.95219	9.08616	9.46919	9.85393	1.03421	1.0139	-0.434977	0.698984	1.08201	1.46676	8
10379727	NM_001081957	100034251	Gm11428	predicted gene 11428	9.56501	11.9702	12.2909	11.2744	12.326	11.3218	11.4566	2.40516	2.72586	1.70941	2.761	1.75683	1.89163	11
10379953	BC067002	74038	4632419I22Rik	RIKEN cDNA 4632419I22 gene	8.27119	9.00499	9.4369	9.36928	9.84782	9.0848	9.25541	0.733795	1.16571	1.09809	1.57663	0.813612	0.984217	9
10379989	NM_025377	66140	Fam33a	family with sequence similarity 33, member A	7.92989	8.90268	9.78515	9.92084	10.3784	8.69206	9.13461	0.972795	1.85526	1.99096	2.44849	0.762173	1.20473	10
10380116	NM_172448	207742	Rnf43	ring finger protein 43	7.79274	8.9346	8.32227	8.21784	8.30791	7.91963	8.18525	1.14186	0.529528	0.425094	0.515164	0.126887	0.392505	5
10380174	NM_010824	17523	Mpo	myeloperoxidase	10.4833	10.1553	10.73	11.7284	12.5223	11.7868	12.5235	-0.327944	0.246742	1.24514	2.03897	1.30357	2.04017	8
10380489	NM_146025	217125	Samd14	sterile alpha motif domain containing 14	8.84298	9.26958	10.2695	10.2943	10.6888	9.48587	9.35567	0.426602	1.42649	1.45129	1.84578	0.642886	0.512688	7
10380514	NM_172543	215512	Fam117a	family with sequence similarity 117, memberA	9.57988	10.5943	11.242	11.4997	11.7606	10.1965	10.2683	1.01447	1.66209	1.91981	2.1807	0.616579	0.688442	10
10380773	NM_021493	58996	Arhgap23	Rho GTPase activating protein 23	8.03559	8.72456	9.21885	9.83099	10.0756	8.39465	8.3917	0.688972	1.18327	1.7954	2.04004	0.359062	0.356109	7
10381072	NM_011799	23834	Cdc6	cell division cycle 6 homolog (S. cerevisiae)	7.94573	8.481	8.94454	9.17557	9.77901	8.17283	8.38461	0.535267	0.998806	1.22984	1.83328	0.2271	0.438882	7
10381154	NM_009923	12799	Cnp	2',3'-cyclic nucleotide 3' phosphodiesterase	8.94363	9.1787	9.78244	9.63983	10.0608	9.54066	9.849	0.235065	0.838811	0.696199	1.1172	0.597028	0.90537	6
10381187	NM_016920	11975	Atp6v0a1	ATPase, H+ transporting, lysosomal V0 subunit A1	8.2179	10.3176	10.7514	10.4044	10.8832	9.51179	9.47709	2.09975	2.53349	2.18648	2.66527	1.29389	1.25919	12
10381250	NM_134024	103733	Tubg1	tubulin, gamma 1	9.69662	9.9889	10.6179	10.8253	11.4323	10.2766	10.72	0.292279	0.921242	1.12868	1.7357	0.580013	1.02339	9
10381419	NM_008676	17966	Nbr1	neighbor of Brca1 gene 1	9.16146	9.44519	10.0475	9.9579	10.2403	9.76873	9.83777	0.283726	0.886053	0.796432	1.07883	0.607268	0.676305	6
10381445	NM_144830	217203	Tmem106a	transmembrane protein 106A	7.63306	9.11201	9.00847	7.86255	8.53398	7.64708	7.78531	1.47895	1.37541	0.229491	0.900912	0.01402	0.152249	5
10381548	NM_153544	217216	BC030867	cDNA sequence BC030867	7.64141	7.79051	8.53508	8.54831	8.98988	8.03788	8.17884	0.149104	0.893671	0.906909	1.34847	0.396476	0.537437	6
10381588	NM_008175	14824	Grn	granulin	8.82815	10.9603	10.6162	9.80934	10.6085	9.63602	10.2057	2.13213	1.78801	0.981195	1.78031	0.80787	1.3776	11
10382844	NR_028569	100216536	Snord1c	small nucleolar RNA, C/D box 1C	9.12453	8.45266	8.37145	8.31833	8.31959	8.5314	8.09312	-0.671869	-0.753078	-0.806204	-0.804947	-0.593134	-1.03141	2
10382912	NM_001113486	---	2005-08-31	septin 9	9.8475	10.6601	10.4837	10.5153	10.8571	10.8691	11.0023	0.812637	0.636204	0.667834	1.00958	1.02163	1.15484	8
10382956	NM_001195088	217356	Tmc8	transmembrane channel-like gene family 8	10.0818	10.1577	10.4946	10.5577	10.7773	11.0115	11.1486	0.0758471	0.412822	0.475881	0.695486	0.929676	1.06681	3
10382973	NM_029964	77727	6030468B19Rik	RIKEN cDNA 6030468B19 gene	7.80789	8.47073	9.21964	9.24868	10.0416	8.10013	7.97873	0.662835	1.41175	1.44079	2.23373	0.292238	0.170841	7
10382985	NM_027827	71562	Afmid	arylformamidase	8.42142	9.09078	9.63327	9.70987	10.0703	8.97674	8.62401	0.669362	1.21186	1.28845	1.6489	0.555326	0.202588	7
10382998	NM_001012273	11799	Birc5	baculoviral IAP repeat-containing 5	8.44482	9.72736	10.4559	10.8754	11.1634	9.37768	9.48734	1.28254	2.01103	2.43057	2.71853	0.93286	1.04252	12
10383208	ENSMUST00000131035	672511	Rnf213	ring finger protein 213	8.92557	7.96558	8.88889	7.86818	8.06792	7.82838	7.79062	-0.959996	-0.0366847	-1.05739	-0.857656	-1.09719	-1.13495	1
10383233	AK173199	672511	Rnf213	ring finger protein 213	11.0432	10.5376	11.1545	10.4314	10.2927	10.2056	9.96687	-0.505543	0.11131	-0.611759	-0.750468	-0.837567	-1.07629	1
10383532	NM_026272	67608	Narf	nuclear prelamin A recognition factor	8.10832	9.03131	9.9554	10.1384	10.4658	8.88987	8.82126	0.922994	1.84708	2.03013	2.35746	0.78155	0.712939	10
10383556	NM_181420	238024	Fn3krp	fructosamine 3 kinase related protein	8.29612	9.78126	10.7008	10.8408	11.2255	9.32887	9.1574	1.48513	2.4047	2.54466	2.92942	1.03275	0.861277	12
10383564	NM_001038699	63828	Fn3k	fructosamine 3 kinase	7.1313	8.43285	9.27498	9.5627	10.0457	7.73074	7.65875	1.30155	2.14368	2.4314	2.91438	0.599436	0.527445	10
10383575	NM_029878	108903	Tbcd	tubulin-specific chaperone d	9.10752	9.27593	9.75453	9.76517	10.1322	9.59263	9.5631	0.168411	0.647008	0.657656	1.02472	0.485117	0.455585	4
10383615	NM_144797	210029	Metrnl	meteorin, glial cell differentiation regulator-like	7.61932	8.80256	8.35541	7.8997	8.00225	7.6366	7.71649	1.18325	0.736087	0.280384	0.382928	0.0172838	0.0971705	5
10383799	NM_015749	21452	Tcn2	transcobalamin 2	9.25255	10.9254	10.2713	9.8432	10.3204	10.1519	10.436	1.6729	1.01871	0.590652	1.06781	0.899389	1.18346	5
10383819	NM_144520	67815	Sec14l2	SEC14-like 2 (S. cerevisiae)	8.24785	8.88507	9.29383	9.5162	10.2535	8.46604	8.83686	0.637226	1.04598	1.26836	2.00564	0.218191	0.589008	7
10383982	NM_001080924	407821	Znrf3	zinc and ring finger 3	10.7094	10.4031	9.87169	9.80637	9.75497	9.95299	9.63942	-0.30631	-0.837758	-0.90308	-0.954483	-0.756457	-1.07003	1
10384145	NM_029938	77605	H2afv	H2A histone family, member V	9.46064	10.1835	10.7418	10.9879	11.291	10.4627	10.8319	0.722876	1.28116	1.52723	1.83037	1.00204	1.37131	9
10384233	NM_001083587	319939	Tns3	tensin 3	8.62576	9.63607	8.95991	8.46815	8.78416	8.59495	8.62453	1.01031	0.334154	-0.15761	0.158399	-0.0308085	-0.00122732	5
10384373	NM_001163359	60530	Fignl1	fidgetin-like 1	7.74253	8.45668	9.17781	9.30412	9.83968	8.39356	8.6035	0.714149	1.43528	1.56159	2.09715	0.651033	0.860969	10
10384452	NM_024475	79560	Ublcp1	ubiquitin-like domain containing CTD phosphatase 1	8.45826	8.80581	9.09859	9.1122	9.53213	8.80158	8.57967	0.347551	0.640333	0.653937	1.07387	0.343323	0.121407	4
10384458	NM_019549	56193	Plek	pleckstrin	9.83988	12.0844	11.8145	10.8214	11.5023	11.3951	11.3539	2.24451	1.97458	0.981528	1.66247	1.55518	1.51398	11
10384780	NM_025923	67030	Fancl	Fanconi anemia, complementation group L	9.46026	9.63445	9.87635	10.2856	10.5772	9.52063	9.56566	0.174186	0.416093	0.825376	1.11698	0.0603694	0.105398	4
10384782	NM_027260	69922	Vrk2	vaccinia related kinase 2	7.73867	8.29034	8.486	8.36619	8.91296	8.29623	8.24119	0.551668	0.74733	0.627521	1.1743	0.557563	0.502521	6
10384885	NM_175836	20742	Spnb2	spectrin beta 2	8.95296	9.57351	9.31935	9.3353	9.61244	9.84196	10.069	0.620554	0.366391	0.382343	0.659481	0.888999	1.11608	3
10384956	NM_026527	68044	Chac2	ChaC, cation transport regulator homolog 2 (E. coli)	8.60511	9.22142	10.2602	10.0474	10.3584	9.16503	8.78059	0.616309	1.65506	1.4423	1.75332	0.559924	0.175484	7
10385248	NM_013552	15366	Hmmr	hyaluronan mediated motility receptor (RHAMM)	7.22383	8.0276	9.283	9.43516	9.80339	7.78508	7.98624	0.803777	2.05917	2.21133	2.57956	0.561257	0.762411	10
10385325	NM_013917	30939	Pttg1	pituitary tumor-transforming gene 1	8.99918	9.4325	10.2169	10.2976	10.4876	9.3258	9.469	0.433318	1.21773	1.29846	1.4884	0.326616	0.469821	7
10385716	BC024353	66050	0610009B22Rik	RIKEN cDNA 0610009B22 gene	8.43361	8.45207	9.28374	8.96852	9.58032	9.06462	9.05645	0.0184652	0.850134	0.534914	1.14671	0.631014	0.622838	6
10385747	NM_199299	76901	Phf15	PHD finger protein 15	8.39657	8.84537	8.84651	9.10095	9.3327	9.62412	9.79248	0.448801	0.44994	0.704382	0.936128	1.22755	1.39591	8
10385776	NM_009331	21414	Tcf7	transcription factor 7, T-cell specific	9.66473	9.47121	9.33827	9.55674	9.99571	10.4199	10.6659	-0.193522	-0.32646	-0.107989	0.330974	0.755146	1.00121	3
10385826	NM_183173	237761	Ankrd43	ankyrin repeat domain 43	7.44885	8.46747	10.0624	9.49597	9.78847	8.52869	8.17271	1.01863	2.61352	2.04712	2.33963	1.07985	0.723868	10
10385893	NM_019687	30805	Slc22a4	solute carrier family 22 (organic cation transporter), member 4	8.02225	9.00088	10.0028	10.0654	10.4418	8.7557	8.86396	0.978631	1.9805	2.04313	2.41954	0.733449	0.841709	10
10386093	NR_028569	100216536	Snord1c	small nucleolar RNA, C/D box 1C	9.12453	8.45266	8.37145	8.31833	8.31959	8.5314	8.09312	-0.671869	-0.753078	-0.806204	-0.804947	-0.593134	-1.03141	2
10386236	NM_206882	382522	Hist3h2bb-ps	histone cluster 3, H2bb, pseudogene	8.48592	9.20761	9.74047	10.0943	10.0209	8.94596	9.16833	0.721691	1.25455	1.60834	1.53494	0.460046	0.682414	9
10386628	NM_025294	24083	Gm16515	predicted gene, Gm16515	8.37965	8.60462	8.80009	8.90156	9.50281	8.47367	8.25474	0.224975	0.420445	0.521916	1.12316	0.0940243	-0.124911	4
10386789	NM_013881	29869	Ulk2	Unc-51 like kinase 2 (C. elegans)	7.7688	8.22125	8.29372	8.35103	8.59837	8.81647	8.698	0.452447	0.524922	0.582234	0.829566	1.04767	0.929196	3
10386951	NM_018805	54710	Hs3st3b1	heparan sulfate (glucosamine) 3-O-sulfotransferase 3B1	9.59759	9.32236	8.95589	8.73427	8.74064	8.58485	8.70334	-0.275226	-0.6417	-0.863319	-0.856955	-1.01274	-0.894246	1
10387111	NM_025510	66358	2310004I24Rik	RIKEN cDNA 2310004I24 gene	8.62223	8.52551	9.07005	9.10732	9.31019	9.70285	9.33541	-0.096721	0.447816	0.485086	0.687962	1.08062	0.713179	3
10387505	NM_013415	11932	Atp1b2	ATPase, Na+/K+ transporting, beta 2 polypeptide	9.44278	9.22644	10.1946	10.0536	10.469	9.73383	9.82339	-0.216342	0.751769	0.610821	1.02618	0.291045	0.380609	4
10387536	NM_009853	12514	Cd68	CD68 antigen	9.37226	10.9855	10.608	9.4918	10.0905	9.61495	9.46382	1.61321	1.23576	0.119535	0.718253	0.24269	0.0915595	5
10387743	NM_009204	20528	Slc2a4	solute carrier family 2 (facilitated glucose transporter), member 4	7.63182	8.44583	9.06457	9.08715	9.53475	7.76932	7.90277	0.814007	1.43275	1.45532	1.90292	0.137499	0.270944	7
10387855	NM_009660	11687	Alox15	arachidonate 15-lipoxygenase	7.45831	8.52927	9.34258	8.44888	8.49924	8.98164	10.2308	1.07096	1.88427	0.990576	1.04093	1.52333	2.77249	8
10388227	NM_001024926	192986	Cyb5d2	cytochrome b5 domain containing 2	7.89618	8.04999	8.35575	8.20828	8.90897	8.27607	8.24183	0.153808	0.45957	0.3121	1.01278	0.379883	0.345642	4
10388310	NM_001015046	380711	Rap1gap2	RAP1 GTPase activating protein 2	7.86027	8.95093	8.5105	7.81288	8.18336	7.98911	8.25444	1.09066	0.650231	-0.0473883	0.323096	0.128848	0.394175	5
10388409	NM_001164223	68275	Rpa1	replication protein A1	9.1875	9.65419	9.99518	10.0723	10.6075	9.7251	10.147	0.466689	0.80768	0.884761	1.42005	0.537603	0.959502	6
10388451	NM_138950	192652	Wdr81	WD repeat domain 81	8.81571	9.26006	9.89496	10.0033	10.384	9.46076	9.63044	0.444351	1.07925	1.1876	1.56832	0.645053	0.814732	9
10388488	NM_029658	76566	Fam101b	family with sequence similarity 101, member B	8.24316	8.40111	8.37251	8.36382	8.5161	8.5768	9.37982	0.157942	0.129344	0.120652	0.272934	0.333638	1.13665	3
10388545	NM_198895	109934	Abr	active BCR-related gene	8.14885	9.10715	8.74033	8.57752	8.98808	8.83683	9.26318	0.958302	0.591488	0.42867	0.839231	0.687985	1.11434	8
10388591	NM_007754	12874	Cpd	carboxypeptidase D	8.61085	9.03139	9.52597	9.84084	10.2752	9.82004	9.47146	0.42054	0.915121	1.22999	1.66435	1.20919	0.860609	9
10389022	NM_177390	338367	Myo1d	myosin ID	8.53033	8.82967	9.71684	9.46491	9.96686	9.02141	9.11116	0.299335	1.18651	0.934575	1.43653	0.491083	0.580829	6
10389025	NM_177390	338367	Myo1d	myosin ID	8.74964	8.89136	9.78904	9.60114	10.0565	9.27478	9.31001	0.141714	1.0394	0.851493	1.30691	0.52514	0.560366	6
10389064	NM_011329	20290	Ccl1	chemokine (C-C motif) ligand 1	9.52962	10.0897	10.7099	9.88398	9.10206	8.05514	7.53583	0.560086	1.18029	0.354358	-0.427567	-1.47448	-1.99379	1
10389207	NM_013653	20304	Ccl5	chemokine (C-C motif) ligand 5	11.6854	13.8369	13.6423	13.2703	13.5172	13.1404	13.2472	2.15157	1.9569	1.5849	1.83181	1.45508	1.56185	11
10389214	NM_011338	20308	Ccl9	chemokine (C-C motif) ligand 9	8.19791	10.3121	10.4153	9.9916	10.7783	9.92313	10.0866	2.11417	2.21739	1.79369	2.58037	1.72522	1.88872	11
10389222	NM_009139	20305	Ccl6	chemokine (C-C motif) ligand 6	7.67838	10.4911	10.5515	8.84488	9.62176	8.99817	9.60006	2.81276	2.87312	1.1665	1.94338	1.31979	1.92169	11
10389300	NM_177564	192970	Dhrs11	dehydrogenase/reductase (SDR family) member 11	10.359	11.5949	12.4125	12.4116	12.6312	11.466	11.2835	1.23587	2.05343	2.05258	2.27219	1.10693	0.924436	12
10389339	NM_001029934	237898	Usp32	ubiquitin specific peptidase 32	9.36256	10.2122	10.848	11.0581	11.1009	9.85055	9.8235	0.849613	1.48547	1.69553	1.73837	0.487988	0.460935	7
10389395	NM_178309	237911	Brip1	BRCA1 interacting protein C-terminal helicase 1	7.25381	7.46633	8.08672	8.24072	8.81832	7.82328	8.10146	0.212522	0.832908	0.986907	1.56451	0.569467	0.847654	4
10389590	NM_025638	66569	Gdpd1	glycerophosphodiester phosphodiesterase domain containing 1	7.25944	7.95864	8.16242	8.32327	9.05327	7.76919	7.76273	0.699203	0.902978	1.06383	1.79383	0.509746	0.503292	4
10389606	NM_175563	270906	Prr11	proline rich 11	8.14048	8.81411	10.0415	10.2206	10.6078	8.94988	9.3472	0.673638	1.90103	2.08011	2.46733	0.809406	1.20673	10
10389654	NM_007946	13861	Epx	eosinophil peroxidase	7.85869	7.39102	8.68313	10.0702	9.94899	10.9237	10.7107	-0.467674	0.824436	2.21147	2.0903	3.06501	2.85198	11
10389719	NM_029023	74617	Scpep1	serine carboxypeptidase 1	7.99349	9.51662	9.52386	9.48379	10.193	8.95772	9.09876	1.52313	1.53037	1.4903	2.19952	0.964228	1.10527	10
10389816	NM_028011	71943	Tom1l1	target of myb1-like 1 (chicken)	7.90831	8.7674	9.53785	9.94524	10.2476	8.41751	8.32135	0.859089	1.62954	2.03693	2.33925	0.509196	0.413033	10
10390050	NM_177752	268465	Eme1	essential meiotic endonuclease 1 homolog 1 (S. pombe)	8.11325	8.30913	8.81336	8.86887	9.20377	8.3697	8.49502	0.19588	0.700108	0.755614	1.09052	0.256447	0.381767	4
10390473	NM_054051	108083	Pip4k2b	phosphatidylinositol-5-phosphate 4-kinase, type II, beta	9.1019	9.53244	9.62266	9.50613	9.89726	9.97181	10.1665	0.430545	0.520763	0.404231	0.795366	0.869918	1.06463	3
10390535	NM_207231	217151	Arl5c	ADP-ribosylation factor-like 5C	8.79198	9.99651	9.27833	8.71399	9.0163	8.54612	8.46109	1.20452	0.486348	-0.0779982	0.224315	-0.245859	-0.330892	5
10390574	NM_028149	72194	Fbxl20	F-box and leucine-rich repeat protein 20	7.59654	8.04555	8.32707	8.67121	8.91914	8.48202	8.55081	0.449012	0.730531	1.07467	1.3226	0.885487	0.954273	6
10390707	NM_011623	21973	Top2a	topoisomerase (DNA) II alpha	9.66665	10.4477	11.207	11.5531	11.7571	10.4213	10.8346	0.7811	1.54039	1.88646	2.09047	0.754632	1.16792	10
10391461	NM_009764	12189	Brca1	breast cancer 1	7.59248	8.23286	8.97378	9.23459	9.79199	8.05739	8.23458	0.640381	1.3813	1.64211	2.19951	0.464906	0.642101	10
10391649	NM_011403	20533	Slc4a1	solute carrier family 4 (anion exchanger), member 1	10.0277	12.2722	13.1047	13.1931	13.2657	11.6718	11.3267	2.24451	3.077	3.16536	3.23799	1.6441	1.29898	12
10391811	NM_197959	70218	Kif18b	kinesin family member 18B	8.69609	9.85039	10.8801	11.1669	11.4289	9.43188	9.60418	1.1543	2.18403	2.47077	2.73282	0.735788	0.908097	12
10392388	NM_011101	18750	Prkca	protein kinase C, alpha	9.89237	9.80591	10.1505	10.4957	10.5084	11.352	11.3183	-0.0864544	0.258166	0.603367	0.615983	1.4596	1.42597	3
10392410	ENSMUST00000100300	100038581	Gm10838	predicted gene 10838	7.67984	7.42438	7.99036	8.32751	8.06355	8.96281	8.89235	-0.255468	0.310514	0.647665	0.383709	1.28297	1.2125	3
10392449	NM_145940	52639	Wipi1	WD repeat domain, phosphoinositide interacting 1	7.57089	8.23072	8.76888	9.22577	9.72839	8.09936	8.18088	0.659832	1.19799	1.65488	2.1575	0.528469	0.609983	7
10392970	NR_029442	69674	Mif4gd	MIF4G domain containing	9.69746	9.80635	10.2633	10.4683	10.726	10.6929	10.3158	0.10889	0.565852	0.77082	1.0285	0.995421	0.618299	3
10392983	NM_026071	67283	Slc25a19	solute carrier family 25 (mitochondrial thiamine pyrophosphate carrier), member 19	8.75399	8.902	9.41608	9.62249	9.76517	10.0562	9.48078	0.148006	0.662086	0.868498	1.01117	1.30218	0.726786	3
10393272	NM_027258	217340	Rnf157	ring finger protein 157	10.0318	10.4275	11.0472	10.9454	10.6956	10.8037	10.2919	0.395742	1.01547	0.913674	0.663828	0.771941	0.260125	6
10393408	NM_145439	217353	Tmc6	transmembrane channel-like gene family 6	8.45914	8.90902	9.45051	9.59871	9.93076	9.65324	10.1704	0.449882	0.991372	1.13958	1.47162	1.1941	1.71124	8
10393431	NM_009387	21877	Tk1	thymidine kinase 1	8.74513	9.49975	10.1003	10.5923	11.1117	9.30753	9.43147	0.754621	1.35514	1.84719	2.36653	0.562399	0.686339	10
10393620	NM_007625	12418	Cbx4	chromobox homolog 4 (Drosophila Pc class)	11.1798	10.979	9.96046	9.89944	9.89566	10.1205	9.9886	-0.200845	-1.21936	-1.28038	-1.28416	-1.05936	-1.19122	1
10394054	NM_009854	12516	Cd7	CD7 antigen	9.90891	11.3526	11.0944	11.1318	11.4149	11.014	11.6466	1.44371	1.18545	1.2229	1.50599	1.10511	1.73764	11
10394593	NM_029758	76820	Fam49a	family with sequence similarity 49, member A	8.30208	10.5077	9.60285	8.39482	9.1434	8.34223	8.85536	2.20567	1.30077	0.0927375	0.841315	0.0401471	0.553282	5
10394674	NM_007706	216233	Socs2	suppressor of cytokine signaling 2	7.61765	9.38972	9.22158	8.85198	9.22774	8.54026	8.54614	1.77206	1.60393	1.23433	1.61009	0.92261	0.928483	11
10394800	NM_009761	12177	Bnip3l	BCL2/adenovirus E1B interacting protein 3-like	11.8875	12.4165	12.9714	12.7597	13.0118	12.62	12.7285	0.529037	1.08389	0.872219	1.1243	0.732513	0.841023	6
10394978	NM_009104	20135	Rrm2	ribonucleotide reductase M2	9.63947	10.7849	11.4563	11.6142	12.1323	10.2232	10.5664	1.14547	1.8168	1.97475	2.49281	0.583752	0.926935	10
10394990	NM_026037	67216	Mboat2	membrane bound O-acyltransferase domain containing 2	8.0641	8.30367	9.32795	9.5128	10.0867	8.35439	8.44263	0.239568	1.26385	1.4487	2.02262	0.290291	0.378526	7
10395039	NM_020557	22169	Cmpk2	cytidine monophosphate (UMP-CMP) kinase 2, mitochondrial	8.63196	8.92644	10.2424	9.89635	10.2731	9.0017	9.03554	0.294478	1.61042	1.26439	1.64113	0.36974	0.403581	7
10395198	---	---	---	---	8.79852	8.4092	8.13493	7.63354	8.17076	8.00294	7.80553	-0.389317	-0.663587	-1.16498	-0.627754	-0.795574	-0.992984	1
10395275	X16670	---	LOC280487	pol polyprotein	10.2785	9.03569	9.51784	9.43366	9.77044	9.75443	9.39221	-1.24277	-0.760617	-0.8448	-0.508019	-0.524031	-0.886247	2
10396068	NM_001081406	69706	Ppil5	peptidylprolyl isomerase (cyclophilin) like 5	7.41772	7.74577	8.29199	8.48441	9.19899	7.86862	8.08698	0.328052	0.874273	1.0667	1.78127	0.450903	0.66926	6
10396094	NM_027117	69554	Klhdc2	kelch domain containing 2	8.41125	9.04409	9.70752	9.7952	10.1948	9.62583	9.63268	0.632835	1.29627	1.38395	1.78355	1.21458	1.22143	9
10396237	NM_001163378	76967	2700049A03Rik	RIKEN cDNA 2700049A03 gene	8.0411	8.2102	8.76833	8.71373	9.13157	8.49781	8.67333	0.169096	0.727226	0.672631	1.09047	0.456714	0.632226	6
10396278	NM_026102	208846	Daam1	dishevelled associated activator of morphogenesis 1	8.50539	8.79389	9.1635	9.35536	9.85853	8.45598	8.55751	0.288502	0.658111	0.849971	1.35314	-0.0494163	0.0521184	4
10397189	NM_029880	77219	Ptgr2	prostaglandin reductase 2	7.65432	7.95524	8.42569	8.2669	8.89677	8.46586	8.46601	0.300927	0.771376	0.612581	1.24245	0.811546	0.811695	6
10397346	NM_010234	14281	Fos	FBJ osteosarcoma oncogene	10.3371	9.92876	9.48077	9.39853	9.05693	9.44136	9.37781	-0.408319	-0.856305	-0.938545	-1.28015	-0.895716	-0.95927	1
10397645	NM_008152	14744	Gpr65	G-protein coupled receptor 65	12.4825	12.4656	12.0315	11.7568	11.5886	11.7034	11.2156	-0.0169009	-0.450968	-0.725727	-0.893907	-0.779055	-1.2669	1
10397853	NM_177620	217835	Rin3	Ras and Rab interactor 3	8.73818	9.95166	9.5548	9.26118	9.55091	9.35134	9.76534	1.21348	0.816621	0.522998	0.812727	0.613162	1.02716	5
10397966	NM_001177841	68149	Otub2	OTU domain, ubiquitin aldehyde binding 2	7.37813	8.78288	9.56007	9.57326	10.0004	8.35741	8.31656	1.40474	2.18194	2.19512	2.62223	0.979281	0.938424	10
10398039	NM_001168294	238393	Serpina3f	serine (or cysteine) peptidase inhibitor, clade A, member 3F	10.2945	11.6978	11.5193	11.3323	11.5583	11.3027	11.298	1.40334	1.22487	1.03788	1.26388	1.00824	1.00357	8
10398665	NM_009396	21928	Tnfaip2	tumor necrosis factor, alpha-induced protein 2	10.095	11.5137	11.6518	11.2748	11.8142	10.9387	11.2918	1.41866	1.55678	1.17978	1.71919	0.843665	1.19673	11
10398859	NM_007421	11565	Adssl1	adenylosuccinate synthetase like 1	7.6837	8.21855	8.13856	8.25794	9.08419	8.42133	8.77249	0.534846	0.454858	0.574237	1.40049	0.737623	1.08879	8
10398907	NM_178911	104759	Pld4	phospholipase D family, member 4	7.62438	10.2195	9.8874	9.0098	10.1893	8.81664	9.49669	2.59508	2.26302	1.38542	2.56492	1.19226	1.87231	11
10398996	NM_024223	68337	Crip2	cysteine rich protein 2	8.90715	9.29395	10.1085	10.0982	10.5072	9.05643	8.88933	0.386804	1.20139	1.19106	1.60002	0.149283	-0.0178185	7
10399087	NM_133762	76044	Ncapg2	non-SMC condensin II complex, subunit G2	7.47957	8.40449	9.20129	9.53354	10.0933	8.09233	8.40888	0.924923	1.72172	2.05397	2.61373	0.612763	0.92931	10
10399178	NM_146040	217946	Cdca7l	cell division cycle associated 7 like	9.39541	9.37098	10.0717	10.3685	10.6098	10.4628	10.6114	-0.0244341	0.676297	0.973046	1.2144	1.06743	1.21597	3
10399314	NM_001033488	432628	Mfsd2b	major facilitator superfamily domain containing 2B	9.44883	9.91013	10.85	10.9439	11.1973	10.1156	9.99615	0.461297	1.40116	1.49504	1.74844	0.666745	0.547318	9
10399360	NM_007483	11852	Rhob	ras homolog gene family, member B	7.44672	8.71318	8.46379	8.22199	8.27632	8.37514	8.08973	1.26646	1.01707	0.775273	0.829604	0.928421	0.643013	5
10399391	NM_177331	209334	Gen1	Gen homolog 1, endonuclease (Drosophila)	7.83947	8.41572	9.25072	9.42053	9.93051	8.34619	8.53517	0.576257	1.41125	1.58106	2.09104	0.506718	0.695706	10
10399428	NR_028566	100216530	Snord118	small nucleolar RNA, C/D box 118	10.4979	12.2611	10.8643	12.4027	12.3425	11.1347	11.642	1.76316	0.366343	1.90478	1.84461	0.636729	1.14412	11
10399540	NM_172574	217430	Pqlc3	PQ loop repeat containing	7.50726	9.04859	9.12188	8.77854	9.57308	8.48009	9.14675	1.54133	1.61462	1.27128	2.06582	0.972831	1.63949	11
10399710	NM_021384	58185	Rsad2	radical S-adenosyl methionine domain containing 2	9.46496	10.618	12.1022	11.1711	11.6421	10.8055	10.3023	1.15301	2.63721	1.70613	2.17713	1.34055	0.837322	12
10399897	NM_153198	73389	Hbp1	high mobility group box transcription factor 1	8.48115	9.34353	10.0546	9.93248	10.2554	9.4876	9.31175	0.862381	1.57346	1.45133	1.77423	1.00645	0.8306	9
10399908	NM_011158	19088	Prkar2b	protein kinase, cAMP dependent regulatory, type II beta	9.30386	9.50685	10.3989	10.5389	10.9385	9.66205	9.96273	0.202985	1.09499	1.235	1.63464	0.358191	0.658863	7
10399924	NM_020272	30955	Pik3cg	phosphoinositide-3-kinase, catalytic, gamma polypeptide	7.73423	9.055	8.55565	8.62351	9.09482	8.58391	9.1315	1.32077	0.82142	0.889279	1.36059	0.84968	1.39727	8
10400006	NM_013464	11622	Ahr	aryl-hydrocarbon receptor	10.0059	10.3995	10.8028	11.3738	11.1828	11.4954	11.2234	0.39356	0.796919	1.36794	1.17691	1.48946	1.21747	8
10400137	NM_013760	27362	Dnajb9	DnaJ (Hsp40) homolog, subfamily B, member 9	12.5309	12.3837	12.0514	11.6711	11.3808	11.7346	11.4927	-0.14712	-0.479466	-0.85977	-1.1501	-0.796228	-1.03817	1
10400304	NM_028133	112407	Egln3	EGL nine homolog 3 (C. elegans)	10.673	10.4196	11.6943	12.2829	12.1578	12.3788	11.5379	-0.253412	1.02134	1.6099	1.48483	1.70586	0.864949	8
10400483	NM_172577	217593	Slc25a21	solute carrier family 25 (mitochondrial oxodicarboxylate carrier), member 21	8.58679	8.8467	9.98206	10.0085	10.3765	9.11866	8.9622	0.25991	1.39527	1.42169	1.78966	0.531868	0.375411	7
10400589	NM_172578	217653	C79407	expressed sequence C79407	8.0226	8.63972	9.73679	10.0872	10.3084	8.50365	8.78876	0.617123	1.71418	2.06458	2.28581	0.481049	0.766156	10
10400649	NM_011133	18974	Pole2	polymerase (DNA directed), epsilon 2 (p59 subunit)	8.52962	8.85586	9.4944	9.64485	10.3155	9.35292	9.47223	0.326246	0.964785	1.11524	1.78585	0.823305	0.942618	9
10400762	NM_201519	399510	Map4k5	mitogen-activated protein kinase kinase kinase kinase 5	9.12305	9.76298	10.709	10.504	10.7491	9.38369	9.21043	0.639928	1.58591	1.38096	1.62606	0.260639	0.0873852	7
10400803	---	---	---	---	9.07931	8.54454	8.49356	8.66442	8.00382	8.32038	8.30126	-0.534766	-0.585745	-0.414889	-1.07548	-0.75893	-0.778041	1
10400844	NM_133198	110095	Pygl	liver glycogen phosphorylase	7.26528	8.52351	8.63435	7.8175	8.91709	8.63378	9.22596	1.25823	1.36907	0.552227	1.65182	1.36851	1.96069	8
10400941	NM_025522	66375	Dhrs7	dehydrogenase/reductase (SDR family) member 7	7.05491	8.05057	7.65867	7.19269	8.12678	7.96692	8.71888	0.995654	0.603756	0.137775	1.07186	0.912008	1.66397	3
10401068	NM_013675	20741	Spnb1	spectrin beta 1	8.41046	9.9394	10.7772	11.1755	11.2797	9.26198	9.07989	1.52894	2.36678	2.76504	2.86925	0.851515	0.669427	12
10401244	NM_134156	109711	Actn1	actinin, alpha 1	12.4758	12.2414	11.6908	11.6669	11.578	11.5786	11.1	-0.234367	-0.784941	-0.808905	-0.897717	-0.897155	-1.37575	1
10401359	NM_058212	70127	Dpf3	D4, zinc and double PHD fingers, family 3	7.89451	8.23145	8.57149	8.76433	9.02922	8.19105	7.98313	0.336932	0.67698	0.869816	1.13471	0.296541	0.0886159	4
10401852	NM_181815	75216	4930534B04Rik	RIKEN cDNA 4930534B04 gene	7.97996	8.40058	9.1571	9.10949	9.49932	8.58083	8.8725	0.420617	1.17713	1.12953	1.51936	0.600865	0.892533	9
10401935	BC005685	352945	BC005685	cDNA sequence BC005685	7.5732	8.97845	8.61494	7.72618	8.11862	8.10559	7.84586	1.40526	1.04175	0.15298	0.545427	0.532391	0.272662	5
10402136	NM_175493	238377	Gpr68	G protein-coupled receptor 68	8.68615	8.71301	8.8426	8.97591	9.43103	9.93028	9.71503	0.026865	0.156454	0.289763	0.744882	1.24413	1.02888	3
10402268	NM_011175	19141	Lgmn	legumain	7.93516	10.494	9.59971	8.11255	8.58693	7.80987	7.48375	2.55889	1.66456	0.177398	0.651776	-0.125281	-0.451408	5
10403413	NM_145360	319554	Idi1	isopentenyl-diphosphate delta isomerase	10.4532	10.5065	9.85829	9.34719	9.75053	9.17969	9.4783	0.0533039	-0.594924	-1.10602	-0.702687	-1.27352	-0.974907	1
10403821	ENSMUST00000103558	21637	Tcrg-V3	T-cell receptor gamma, variable 3	9.69726	10.0396	10.9189	10.8184	10.6103	10.6879	11.0042	0.342325	1.22165	1.12118	0.913034	0.990688	1.30689	8
10403825	---	---	---	---	8.64883	9.68534	9.29546	9.77594	9.59299	9.87917	10.3703	1.03651	0.646627	1.12711	0.94416	1.23033	1.72144	8
10403943	NM_178200	319186	Hist1h2bm	histone cluster 1, H2bm	11.7371	12.5727	13.18	13.2784	13.3653	12.4501	12.508	0.83559	1.44293	1.54127	1.62822	0.713025	0.770938	9
10404024	NM_153173	69386	Hist1h4h	histone cluster 1, H4h	7.42669	8.19085	8.58999	9.05168	8.98204	8.0175	8.24478	0.764159	1.16331	1.625	1.55535	0.590807	0.818087	7
10404036	NM_178196	319181	Hist1h2bg	histone cluster 1, H2bg	8.00183	8.53346	9.58569	9.91507	10.1104	8.97927	9.27207	0.531631	1.58386	1.91323	2.1086	0.977436	1.27024	10
10404038	NM_178204	319149	Hist1h3d	histone cluster 1, H3d	7.59921	7.97899	8.43636	8.56819	8.74971	8.08237	8.12681	0.379787	0.837151	0.968986	1.1505	0.483164	0.527607	6
10404053	NM_023422	68024	Hist1h2bc	histone cluster 1, H2bc	8.15115	9.13911	9.81668	10.1064	10.4271	9.42661	9.76346	0.987958	1.66553	1.95528	2.27599	1.27545	1.61231	10
10404059	NM_015786	50708	Hist1h1c	histone cluster 1, H1c	9.14159	10.5001	10.6548	11.152	11.426	9.92534	10.4662	1.35846	1.51316	2.01041	2.28438	0.783752	1.3246	10
10404061	NM_175664	319178	Hist1h2bb	histone cluster 1, H2bb	11.1073	12.1264	12.7276	12.8585	12.8819	11.8428	12.1428	1.01912	1.6203	1.75115	1.77458	0.735476	1.03546	10
10404063	NM_175660	319172	Hist1h2ab	histone cluster 1, H2ab	8.5884	10.1549	10.762	11.5466	11.5741	9.74799	9.84335	1.56649	2.17358	2.95818	2.98567	1.15959	1.25495	12
10404069	NM_030609	80838	Hist1h1a	histone cluster 1, H1a	10.7417	11.9791	12.1692	12.774	12.9544	11.4466	12.0628	1.23735	1.42751	2.03231	2.21266	0.704857	1.32105	10
10404152	NM_029679	193385	Fam65b	family with sequence similarity 65, member B	8.57787	9.3407	9.3516	9.08778	9.63128	9.5523	10.1794	0.762833	0.773734	0.509913	1.05341	0.974426	1.60151	8
10404359	NM_153546	218121	Mboat1	membrane bound O-acyltransferase domain containing 1	8.33408	8.16462	8.14423	8.13658	8.7851	9.07228	9.63259	-0.169456	-0.189849	-0.197503	0.451017	0.738198	1.29851	3
10404376	NM_177322	11607	Agtr1a	angiotensin II receptor, type 1a	7.56745	8.50815	9.70627	9.02923	10.2751	8.1598	8.08575	0.940696	2.13881	1.46178	2.7076	0.592345	0.518299	10
10404422	NM_011454	20708	Serpinb6b	serine (or cysteine) peptidase inhibitor, clade B, member 6b	12.0757	12.5707	12.4668	11.9957	11.8569	11.3997	10.537	0.495011	0.391157	-0.0799105	-0.2188	-0.675947	-1.53862	1
10404429	NM_009256	20723	Serpinb9	serine (or cysteine) peptidase inhibitor, clade B, member 9	11.0428	11.8594	11.5459	10.6921	10.6734	10.1224	9.2194	0.816612	0.503139	-0.350698	-0.369423	-0.920427	-1.8234	1
10404439	NM_011452	20706	Serpinb9b	serine (or cysteine) peptidase inhibitor, clade B, member 9b	8.03096	10.9275	10.5124	9.10366	9.36345	7.83287	8.24207	2.89655	2.48144	1.0727	1.33249	-0.19809	0.211113	11
10404496	NM_020282	18105	Nqo2	NAD(P)H dehydrogenase, quinone 2	7.52381	8.02101	8.21615	7.96486	8.73712	7.93277	8.45593	0.497199	0.692333	0.441047	1.21331	0.408959	0.932112	4
10404606	NM_010745	17084	Ly86	lymphocyte antigen 86	8.41494	10.8669	10.6523	10.1371	10.9557	10.1123	10.7986	2.45192	2.2374	1.72214	2.54079	1.69738	2.38364	11
10404731	NM_025387	66154	Tmem14c	transmembrane protein 14C	9.90279	10.402	10.5027	11.0674	11.4088	10.1351	10.4764	0.499258	0.599881	1.16459	1.50605	0.232282	0.57366	7
10404840	NM_009856	12522	Cd83	CD83 antigen	10.018	11.7258	11.2913	11.2773	11.0612	11.4875	10.7864	1.7078	1.27335	1.25935	1.04319	1.46951	0.768381	11
10404941	NM_172262	218214	Kdm1b	lysine (K)-specific demethylase 1B	9.0525	9.19806	9.45339	9.59164	9.7148	10.2709	10.1524	0.145558	0.400894	0.539138	0.662295	1.21841	1.09993	3
10405189	---	---	---	---	8.59564	9.24095	9.22335	10.5548	10.6101	9.41335	9.09969	0.645309	0.627709	1.95912	2.01443	0.817715	0.504048	7
10405211	NM_011817	23882	Gadd45g	growth arrest and DNA-damage-inducible 45 gamma	9.90991	10.9366	11.1454	11.0745	11.0587	11.4807	10.9309	1.02664	1.23544	1.16461	1.14882	1.57076	1.02095	8
10405216	NM_011518	20963	Sykb	spleen tyrosine kinase	7.85001	9.74232	9.26199	8.68831	9.3118	8.86816	9.13868	1.89231	1.41198	0.838299	1.46179	1.01814	1.28867	11
10405464	NM_001038018	26385	Grk6	G protein-coupled receptor kinase 6	9.96343	10.0868	10.1577	10.2954	10.5656	10.7747	10.965	0.123322	0.194236	0.33194	0.602154	0.811255	1.00155	3
10405587	NM_009369	21810	Tgfbi	transforming growth factor, beta induced	8.13942	9.83365	9.34086	8.59894	9.89411	8.8237	9.86211	1.69423	1.20144	0.459516	1.75469	0.684281	1.72268	11
10405733	NM_175252	77117	6720457D02Rik	RIKEN cDNA 6720457D02 gene	8.01078	7.70437	8.85332	8.81472	9.47041	8.37986	8.72821	-0.306411	0.842534	0.803934	1.45962	0.369071	0.717429	6
10405868	ENSMUST00000081455	12417	Cbx3	chromobox homolog 3 (Drosophila HP1 gamma)	8.90912	9.08269	9.74327	9.72371	10.0113	9.48065	9.64499	0.173573	0.834151	0.814596	1.10219	0.571531	0.73587	6
10405874	ENSMUST00000114446	12417	Cbx3	chromobox homolog 3 (Drosophila HP1 gamma)	8.92584	9.15164	9.75164	9.69012	9.98678	9.4654	9.61732	0.225799	0.825792	0.764276	1.06094	0.539552	0.691473	6
10405888	ENSMUST00000114446	12417	Cbx3	chromobox homolog 3 (Drosophila HP1 gamma)	7.98326	8.18823	8.79569	8.73544	9.03908	8.46059	8.6638	0.204966	0.812423	0.752172	1.05582	0.477325	0.680536	6
10405918	NM_001013769	380855	Rsl1	regulator of sex limited protein 1	9.36776	10.1568	9.46222	9.06384	9.82194	10.1223	10.4492	0.789025	0.0944623	-0.303916	0.454186	0.754587	1.08145	3
10406031	NM_145376	210992	Lpcat1	lysophosphatidylcholine acyltransferase 1	9.28454	10.084	10.477	10.7131	11.0151	9.59264	9.8039	0.799491	1.19245	1.42857	1.73058	0.308102	0.519356	7
10406226	---	---	---	---	9.32489	8.75724	8.60027	8.50862	8.27186	8.46896	8.11085	-0.567654	-0.724619	-0.816275	-1.05303	-0.855937	-1.21404	1
10406229	NM_013628	18548	Pcsk1	proprotein convertase subtilisin/kexin type 1	9.17207	9.23333	8.48568	7.66848	7.53418	7.99173	7.6239	0.0612573	-0.686395	-1.50359	-1.63789	-1.18034	-1.54817	1
10406407	NM_001042591	105171	Arrdc3	arrestin domain containing 3	7.06773	8.24075	9.15948	9.03805	9.23645	7.81109	7.93632	1.17302	2.09175	1.97032	2.16873	0.743361	0.868593	7
10406581	NM_010049	13361	Dhfr	dihydrofolate reductase	8.03594	8.08291	8.7918	8.74861	9.51373	8.23682	8.53818	0.0469679	0.755861	0.712669	1.47778	0.200881	0.502236	4
10406598	NM_172588	218442	Serinc5	serine incorporator 5	9.13459	9.74226	10.1263	10.2141	10.4916	9.89005	9.91494	0.607662	0.991717	1.07952	1.35701	0.755458	0.780341	9
10406663	NM_009712	11881	Arsb	arylsulfatase B	8.20555	10.4222	9.88401	9.76011	10.2357	9.62701	9.99441	2.2167	1.67846	1.55457	2.03012	1.42147	1.78887	11
10406672	NM_009712	11881	Arsb	arylsulfatase B	8.02545	9.76337	9.29162	9.11724	9.51466	8.84785	9.32738	1.73792	1.26617	1.09179	1.48921	0.822397	1.30193	11
10406736	NM_010170	14064	F2rl2	coagulation factor II (thrombin) receptor-like 2	7.63422	8.83838	8.2541	7.78367	8.20552	8.29537	8.50872	1.20416	0.619884	0.149453	0.571307	0.661159	0.8745	5
10406817	NM_007930	13803	Enc1	ectodermal-neural cortex 1	10.2476	10.0381	9.59832	9.57381	9.07442	9.26096	8.71353	-0.20955	-0.649294	-0.673798	-1.17319	-0.986654	-1.53408	1
10406852	NM_028044	71994	Cnn3	calponin 3, acidic	10.7304	9.77196	10.8096	10.1705	10.2553	9.83595	9.03953	-0.958431	0.0792267	-0.559853	-0.475112	-0.894442	-1.69086	1
10406953	NM_030731	81003	Trim23	tripartite motif-containing 23	8.31947	8.47479	8.91642	8.98425	9.38202	9.02108	8.6569	0.15532	0.596944	0.664777	1.06254	0.701604	0.337426	4
10406968	NM_021790	60411	Cenpk	centromere protein K	7.2846	8.16658	9.15914	9.42735	9.89361	8.09105	8.00101	0.88198	1.87454	2.14275	2.60902	0.806455	0.716411	10
10407081	NM_178683	218581	Depdc1b	DEP domain containing 1B	7.5926	8.08231	8.94031	9.16723	9.59999	8.03051	8.09328	0.489709	1.34771	1.57462	2.00738	0.437907	0.500675	7
10407192	NM_178746	268706	Slc38a9	solute carrier family 38, member 9	8.62114	9.13159	9.70722	9.87131	10.0076	9.25732	9.14097	0.510446	1.08608	1.25017	1.38647	0.636185	0.519828	7
10407211	NM_008247	19012	Ppap2a	phosphatidic acid phosphatase type 2A	7.50182	8.50772	9.28653	9.30977	9.92497	8.05641	7.81054	1.0059	1.78471	1.80795	2.42315	0.55459	0.308719	10
10407262	ENSMUST00000109244	238896	Cdc20b	cell division cycle 20 homolog B (S. cerevisiae)	7.89071	9.0208	8.42246	8.17829	8.57493	7.98237	8.12723	1.13009	0.531745	0.287578	0.684216	0.0916619	0.236524	5
10407940	---	---	---	---	9.37914	9.81372	10.5886	10.4749	10.2624	10.4063	10.6958	0.434579	1.20942	1.09577	0.883251	1.02715	1.3167	8
10407946	NM_024270	76205	Stard3nl	STARD3 N-terminal like	7.46587	8.24647	8.38469	7.98869	8.8545	8.38864	8.33783	0.780602	0.91882	0.522821	1.38864	0.922774	0.871962	6
10407955	NM_134065	105298	Epdr1	ependymin related protein 1 (zebrafish)	8.14252	8.54259	9.30809	9.40441	9.98573	8.65114	8.85556	0.400065	1.16556	1.26188	1.8432	0.508617	0.713032	9
10407985	NM_181754	353346	Gpr141	G protein-coupled receptor 141	6.56898	9.02771	9.00427	7.48137	9.03784	8.01309	8.39766	2.45873	2.43529	0.91239	2.46886	1.44411	1.82868	5
10408077	NM_178183	319169	Hist1h2ak	histone cluster 1, H2ak	12.071	12.9522	13.1728	13.4945	13.4645	12.7414	13.0249	0.881247	1.10187	1.42358	1.39352	0.670405	0.953983	9
10408081	NM_020034	56702	Hist1h1b	histone cluster 1, H1b	11.1854	12.0021	12.4761	12.7214	12.8028	11.6645	12.0065	0.816673	1.29073	1.53603	1.61738	0.479078	0.821083	9
10408113	NM_175656	319158	Hist1h4i	histone cluster 1, H4i	8.21051	8.62945	9.10445	9.4787	9.34946	8.41986	8.64999	0.418933	0.893936	1.26819	1.13895	0.20935	0.439481	7
10408197	NM_178197	319182	Hist1h2bh	histone cluster 1, H2bh	11.0822	11.7893	12.2451	12.5233	12.4955	11.6031	11.9136	0.707098	1.16291	1.44105	1.41329	0.520867	0.831395	9
10408200	NM_175655	319157	Hist1h4f	histone cluster 1, H4f	11.7053	12.3378	12.7316	13.1331	13.0174	12.1432	12.2458	0.632503	1.02633	1.42784	1.31216	0.437876	0.540559	7
10408212	NM_001177653	319179	Hist1h2be	histone cluster 1, H2be	8.14188	8.75907	9.15481	9.36115	9.48806	8.60714	8.71305	0.617186	1.01292	1.21926	1.34617	0.465259	0.57117	7
10408225	NM_178208 // NM_178208	319155	Hist1h4c // Hist1h4c	histone cluster 1, H4c // histone cluster 1, H4c	9.82732	10.6908	10.9696	11.8089	11.8603	10.342	10.9419	0.863515	1.14228	1.9816	2.03293	0.514707	1.1146	10
10408266	NM_175663	319177	Hist1h2ba	histone cluster 1, H2ba	7.89104	8.57072	8.77783	9.08083	9.05953	8.33926	8.42549	0.679674	0.886786	1.18978	1.16849	0.448221	0.534448	6
10408331	NM_025790	66834	Acot13	acyl-CoA thioesterase 13	7.67334	8.2103	8.70658	8.56037	9.07288	8.32405	8.44885	0.53696	1.03324	0.887029	1.39954	0.650706	0.77551	6
10408557	NM_025429	66222	Serpinb1a	serine (or cysteine) peptidase inhibitor, clade B, member 1a	7.26435	8.29878	8.25951	8.52954	9.69512	9.11461	9.84187	1.03443	0.995161	1.2652	2.43077	1.85027	2.57752	8
10408616	NM_001033167	73102	Slc22a23	solute carrier family 22, member 23	8.3614	8.93889	9.77798	9.90168	10.1415	8.66684	8.61297	0.577492	1.41658	1.54028	1.78006	0.305439	0.251574	7
10408656	NM_011868	23986	Peci	peroxisomal delta3, delta2-enoyl-Coenzyme A isomerase	7.88217	8.37956	8.83708	8.7338	9.40375	8.58307	8.59588	0.497386	0.954911	0.851626	1.52158	0.700903	0.71371	6
10408693	NM_028784	74145	F13a1	coagulation factor XIII, A1 subunit	7.79603	9.06457	9.16313	9.02095	10.6084	9.41205	10.2627	1.26854	1.3671	1.22492	2.81234	1.61602	2.46668	11
10408935	ENSMUST00000099550	20238	Gm10786	predicted gene 10786	8.45133	8.50805	8.93492	9.00104	9.21161	10.1471	9.65362	0.0567214	0.483597	0.549716	0.760282	1.69576	1.2023	3
10408937	NM_009124	20238	Atxn1	ataxin 1	9.68416	9.69874	9.91973	10.2112	10.2135	11.0184	10.9654	0.0145769	0.235569	0.527063	0.52932	1.33425	1.2812	3
10409021	NM_016785	22017	Tpmt	thiopurine methyltransferase	7.65809	7.53526	8.09436	8.08505	8.7326	8.54719	8.65599	-0.122831	0.436273	0.42696	1.07451	0.889102	0.997904	3
10409265	NM_016709	11992	Auh	AU RNA binding protein/enoyl-coenzyme A hydratase	7.96805	8.31046	9.0855	9.17568	9.55011	9.45436	9.2554	0.342408	1.11745	1.20763	1.58206	1.48631	1.28735	8
10409278	NM_017373	18030	Nfil3	nuclear factor, interleukin 3, regulated	8.91995	9.87683	10.2026	10.7812	11.1586	11.7306	11.6891	0.956879	1.28265	1.86129	2.23863	2.8107	2.76916	11
10409376	NM_001033245	212032	Hk3	hexokinase 3	7.41975	8.16071	7.93226	7.753	8.40574	8.07841	8.68695	0.740956	0.512502	0.333244	0.985981	0.658654	1.2672	3
10409424	NM_016662	17121	Mxd3	Max dimerization protein 3	8.22397	8.63177	9.20725	9.24537	9.71285	8.54649	8.29906	0.407794	0.983278	1.0214	1.48888	0.322515	0.0750915	7
10409767	NM_027307	105348	Golm1	golgi membrane protein 1	8.00492	8.50408	9.06316	9.06299	9.57056	8.61859	8.73663	0.49916	1.05824	1.05808	1.56565	0.613675	0.731716	9
10409978	NM_175252	77117	6720457D02Rik	RIKEN cDNA 6720457D02 gene	7.42654	7.26701	8.00321	8.04078	8.68737	7.79196	7.96762	-0.159527	0.57667	0.614235	1.26083	0.365419	0.541078	4
10410092	NM_175494	238673	Zfp367	zinc finger protein 367	8.85378	9.55679	10.109	10.3489	10.8295	9.58261	9.79116	0.703011	1.25521	1.49507	1.97572	0.728831	0.937377	10
10410115	NM_025370	66129	1110018J18Rik	RIKEN cDNA 1110018J18 gene	7.89686	8.37863	8.62489	8.54947	9.05504	8.35991	8.69922	0.481773	0.728032	0.652611	1.15818	0.463054	0.802355	6
10410124	NM_009984	13039	Ctsl	cathepsin L	9.92772	9.70482	9.8695	9.18573	9.47699	9.0606	8.81911	-0.2229	-0.0582162	-0.741986	-0.450731	-0.867118	-1.10861	1
10410207	ENSMUST00000114446	12417	Cbx3	chromobox homolog 3 (Drosophila HP1 gamma)	8.92584	9.15164	9.75164	9.69012	9.98678	9.4654	9.61732	0.225799	0.825792	0.764276	1.06094	0.539552	0.691473	6
10410311	NM_001001186	408065	Zfp456	zinc finger protein 456	7.97067	8.9763	8.31327	7.96625	8.51989	8.66789	8.68342	1.00563	0.342594	-0.00441913	0.549219	0.697214	0.712748	5
10410386	AK149411	---	E430024C06Rik	RIKEN cDNA E430024C06 gene	9.29486	8.59512	8.20763	7.436	7.98534	8.48357	7.74835	-0.699738	-1.08723	-1.85886	-1.30952	-0.811283	-1.54651	1
10410388	AK149411	---	E430024C06Rik	RIKEN cDNA E430024C06 gene	9.29486	8.59512	8.20763	7.436	7.98534	8.48357	7.74835	-0.699738	-1.08723	-1.85886	-1.30952	-0.811283	-1.54651	1
10410560	NM_027182	69716	Trip13	thyroid hormone receptor interactor 13	7.94505	7.78861	8.35394	8.36011	9.03049	8.1459	8.57343	-0.156432	0.408896	0.415064	1.08544	0.200855	0.62838	4
10410709	NM_178916	218341	Rfesd	Rieske (Fe-S) domain containing	7.78231	8.13576	8.65089	8.61547	9.29859	8.6168	8.57998	0.353451	0.868585	0.833164	1.51628	0.834495	0.797667	6
10410927	X16670	---	LOC280487	pol polyprotein	10.2785	9.03569	9.51784	9.43366	9.77044	9.75443	9.39221	-1.24277	-0.760617	-0.8448	-0.508019	-0.524031	-0.886247	2
10411156	NM_029153	107767	Scamp1	secretory carrier membrane protein 1	7.9991	8.08405	8.56606	8.32786	9.02725	8.39486	8.62795	0.0849447	0.566955	0.328755	1.02815	0.39576	0.628843	4
10411229	NM_010169	14062	F2r	coagulation factor II (thrombin) receptor	11.0835	10.9599	10.3143	9.76576	9.92178	10.1101	10.4333	-0.123509	-0.769111	-1.3177	-1.16168	-0.973371	-0.650143	1
10411373	NM_010422	15212	Hexb	hexosaminidase B	7.51704	8.73137	8.4321	8.0299	8.93106	8.41686	8.60251	1.21433	0.915065	0.512859	1.41402	0.899826	1.08547	8
10411464	NM_172591	218503	Fcho2	FCH domain only 2	8.82404	9.74324	10.3522	10.1528	10.3003	9.7801	9.94059	0.919198	1.52817	1.32876	1.47626	0.956061	1.11656	9
10411595	NM_010872	17948	Naip2	NLR family, apoptosis inhibitory protein 2	7.21327	8.52619	7.98369	7.81057	8.82817	7.89805	8.62498	1.31292	0.770426	0.597298	1.61491	0.684784	1.41171	5
10411728	NM_021886	26886	Cenph	centromere protein H	7.24293	7.60868	8.57747	8.8358	9.5214	7.84519	7.91797	0.365754	1.33454	1.59288	2.27847	0.602269	0.675043	7
10411739	NM_172301	268697	Ccnb1	cyclin B1	8.76904	9.52011	10.5721	10.8222	11.1742	9.39779	9.69721	0.751074	1.80307	2.05321	2.40516	0.628757	0.928177	10
10411782	NM_001077495	18708	Pik3r1	phosphatidylinositol 3-kinase, regulatory subunit, polypeptide 1 (p85 alpha)	9.99033	11.1505	10.9692	10.6026	10.878	10.2716	10.4193	1.16016	0.978857	0.612303	0.887689	0.281265	0.429013	5
10412076	NM_146238	237221	Gemin8	gem (nuclear organelle) associated protein 8	8.29648	8.07594	8.68382	9.01698	9.2542	9.57855	9.56463	-0.220544	0.387338	0.720502	0.957718	1.28207	1.26815	3
10412078	NM_177713	238875	Gapt	Grb2-binding adaptor, transmembrane	7.48698	9.09531	8.92474	8.56591	9.11902	9.30025	10.2664	1.60832	1.43776	1.07893	1.63204	1.81326	2.77943	8
10412123	NM_010877	17970	Ncf2	neutrophil cytosolic factor 2	7.59173	9.34897	9.40023	8.63132	9.59012	8.98793	9.66529	1.75723	1.80849	1.03959	1.99838	1.3962	2.07355	11
10412207	NM_027127	69590	Gpx8	glutathione peroxidase 8 (putative)	6.87829	9.04408	8.88658	8.32909	9.36549	7.83765	7.88734	2.1658	2.0083	1.4508	2.4872	0.959362	1.00905	6
10412211	NM_010370	14938	Gzma	granzyme A	10.3424	13.0724	12.9158	12.3212	12.5912	11.6684	11.6285	2.72998	2.57333	1.97875	2.24877	1.32597	1.28609	11
10412267	NM_008396	16398	Itga2	integrin alpha 2	8.09375	10.8878	10.438	9.21129	9.70032	8.23311	8.27211	2.79405	2.34425	1.11754	1.60658	0.139361	0.178369	11
10412517	NR_033388	100040852	Gm3002	alpha-takusan pseudogene	8.19405	8.62297	9.81477	9.82955	9.42433	9.86107	9.92186	0.428922	1.62073	1.6355	1.23028	1.66703	1.72781	8
10412562	NM_134080	286940	Flnb	filamin, beta	9.57094	9.48205	8.87524	8.44205	8.68686	8.69739	8.89809	-0.0888939	-0.695704	-1.12889	-0.884083	-0.873556	-0.672856	1
10412909	NM_010191	14137	Fdft1	farnesyl diphosphate farnesyl transferase 1	9.36294	9.77138	10.1934	10.2126	10.5855	10.2106	9.98766	0.408443	0.830421	0.849662	1.22252	0.847621	0.624724	6
10413059	NM_009502	22330	Vcl	vinculin	7.95282	8.57764	8.86031	8.74539	9.35941	8.51604	8.90595	0.62482	0.907488	0.79257	1.40659	0.563221	0.953131	6
10413710	NM_027289	70021	Nt5dc2	5'-nucleotidase domain containing 2	9.61676	9.73552	10.3509	10.4054	11.0521	10.0627	10.3711	0.118762	0.734104	0.788612	1.4353	0.445979	0.754368	6
10414262	NM_007895	13587	Ear2	eosinophil-associated, ribonuclease A family, member 2	8.93656	11.6047	11.8909	11.635	11.3584	12.0755	12.6167	2.66814	2.95434	2.69839	2.4218	3.13893	3.68017	11
10414271	NM_008964	19217	Ptger2	prostaglandin E receptor 2 (subtype EP2)	7.46278	7.6682	8.82918	9.34359	9.48025	10.0335	10.0084	0.205418	1.3664	1.88081	2.01747	2.57074	2.5456	8
10414315	NM_028222	72391	Cdkn3	cyclin-dependent kinase inhibitor 3	7.13864	8.79914	9.63351	9.73608	10.4071	8.22102	8.55671	1.6605	2.49487	2.59743	3.26848	1.08238	1.41807	12
10414360	NM_001145953	16854	Lgals3	lectin, galactose binding, soluble 3	8.78706	10.1398	10.0365	9.45618	10.4259	9.61824	10.3092	1.35272	1.24944	0.669116	1.63879	0.831182	1.52213	11
10414527	NM_001123371	667034	Pnp2	purine-nucleoside phosphorylase 2	11.1761	11.5194	12.0009	11.956	12.2321	11.5719	11.7118	0.343351	0.824782	0.779876	1.05601	0.395831	0.535745	6
10414548	NM_030098	78416	Rnase6	ribonuclease, RNase A family, 6	8.31639	9.14149	9.59153	8.92272	9.42735	8.77323	8.98405	0.825108	1.27514	0.60633	1.11096	0.456849	0.667666	5
10414590	NM_053111	93719	Ear6	eosinophil-associated, ribonuclease A family, member 6	7.47587	8.12282	9.78925	10.2841	9.9465	11.0493	11.3314	0.646945	2.31338	2.80819	2.47062	3.57343	3.85551	11
10414659	NR_028552	100217457	Snord58b	small nucleolar RNA, C/D box 58B	8.99168	7.83622	8.3721	7.85834	7.72592	8.28549	7.5646	-1.15547	-0.619582	-1.13335	-1.26577	-0.706195	-1.42708	1
10415015	X63928	386450	Gm13949	predicted gene 13949	11.4	10.5458	10.0519	9.78674	10.1406	10.8834	10.3674	-0.854184	-1.34811	-1.61327	-1.25939	-0.516586	-1.03261	1
10415021	NM_134076	105501	Abhd4	abhydrolase domain containing 4	7.73086	8.70175	9.393	9.06793	9.59776	8.82971	8.84468	0.970886	1.66214	1.33707	1.8669	1.09885	1.11382	10
10415248	NM_028994	74551	Pck2	phosphoenolpyruvate carboxykinase 2 (mitochondrial)	8.71545	9.07045	9.64952	9.8334	10.078	8.95063	9.13422	0.355008	0.934072	1.11795	1.36259	0.235184	0.418771	6
10415725	NM_001033272	219140	Spata13	spermatogenesis associated 13	7.83663	9.344	9.14379	8.99564	9.49488	9.00121	9.40691	1.50737	1.30716	1.15901	1.65825	1.16458	1.57027	11
10415784	NM_001164220	66597	Trim13	tripartite motif-containing 13	9.91924	9.83884	9.1753	8.86177	9.39093	8.94415	8.62273	-0.0803937	-0.74394	-1.05747	-0.528308	-0.975086	-1.2965	1
10415791	NM_026001	67153	Rnaseh2b	ribonuclease H2, subunit B	9.60089	9.6587	10.1441	10.1166	10.637	9.88023	10.1001	0.0578098	0.543178	0.515685	1.03611	0.279342	0.499217	4
10415844	NM_007798	13030	Ctsb	cathepsin B	10.4606	12.1924	12.0407	11.8254	12.1611	11.8716	11.9591	1.73176	1.58003	1.36481	1.70049	1.411	1.4985	11
10416037	NM_023209	52033	Pbk	PDZ binding kinase	7.54541	8.01827	8.95545	8.97414	9.643	8.33673	8.53374	0.472856	1.41004	1.42873	2.09759	0.791324	0.988329	9
10416696	X16670	---	LOC280487	pol polyprotein	10.2785	9.03569	9.51784	9.43366	9.77044	9.75443	9.39221	-1.24277	-0.760617	-0.8448	-0.508019	-0.524031	-0.886247	2
10416698	X16670	---	LOC280487	pol polyprotein	10.2785	9.03569	9.51784	9.43366	9.77044	9.75443	9.39221	-1.24277	-0.760617	-0.8448	-0.508019	-0.524031	-0.886247	2
10416837	NM_008392	16365	Irg1	immunoresponsive gene 1	9.48105	11.4941	11.766	10.7008	11.5443	11.0814	10.5615	2.0131	2.28495	1.21971	2.06327	1.60039	1.08041	11
10416948	NR_029785	723905	Mir17	microRNA 17	8.71113	8.37565	8.31968	8.20161	7.95959	8.31857	7.56226	-0.335474	-0.391443	-0.509518	-0.751537	-0.392562	-1.14887	1
10416950	NR_029736	387135	Mir18	microRNA 18	10.6052	10.1757	10.0626	9.90715	9.64553	9.98118	9.45531	-0.429489	-0.542619	-0.69808	-0.959692	-0.62405	-1.14992	1
10416952	NR_029786	723891	Mir19a	microRNA 19a	9.22515	8.73755	8.6836	8.57831	8.43799	8.8238	8.13994	-0.487595	-0.54155	-0.646833	-0.787156	-0.401344	-1.08521	1
10416954	NR_029737	387139	Mir20a	microRNA 20a	9.37705	8.63344	8.70856	8.60312	8.54888	8.77844	8.1097	-0.743617	-0.668487	-0.773933	-0.828174	-0.598614	-1.26735	2
10416956	NR_029815	751527	Mir19b-1	microRNA 19b-1	9.79217	9.32124	9.09883	9.23171	8.78498	9.20706	8.86315	-0.470927	-0.693344	-0.56046	-1.00719	-0.585113	-0.929022	1
10416958	NR_029816	751549	Mir92-1	microRNA 92-1	10.2531	9.98257	9.61377	9.75599	9.26632	9.68403	9.23779	-0.270489	-0.639285	-0.497063	-0.986732	-0.569023	-1.01527	1
10417013	NM_008929	100037258	Dnajc3	DnaJ (Hsp40) homolog, subfamily C, member 3	9.44756	9.836	10.0244	9.75576	10.1946	10.2189	10.6163	0.388438	0.576791	0.308201	0.747054	0.771325	1.16874	3
10417034	NM_008929	100037258	Dnajc3	DnaJ (Hsp40) homolog, subfamily C, member 3	9.44756	9.836	10.0244	9.75576	10.1946	10.2189	10.6163	0.388438	0.576791	0.308201	0.747054	0.771325	1.16874	3
10417095	NM_134082	223254	Farp1	FERM, RhoGEF (Arhgef) and pleckstrin domain protein 1 (chondrocyte-derived)	7.91094	7.73595	8.44281	8.93403	9.45666	10.125	10.0958	-0.174985	0.531874	1.02309	1.54573	2.21405	2.18491	8
10417124	BC096543	320268	B930095G15Rik	RIKEN cDNA B930095G15 gene	7.70118	7.48692	8.23546	8.74108	9.19248	10.0757	10.0776	-0.21426	0.534272	1.03989	1.49129	2.3745	2.37643	8
10417167	NM_029556	69634	Clybl	citrate lyase beta like	9.01932	9.13153	9.78607	9.84671	10.4615	9.68272	9.68432	0.112213	0.766755	0.827388	1.44215	0.663399	0.665	6
10417226	NR_033388	100040852	Gm3002	alpha-takusan pseudogene	7.78418	7.98696	9.35196	9.16975	9.14523	9.66114	9.35766	0.202775	1.56778	1.38557	1.36105	1.87696	1.57348	8
10417264	NR_033388	100040852	Gm3002	alpha-takusan pseudogene	7.59345	7.75424	8.96881	8.82447	8.73662	9.35379	9.05043	0.160789	1.37536	1.23102	1.14317	1.76034	1.45698	8
10417269	---	---	---	---	8.53436	8.747	9.60497	9.46101	9.15477	9.77678	9.77196	0.212642	1.07061	0.926653	0.620412	1.24242	1.2376	8
10417286	NR_033388	100040852	Gm3002	alpha-takusan pseudogene	7.6785	7.84076	9.03217	8.83012	8.75819	9.34311	9.05066	0.162265	1.35368	1.15163	1.07969	1.66462	1.37216	8
10417326	NR_033388	100040852	Gm3002	alpha-takusan pseudogene	7.77051	7.94338	8.95497	8.87382	8.76303	9.29397	9.0455	0.172869	1.18446	1.10331	0.992513	1.52345	1.27498	8
10417373	NM_001164727	100038847	Gm10406	predicted gene 10406	7.56922	7.69291	8.88121	8.71546	8.61012	9.16336	8.88824	0.123686	1.31199	1.14624	1.0409	1.59414	1.31902	8
10417421	NM_001024712	100042149	Gm3696	predicted gene 3696	7.73664	7.97531	9.26091	9.12364	9.04328	9.56381	9.2591	0.238671	1.52426	1.387	1.30664	1.82716	1.52245	8
10417461	NM_001164727	100038847	Gm10406	predicted gene 10406	7.58637	7.7136	8.84786	8.74894	8.58943	9.14453	8.88615	0.127231	1.26149	1.16258	1.00307	1.55816	1.29978	8
10417769	NM_001177714	100040671	Gm2897	predicted gene 2897	9.02667	9.23396	9.90271	10.0624	9.75448	10.1135	10.1013	0.207296	0.87604	1.03578	0.727815	1.0868	1.07468	3
10417787	NM_010315	14702	Gng2	guanine nucleotide binding protein (G protein), gamma 2	8.29833	8.73464	8.88838	8.89694	8.99118	8.93213	9.31546	0.436309	0.59005	0.598611	0.692846	0.633803	1.01713	3
10419082	BC056635	70564	5730469M10Rik	RIKEN cDNA 5730469M10 gene	10.2706	11.1063	11.9864	11.4583	11.9186	11.4837	11.063	0.835635	1.71575	1.18765	1.64796	1.21312	0.79235	9
10419151	NM_007894	13586	Ear1	eosinophil-associated, ribonuclease A family, member 1	8.83878	10.368	11.7072	11.9073	11.3624	12.4522	12.6176	1.52922	2.86845	3.0685	2.52362	3.61344	3.77882	11
10419154	NM_007894	13586	Ear1	eosinophil-associated, ribonuclease A family, member 1	8.91137	11.1207	11.6256	11.718	11.3697	12.4014	12.6998	2.20929	2.71419	2.80664	2.45837	3.49003	3.78844	11
10419156	NM_053112	93725	Ear10	eosinophil-associated, ribonuclease A family, member 10	8.93509	11.2558	11.6863	11.6186	11.3219	12.1645	12.6042	2.3207	2.75118	2.68352	2.38683	3.22937	3.66916	11
10419288	NM_008102	14528	Gch1	GTP cyclohydrolase 1	9.98481	9.70275	9.94735	9.76065	9.61413	8.64227	8.10139	-0.282059	-0.0374619	-0.224165	-0.370683	-1.34254	-1.88342	1
10419296	NM_172598	218973	Wdhd1	WD repeat and HMG-box DNA binding protein 1	9.42054	9.64147	10.2693	10.4649	10.7722	9.69646	9.74923	0.220923	0.848715	1.04434	1.35164	0.275917	0.328689	6
10419323	NM_144553	218977	Dlgap5	discs, large (Drosophila) homolog-associated protein 5	8.05449	9.06297	10.2318	10.3986	10.6928	8.80549	9.11272	1.00847	2.17726	2.34415	2.63834	0.751001	1.05823	12
10419744	NM_011405	20540	Slc7a7	solute carrier family 7 (cationic amino acid transporter, y+ system), member 7	7.4329	9.32246	8.36587	7.84491	8.16632	7.68036	7.67601	1.88955	0.932967	0.412002	0.73342	0.247456	0.243106	5
10419779	NM_145462	219072	Haus4	HAUS augmin-like complex, subunit 4	8.39763	8.82028	9.32607	9.4211	9.80104	9.00381	9.12889	0.422657	0.928441	1.02347	1.40341	0.606181	0.731266	6
10420114	NM_001161715	21816	Tgm1	transglutaminase 1, K polypeptide	7.86273	8.8756	8.48474	8.10039	8.64751	8.43346	8.65164	1.01288	0.62201	0.237666	0.784783	0.570735	0.788914	5
10420155	NM_026819	52585	Dhrs1	dehydrogenase/reductase (SDR family) member 1	9.33188	10.2217	10.0825	9.84688	10.3411	9.99459	10.1726	0.88983	0.750595	0.514993	1.00918	0.662704	0.840685	5
10420254	NM_008572	17231	Mcpt8	mast cell protease 8	9.3758	9.90897	10.1923	10.4293	11.5576	11.9119	12.113	0.53317	0.816487	1.05349	2.18183	2.53614	2.73719	8
10420261	NM_007800	13035	Ctsg	cathepsin G	9.69529	9.26137	9.92761	10.9526	12.0688	11.2017	12.1164	-0.433918	0.232316	1.25735	2.37351	1.50645	2.42106	8
10420308	NM_013542	14939	Gzmb	granzyme B	11.9974	13.1922	13.487	13.2096	13.3596	13.2028	13.1412	1.19483	1.48959	1.21214	1.36223	1.20538	1.14374	9
10420426	NM_198605	219114	F630043A04Rik	RIKEN cDNA F630043A04 gene	7.84816	8.1769	9.23157	9.26526	9.74669	8.32695	8.56549	0.328739	1.3834	1.41709	1.89853	0.478788	0.717324	9
10420457	NM_028643	68514	Efha1	EF hand domain family A1	9.11308	9.27094	9.74732	9.7467	10.1416	9.70887	9.78129	0.157867	0.634242	0.633622	1.02856	0.595796	0.668213	3
10420497	NM_001164289	628705	Gm6907	predicted gene 6907	9.20065	8.40244	9.33753	8.54545	8.46965	8.72217	7.80255	-0.798212	0.136882	-0.655197	-0.730992	-0.478477	-1.39809	1
10420668	NR_029733	387174	Mir15a	microRNA 15a	7.59537	8.36431	8.86851	8.71259	9.41842	8.04457	8.15772	0.768941	1.27314	1.11722	1.82305	0.449207	0.562352	7
10420730	NM_010191	14137	Fdft1	farnesyl diphosphate farnesyl transferase 1	9.20042	9.56371	10.13	10.0736	10.4489	10.0942	9.89892	0.36329	0.929625	0.873202	1.24852	0.89378	0.6985	6
10420877	NM_028039	71988	Esco2	establishment of cohesion 1 homolog 2 (S. cerevisiae)	8.54578	9.50374	10.5974	10.8204	11.117	9.27489	9.5024	0.957955	2.05164	2.27459	2.57121	0.729106	0.956616	12
10421003	NM_009761	12177	Bnip3l	BCL2/adenovirus E1B interacting protein 3-like	11.1891	11.721	12.3262	12.086	12.397	11.951	12.0531	0.531878	1.13705	0.896911	1.20788	0.761896	0.863961	6
10421029	NM_175384	108912	Cdca2	cell division cycle associated 2	7.99085	8.24775	8.98181	9.10628	9.52941	8.50188	8.60374	0.256899	0.990964	1.11543	1.53856	0.511029	0.612887	9
10421046	NM_177780	68813	Dock5	dedicator of cytokinesis 5	8.34666	9.44185	9.08573	8.58422	9.08189	8.80075	9.02257	1.09519	0.739064	0.237555	0.73523	0.454086	0.675902	5
10421172	NM_026331	67712	Slc25a37	solute carrier family 25, member 37	11.3717	11.8918	12.4825	12.7108	12.721	11.7156	11.6168	0.520111	1.11081	1.33907	1.34929	0.343931	0.245051	7
10421214	NM_153514	246710	Rhobtb2	Rho-related BTB domain containing 2	7.919	8.0923	8.41601	8.40971	8.77145	8.8888	8.95312	0.173294	0.497005	0.490708	0.852445	0.969801	1.03412	3
10421418	NM_013514	13829	Epb4.9	erythrocyte protein band 4.9	8.88305	9.62551	10.6828	10.9549	11.0497	9.0301	8.72078	0.742466	1.79973	2.07183	2.1667	0.147055	-0.162272	10
10421456	NM_023045	65246	Xpo7	exportin 7	10.9642	11.4798	12.1175	11.8252	11.7763	11.5743	11.3369	0.515609	1.15329	0.861013	0.812115	0.610111	0.372664	6
10421573	NM_007624	12417	Cbx3	chromobox homolog 3 (Drosophila HP1 gamma)	9.95078	10.2287	10.9158	10.9193	11.2493	10.5817	10.8276	0.277931	0.965014	0.968476	1.29854	0.630921	0.876835	6
10421697	BC116748	210808	9030625A04Rik	RIKEN cDNA 9030625A04 gene	7.65895	9.25767	8.8186	7.92394	8.69074	8.06537	7.95409	1.59872	1.15965	0.264987	1.03179	0.406417	0.295135	5
10421737	NM_011613	21943	Tnfsf11	tumor necrosis factor (ligand) superfamily, member 11	12.3643	12.001	11.0724	10.9941	10.4592	10.5936	10.3236	-0.363271	-1.29185	-1.37011	-1.90506	-1.77067	-2.04064	1
10421810	NM_025427	66214	1190002H23Rik	RIKEN cDNA 1190002H23 gene	10.8319	10.6756	10.6684	10.6268	10.3499	10.0135	9.82217	-0.156322	-0.163441	-0.205041	-0.481997	-0.818385	-1.00972	1
10421877	NM_019670	56419	Diap3	diaphanous homolog 3 (Drosophila)	7.62136	8.24638	9.16192	9.37708	9.68218	8.20815	8.34337	0.625027	1.54056	1.75573	2.06082	0.58679	0.722014	10
10422247	X16670	---	LOC280487	pol polyprotein	10.2785	9.03569	9.51784	9.43366	9.77044	9.75443	9.39221	-1.24277	-0.760617	-0.8448	-0.508019	-0.524031	-0.886247	2
10422598	NM_009155	20363	Sepp1	selenoprotein P, plasma, 1	8.80798	10.2741	9.83018	9.12934	9.67355	9.31429	9.71698	1.46613	1.0222	0.321361	0.865573	0.506311	0.908998	5
10422760	NM_011815	23880	Fyb	FYN binding protein	8.64485	10.0434	9.42047	8.77744	9.3114	9.18547	9.45173	1.39852	0.775618	0.132583	0.666548	0.54062	0.806879	5
10423293	NM_019472	17909	Myo10	myosin X	11.1178	11.2332	10.5611	9.92066	9.48054	9.29256	8.80026	0.115412	-0.556718	-1.19714	-1.63727	-1.82524	-2.31754	1
10423333	NM_001034851	66270	Fam134b	family with sequence similarity 134, member B	10.9448	11.0254	10.3687	9.89124	9.62714	9.93878	9.99121	0.0805207	-0.576094	-1.05359	-1.31769	-1.00605	-0.953619	1
10423498	NM_146057	223453	Dap	death-associated protein	10.4776	10.8275	11.3336	11.4902	11.7532	11.4747	11.3303	0.349807	0.855998	1.01259	1.27554	0.997019	0.852656	6
10423556	NM_018755	54381	Pgcp	plasma glutamate carboxypeptidase	7.76357	8.81192	8.62774	8.26551	8.89164	8.76925	8.72813	1.04835	0.864171	0.501936	1.12807	1.00568	0.96456	8
10423971	NM_138674	192190	Pkhd1l1	polycystic kidney and hepatic disease 1-like 1	7.27114	8.65111	9.33287	10.1453	10.1489	7.89768	7.90992	1.37996	2.06173	2.8742	2.87773	0.626534	0.638774	10
10424221	NM_001081396	210544	Wdr67	WD repeat domain 67	8.06439	8.29086	8.99617	9.10789	9.66823	8.62518	8.88837	0.226469	0.931781	1.0435	1.60384	0.560788	0.823981	6
10424370	NM_144549	211770	Trib1	tribbles homolog 1 (Drosophila)	11.121	10.9469	10.5418	10.3804	9.9931	10.1951	9.66761	-0.174038	-0.579202	-0.740538	-1.12787	-0.925828	-1.45336	1
10424377	X16670	---	LOC280487	pol polyprotein	10.2785	9.03569	9.51784	9.43366	9.77044	9.75443	9.39221	-1.24277	-0.760617	-0.8448	-0.508019	-0.524031	-0.886247	2
10424667	NM_198607	223626	4930572J05Rik	RIKEN cDNA 4930572J05 gene	9.63333	9.69301	10.1981	10.4225	10.7068	10.4504	10.3169	0.0596783	0.564791	0.789139	1.07349	0.81705	0.683588	3
10424683	ENSMUST00000023246	546644	Ly6g	lymphocyte antigen 6 complex, locus G	7.51349	9.84974	8.78741	7.93579	10.0464	10.4829	11.2905	2.33625	1.27392	0.422299	2.53296	2.96937	3.77697	11
10424781	NM_023168	66168	Grina	glutamate receptor, ionotropic, N-methyl D-aspartate-associated protein 1 (glutamate binding)	10.6488	12.0893	12.6461	12.6067	12.7268	11.6433	11.679	1.44055	1.99735	1.95799	2.07807	0.994518	1.03022	10
10425037	NM_177744	245282	Apol10a	apolipoprotein L 10a	7.50773	8.42084	10.806	10.783	10.6893	9.53653	9.55001	0.913108	3.29822	3.27528	3.18153	2.0288	2.04228	12
10425053	NM_008677	17972	Ncf4	neutrophil cytosolic factor 4	7.98284	9.83699	9.56401	9.14581	9.86836	9.34126	9.66148	1.85415	1.58117	1.16297	1.88552	1.35843	1.67864	11
10425066	NM_007780	12983	Csf2rb	colony stimulating factor 2 receptor, beta, low-affinity (granulocyte-macrophage)	9.38776	11.302	11.4524	10.7208	11.6852	11.0668	11.3664	1.9142	2.06468	1.33303	2.29741	1.67909	1.97863	11
10425078	NM_138670	246221	Mpst	mercaptopyruvate sulfurtransferase	7.57414	8.27652	8.78716	9.37074	9.63576	8.16593	8.38082	0.702376	1.21302	1.7966	2.06162	0.591789	0.80668	10
10425161	NM_008495	16852	Lgals1	lectin, galactose binding, soluble 1	11.4622	12.7767	12.5203	12.5192	12.6401	12.4077	12.3554	1.31442	1.05802	1.05699	1.17788	0.945431	0.893143	8
10425207	NM_008197	14958	H1f0	H1 histone family, member 0	7.93944	8.2234	8.51812	8.38341	9.21048	8.76595	8.84078	0.283964	0.578682	0.443971	1.27104	0.82651	0.901347	6
10425321	NM_001160415	80287	Apobec3	apolipoprotein B mRNA editing enzyme, catalytic polypeptide 3	10.7484	11.1822	11.7125	11.7464	12.0061	11.8025	11.7334	0.433782	0.964093	0.997971	1.25768	1.05403	0.984926	8
10425333	ENSMUST00000100423	80287	Apobec3	apolipoprotein B mRNA editing enzyme, catalytic polypeptide 3	9.66417	10.4343	10.3917	10.4392	10.4156	10.8789	10.5752	0.770174	0.727568	0.775048	0.751454	1.21472	0.91099	8
10425749	NM_177391	338368	Fam109b	family with sequence similarity 109, member B	7.55771	8.15741	9.10641	9.17199	9.65802	8.25205	8.1629	0.599699	1.5487	1.61428	2.10031	0.694347	0.605198	10
10425808	NM_009775	12257	Tspo	translocator protein	9.34156	10.3363	10.7883	10.7159	11.3005	10.3148	10.613	0.99479	1.44675	1.3743	1.95894	0.973276	1.27144	10
10425852	NM_133167	170736	Parvb	parvin, beta	8.10258	8.70793	9.33119	9.79626	10.2293	8.35415	8.32983	0.605346	1.22861	1.69368	2.12676	0.251568	0.227249	7
10426016	NM_013882	29870	Gtse1	G two S phase expressed protein 1	7.91552	8.29928	9.05947	9.10989	9.62557	8.30975	8.47484	0.383766	1.14395	1.19437	1.71005	0.394229	0.559321	7
10426180	NM_026813	71474	Ppp6r2	protein phosphatase 6, regulatory subunit 2	8.42715	8.91893	9.34741	9.54419	9.97346	9.1119	9.0998	0.491779	0.920256	1.11704	1.54631	0.684746	0.672651	6
10426544	NM_026353	67739	Slc48a1	solute carrier family 48 (heme transporter), member 1	10.2963	11.1548	11.7517	11.615	11.9653	11.4459	11.4945	0.858521	1.45541	1.31878	1.66907	1.14967	1.19821	9
10426557	NM_001163487	18642	Pfkm	phosphofructokinase, muscle	8.55936	8.58991	9.1937	9.26648	9.82251	8.88703	8.91818	0.030553	0.634344	0.707117	1.26315	0.327674	0.358818	4
10426669	NM_030159	78733	Troap	trophinin associated protein	8.49445	8.64469	9.18891	9.46035	9.61714	8.60539	8.84827	0.150238	0.694458	0.965899	1.12269	0.110937	0.35382	4
10426891	NM_027334	70152	Mettl7a1	methyltransferase like 7A1	7.77393	8.29648	8.85968	9.02188	9.03286	8.37857	8.29301	0.52255	1.08575	1.24795	1.25893	0.604643	0.519084	7
10427166	NM_001014976	105988	Espl1	extra spindle poles-like 1 (S. cerevisiae)	8.14707	8.52418	9.24014	9.46051	9.90244	8.40863	8.48292	0.377104	1.09307	1.31343	1.75536	0.261555	0.335843	7
10427235	NM_025385	66151	Prr13	proline rich 13	9.50246	10.3145	10.4996	10.1421	10.4908	10.5498	10.7119	0.812075	0.997107	0.639629	0.98831	1.0473	1.20942	8
10427389	X16670	---	LOC280487	pol polyprotein	10.2785	9.03569	9.51784	9.43366	9.77044	9.75443	9.39221	-1.24277	-0.760617	-0.8448	-0.508019	-0.524031	-0.886247	2
10427628	NM_008372	16197	Il7r	interleukin 7 receptor	10.2254	9.81413	9.00843	9.00896	9.24536	9.07958	9.41574	-0.411261	-1.21696	-1.21644	-0.98004	-1.14581	-0.809659	1
10428103	NM_019635	56274	Stk3	serine/threonine kinase 3 (Ste20, yeast homolog)	7.81572	8.55374	8.87783	8.71454	9.35243	8.73708	8.53969	0.738026	1.06211	0.898822	1.53671	0.921366	0.723968	9
10428534	NM_032000	83925	Trps1	trichorhinophalangeal syndrome I (human)	7.26417	8.26009	9.05007	9.06243	9.55219	9.82566	9.44923	0.995918	1.7859	1.79826	2.28801	2.56149	2.18506	8
10428536	NM_032000	83925	Trps1	trichorhinophalangeal syndrome I (human)	8.60893	9.12542	9.76237	9.97457	9.9898	10.3002	9.89238	0.516493	1.15344	1.36564	1.38086	1.6913	1.28345	8
10428763	NM_027435	70472	Atad2	ATPase family, AAA domain containing 2	8.61271	9.08116	9.64171	9.84353	10.2227	9.20982	9.50312	0.468458	1.029	1.23082	1.61	0.59711	0.890412	9
10428827	NM_175212	74868	Tmem65	transmembrane protein 65	10.1122	10.4359	11.1126	11.0279	10.9216	11.2882	10.9135	0.323675	1.00034	0.915643	0.809413	1.17602	0.801266	3
10429140	NM_008681	17988	Ndrg1	N-myc downstream regulated gene 1	12.0453	12.0712	11.6007	11.3456	10.9797	10.6921	10.1144	0.0259293	-0.444578	-0.699649	-1.06558	-1.35315	-1.93084	1
10429160	NM_009177	20442	St3gal1	ST3 beta-galactoside alpha-2,3-sialyltransferase 1	12.3042	12.3163	11.9712	11.7178	11.6124	11.3942	11.1496	0.0120516	-0.332978	-0.586412	-0.691795	-0.909986	-1.15464	1
10429520	NM_010742	17068	Ly6d	lymphocyte antigen 6 complex, locus D	7.95046	8.82205	9.17275	9.04436	8.94692	7.96984	7.53726	0.871587	1.22229	1.09389	0.996453	0.0193821	-0.413199	7
10429560	NM_020498	57248	Ly6i	lymphocyte antigen 6 complex, locus I	8.04896	8.90875	9.7809	8.60147	9.56477	8.90443	8.77319	0.859785	1.73194	0.552505	1.51581	0.855467	0.724231	5
10429580	ENSMUST00000100541	546643	I830127L07Rik	RIKEN cDNA I830127L07 gene	8.89619	11.2828	11.1249	10.4337	11.9794	11.3109	11.8662	2.38656	2.2287	1.53755	3.08321	2.41475	2.97001	11
10430032	NM_183091	72749	Nfkbil2	nuclear factor of kappa light polypeptide gene enhancer in B-cells inhibitor-like 2	7.38654	7.81499	8.22905	8.30681	9.01648	7.7089	7.87665	0.428446	0.842509	0.920272	1.62994	0.322356	0.490112	4
10430186	NM_175391	108956	Apol7c	apolipoprotein L 7c	8.83939	12.401	11.0281	8.62521	8.70201	7.74786	6.86635	3.56161	2.18873	-0.214181	-0.137381	-1.09152	-1.97304	5
10430195	NM_001081970	239552	Apol8	apolipoprotein L 8	8.29014	8.79129	9.41268	9.82075	10.0162	8.21946	8.35021	0.501152	1.12254	1.53061	1.72606	-0.0706778	0.0600739	7
10430289	NM_025931	67042	Ift27	intraflagellar transport 27 homolog (Chlamydomonas)	7.49931	7.80408	8.02913	8.0089	8.66036	7.97651	8.08631	0.304768	0.529824	0.509585	1.16105	0.477202	0.586996	4
10430302	NM_007781	12984	Csf2rb2	colony stimulating factor 2 receptor, beta 2, low-affinity (granulocyte-macrophage)	8.23007	10.0826	10.6165	9.9167	10.6701	10.0591	10.1383	1.85255	2.38645	1.68663	2.44003	1.82898	1.90826	11
10430438	NM_144849	223690	Ankrd54	ankyrin repeat domain 54	8.48009	8.79081	9.15092	9.28548	9.79045	8.99574	8.96793	0.310719	0.670828	0.805392	1.31036	0.515654	0.487835	6
10430645	NR_030675	109361	D730005E14Rik	RIKEN cDNA D730005E14 gene	7.57809	7.97191	8.4622	7.99407	8.47383	8.66362	8.38582	0.39382	0.884112	0.415982	0.895741	1.08553	0.807725	3
10430825	NM_025639	66570	Cenpm	centromere protein M	8.53596	9.02585	9.67508	9.85999	10.3194	9.22288	9.29034	0.489885	1.13911	1.32403	1.78348	0.686919	0.754378	9
10430834	NM_008669	17939	Naga	N-acetyl galactosaminidase, alpha	8.46148	9.23546	9.25445	9.17639	9.57831	8.92219	9.06999	0.773974	0.792967	0.714907	1.11683	0.460708	0.608511	6
10430931	NM_028728	74039	Nfam1	Nfat activating molecule with ITAM motif 1	6.63539	7.89284	7.83866	7.21053	8.22651	7.84402	8.74408	1.25745	1.20327	0.575135	1.59112	1.20863	2.10869	3
10431017	NM_178869	319953	Ttll1	tubulin tyrosine ligase-like 1	7.77216	7.96064	8.33444	8.20017	8.98318	8.09153	8.42252	0.188489	0.562286	0.428013	1.21103	0.319373	0.650362	4
10431035	NM_183017	223723	Ttll12	tubulin tyrosine ligase-like family, member 12	10.1342	10.3565	10.9398	11.022	11.2305	10.5218	10.5212	0.222306	0.805608	0.887753	1.09627	0.387538	0.386964	4
10431229	NM_009886	12614	Celsr1	cadherin, EGF LAG seven-pass G-type receptor 1 (flamingo homolog, Drosophila)	8.46116	8.35749	8.71359	8.90091	9.15355	9.58605	9.63012	-0.103671	0.252423	0.439748	0.692384	1.12489	1.16896	3
10431393	NM_013871	29857	Mapk12	mitogen-activated protein kinase 12	8.48355	8.22713	8.60826	8.60128	8.47798	9.66529	9.73728	-0.25642	0.124712	0.117736	-0.00556936	1.18174	1.25373	3
10431410	NM_011161	19094	Mapk11	mitogen-activated protein kinase 11	11.4296	11.0791	11.4861	11.791	11.7663	12.448	12.4355	-0.350485	0.0565347	0.361455	0.336752	1.01843	1.00598	3
10431424	NM_138749	140570	Plxnb2	plexin B2	7.67131	9.39606	8.66464	8.08091	8.67751	8.41224	8.54327	1.72475	0.993325	0.409603	1.0062	0.740931	0.871964	5
10431872	NM_134086	105727	Slc38a1	solute carrier family 38, member 1	10.7264	10.2501	9.8596	9.6421	9.85938	10.3753	10.1459	-0.476342	-0.866821	-1.08432	-0.867043	-0.351103	-0.580554	1
10432190	NM_007405	11512	Adcy6	adenylate cyclase 6	8.45271	8.80987	9.08832	9.35476	9.63647	8.48533	8.52052	0.357163	0.635609	0.902046	1.18376	0.0326146	0.0678121	4
10432236	NM_172612	223881	Rnd1	Rho family GTPase 1	7.28589	9.24903	8.86091	8.00654	8.7092	8.10686	7.91533	1.96315	1.57503	0.720655	1.42331	0.820976	0.629444	5
10432281	NM_016781	19082	Prkag1	protein kinase, AMP-activated, gamma 1 non-catalytic subunit	10.928	11.5325	11.6492	11.6755	12.0674	11.3829	11.5296	0.604429	0.721155	0.747439	1.13932	0.454836	0.601541	6
10432404	NM_011653	22142	Tuba1a	tubulin, alpha 1A	11.2964	10.8296	10.2251	10.535	10.4985	10.7396	10.7618	-0.466805	-1.07129	-0.761399	-0.797945	-0.556835	-0.534634	1
10432511	NM_012025	26934	Racgap1	Rac GTPase-activating protein 1	7.8496	8.88514	9.76803	10.0611	10.4605	8.80326	8.93703	1.03554	1.91843	2.2115	2.61089	0.953667	1.08743	12
10432573	NM_001146161	18174	Slc11a2	solute carrier family 11 (proton-coupled divalent metal ion transporters), member 2	8.98562	9.5429	9.97158	10.0269	10.3542	9.51547	9.36226	0.557281	0.985961	1.04123	1.36853	0.529847	0.376642	7
10432640	ENSMUST00000100198	668218	Bin2	bridging integrator 2	9.00084	10.4264	9.99779	9.36646	10.0365	9.85946	10.3472	1.42557	0.996945	0.365619	1.03566	0.858618	1.34631	8
10433088	NM_007626	12419	Cbx5	chromobox homolog 5 (Drosophila HP1a)	9.75931	10.1388	10.8192	10.9452	11.1906	10.4445	10.6736	0.379499	1.05985	1.18589	1.43132	0.685144	0.91432	9
10433096	NM_008685	18022	Nfe2	nuclear factor, erythroid derived 2	8.51065	9.2383	10.3202	10.3146	10.6556	9.11392	9.40039	0.727651	1.80952	1.80395	2.14493	0.603271	0.889741	10
10433101	NM_030720	80910	Gpr84	G protein-coupled receptor 84	7.67124	9.21252	8.94074	8.18073	9.24792	8.68727	8.55376	1.54127	1.2695	0.509484	1.57668	1.01603	0.882519	11
10433161	---	---	---	---	10.0293	10.024	9.868	9.66784	9.46976	9.44361	8.92847	-0.00522393	-0.161263	-0.361423	-0.559511	-0.585658	-1.10079	1
10433721	NM_023317	67203	Nde1	nuclear distribution gene E homolog 1 (A nidulans)	9.43958	9.75885	10.1129	10.1258	10.4696	9.9425	9.91312	0.319267	0.673363	0.686187	1.03004	0.502917	0.473544	6
10434191	NM_013711	26462	Txnrd2	thioredoxin reductase 2	8.55989	8.97551	9.58741	9.61989	10.0537	9.17514	8.99749	0.41562	1.02751	1.06	1.49385	0.615243	0.437599	9
10434782	NM_178665	210126	Lpp	LIM domain containing preferred translocation partner in lipoma	9.39825	9.21747	8.73078	8.56542	8.3921	8.6249	8.53114	-0.180778	-0.667462	-0.832825	-1.00615	-0.773345	-0.867103	1
10434806	NM_178665	210126	Lpp	LIM domain containing preferred translocation partner in lipoma	9.3047	9.33358	8.74528	8.28882	8.55097	8.76639	8.73831	0.0288828	-0.559414	-1.01587	-0.753731	-0.53831	-0.566385	1
10434869	NM_026202	67501	Ccdc50	coiled-coil domain containing 50	10.515	10.8967	11.2488	11.3288	11.4347	11.6773	11.8003	0.381698	0.733854	0.81386	0.919747	1.1623	1.28533	8
10435009	NM_001033539	328660	Bex6	brain expressed gene 6	7.23037	7.97245	8.09908	8.33843	9.20276	8.42898	9.0939	0.742071	0.868702	1.10805	1.97239	1.1986	1.86353	8
10435057	NM_009981	13026	Pcyt1a	phosphate cytidylyltransferase 1, choline, alpha isoform	8.55592	8.95448	9.70961	9.80918	10.2211	8.98709	8.95611	0.398559	1.15369	1.25325	1.66522	0.431173	0.400187	7
10435094	NM_016788	51789	Tnk2	tyrosine kinase, non-receptor, 2	8.58752	9.15121	9.23073	9.3679	9.72911	8.89309	9.0655	0.563696	0.643211	0.780386	1.1416	0.305574	0.477986	4
10435525	NM_177128	320299	Iqcb1	IQ calmodulin-binding motif containing 1	9.55747	9.09235	8.51168	8.29179	8.3483	8.41166	8.00574	-0.465117	-1.04578	-1.26568	-1.20917	-1.14581	-1.55173	1
10435581	NM_029977	77782	Polq	polymerase (DNA directed), theta	7.68428	7.93945	8.52136	8.75936	9.13867	8.00813	8.20061	0.255171	0.837076	1.07508	1.45439	0.323849	0.516329	7
10435704	NM_009855	12519	Cd80	CD80 antigen	7.27292	10.1511	9.3777	8.16959	8.99817	8.64847	7.6352	2.87821	2.10478	0.896675	1.72525	1.37555	0.362286	11
10436100	NM_181596	245195	Retnlg	resistin like gamma	8.58486	10.9936	10.8034	8.59097	10.8416	10.8949	12.0323	2.40869	2.21849	0.00610466	2.25676	2.31007	3.44744	11
10436106	NM_172616	224171	C330027C09Rik	RIKEN cDNA C330027C09 gene	8.0893	8.44809	9.56368	9.58043	10.185	8.49923	8.89394	0.358788	1.47438	1.49113	2.09574	0.40993	0.804638	10
10436196	ENSMUST00000084838	16423	Cd47	CD47 antigen (Rh-related antigen, integrin-associated signal transducer)	10.712	11.4107	11.7598	11.7367	11.925	11.1746	11.195	0.69877	1.04789	1.02477	1.21303	0.462683	0.483025	6
10436253	NM_025483	66315	Senp7	SUMO1/sentrin specific peptidase 7	8.06099	8.38514	8.88858	8.86183	9.18916	8.64665	8.63969	0.32415	0.827588	0.800844	1.12817	0.585666	0.578706	6
10436392	NM_007757	12892	Cpox	coproporphyrinogen oxidase	10.0698	10.8552	11.5517	11.7084	12.0607	10.5543	10.5907	0.785406	1.48188	1.63864	1.99092	0.484472	0.52093	10
10436841	NM_008349	16155	Il10rb	interleukin 10 receptor, beta	9.06412	10.2273	9.9464	9.73571	10.1047	9.99129	9.98451	1.1632	0.882279	0.671583	1.04057	0.92717	0.920381	8
10436890	ENSMUST00000114029	100038392	Gm10785	predicted gene 10785	9.46614	8.68427	9.05746	8.71357	8.77863	8.7938	8.35017	-0.781872	-0.408681	-0.752572	-0.687512	-0.672341	-1.11597	2
10436892	NM_010587	16443	Itsn1	intersectin 1 (SH3 domain protein 1A)	7.5326	8.38914	8.61856	8.53045	8.65426	8.0444	7.96302	0.856541	1.08596	0.997854	1.12166	0.511802	0.430418	6
10436945	NM_017391	53881	Slc5a3	solute carrier family 5 (inositol transporters), member 3	10.3688	10.1671	9.46534	9.11892	8.97279	9.76912	9.70123	-0.201695	-0.903501	-1.24993	-1.39606	-0.599727	-0.667619	1
10436983	NM_027293	70028	Dopey2	dopey family member 2	11.0019	10.8149	10.5974	10.3591	10.3361	10.3026	9.95595	-0.187018	-0.404516	-0.642761	-0.665753	-0.699268	-1.04593	1
10437160	NM_011809	23872	Ets2	E26 avian leukemia oncogene 2, 3' domain	11.7649	11.7857	11.312	10.6641	10.5336	10.4245	9.88627	0.0207472	-0.452961	-1.10084	-1.23129	-1.34039	-1.87866	1
10437399	NM_030205	78885	Coro7	coronin 7	8.87089	9.42031	9.60928	9.81142	10.1173	10.1539	10.0136	0.549422	0.738386	0.940534	1.24643	1.283	1.14269	8
10437432	NM_026393	67824	Nmral1	NmrA-like family domain containing 1	8.32319	8.5811	9.2584	9.19666	9.75337	8.81549	8.87176	0.257912	0.935212	0.873465	1.43017	0.492302	0.548567	6
10437590	NM_025821	52502	Carhsp1	calcium regulated heat stable protein 1	7.89748	8.80593	9.48118	9.46902	9.87947	8.14596	8.00426	0.908448	1.5837	1.57154	1.98199	0.248482	0.106785	7
10437687	NM_019980	56722	Litaf	LPS-induced TN factor	9.25317	10.5181	10.7669	10.409	10.6596	10.447	10.4575	1.26489	1.51377	1.15583	1.40644	1.19378	1.20433	8
10438098	NM_022324	64136	Sdf2l1	stromal cell-derived factor 2-like 1	10.68	10.8524	10.8696	10.9737	11.4472	11.5618	11.8917	0.172403	0.189552	0.293716	0.767179	0.881731	1.21167	3
10438328	NM_138583	27883	D16H22S680E	DNA segment, Chr 16, human D22S680E, expressed	9.03301	9.41023	9.99288	9.88107	10.5065	9.60345	9.54691	0.377221	0.959879	0.848066	1.47352	0.570446	0.513906	6
10438340	NM_001111062	12846	Comt1	catechol-O-methyltransferase 1	10.232	10.6463	11.0159	11.2258	11.5633	11.0427	10.9781	0.414255	0.783895	0.993796	1.33131	0.810722	0.746095	6
10438378	NM_009862	12544	Cdc45	cell division cycle 45 homolog (S. cerevisiae)	8.32277	8.74726	9.28668	9.5228	10.0844	9.02839	9.14716	0.424492	0.963916	1.20003	1.76162	0.705624	0.824391	9
10438445	NM_183390	239743	Klhl6	kelch-like 6 (Drosophila)	11.375	11.2729	9.79794	9.68072	9.92618	10.42	10.7485	-0.102099	-1.57708	-1.69429	-1.44884	-0.954989	-0.626506	1
10438672	NM_001081368	70573	Tbccd1	TBCC domain containing 1	8.9698	9.51177	10.0858	10.2443	10.668	9.68367	9.82667	0.541969	1.11601	1.27452	1.69817	0.713865	0.856865	9
10438690	NM_145480	106344	Rfc4	replication factor C (activator 1) 4	10.5437	10.9827	11.4112	11.4902	12.075	10.9676	11.2057	0.43899	0.867515	0.946512	1.53131	0.423882	0.661985	6
10439049	NM_024464	72084	Pigx	phosphatidylinositol glycan anchor biosynthesis, class X	8.89683	9.15584	9.15192	9.06657	9.63779	9.88422	10.0208	0.259008	0.255093	0.169736	0.740959	0.987394	1.12393	3
10439527	NM_001146325	100043314	Tigit	T cell immunoreceptor with Ig and ITIM domains	9.98593	10.2605	11.1083	11.3148	11.5557	12.2906	12.3507	0.274528	1.12241	1.32889	1.56977	2.30464	2.3648	8
10439583	NM_001159419	320007	Sidt1	SID1 transmembrane family, member 1	8.95086	8.96576	9.20947	9.52636	9.64783	10.1958	10.1509	0.0148983	0.258616	0.575499	0.696974	1.24497	1.20006	3
10439651	NM_010818	17470	Cd200	CD200 antigen	10.5523	10.8514	11.3488	11.3908	11.332	11.6878	11.1318	0.299138	0.796545	0.838578	0.779772	1.13556	0.579502	3
10439732	NM_001134480	433022	Plcxd2	phosphatidylinositol-specific phospholipase C, X domain containing 2	10.9627	10.7596	10.1986	10.139	9.86546	10.2457	9.77205	-0.203111	-0.764172	-0.823776	-1.09728	-0.717071	-1.19069	1
10439798	NM_001110017	224170	Dzip3	DAZ interacting protein 3, zinc finger	8.11688	8.19921	8.87062	8.84468	9.28253	8.86454	8.92993	0.0823267	0.753743	0.727798	1.16565	0.747664	0.813049	6
10439895	NM_009655	11658	Alcam	activated leukocyte cell adhesion molecule	9.67844	9.90188	11.0321	11.5561	11.8995	12.5491	12.59	0.223448	1.3537	1.87768	2.2211	2.87063	2.91159	11
10439955	NM_001134457	385658	Fam55c	family with sequence similarity 55, member C	8.31784	8.46327	8.63893	8.74147	9.05526	9.23262	9.54881	0.145428	0.321083	0.423627	0.73742	0.914774	1.23097	3
10440002	NM_172825	239853	Gpr128	G protein-coupled receptor 128	7.74472	7.37346	8.26078	8.12019	8.84735	8.50737	8.61667	-0.371255	0.516057	0.375468	1.10263	0.762651	0.871951	3
10440491	NM_007471	11820	App	amyloid beta (A4) precursor protein	8.72283	9.74265	9.27444	8.76907	9.84601	8.93788	9.59473	1.01982	0.551608	0.0462377	1.12317	0.21505	0.871899	5
10440513	NM_144853	224405	Cyyr1	cysteine and tyrosine-rich protein 1	7.7183	7.57999	8.30265	8.35259	8.97237	9.03271	8.94413	-0.138309	0.584356	0.634289	1.25407	1.31442	1.22583	3
10440738	NM_009384	21844	Tiam1	T-cell lymphoma invasion and metastasis 1	8.11412	8.2214	8.4159	8.39912	8.92871	8.83772	9.41887	0.107282	0.30178	0.285002	0.814595	0.723605	1.30476	3
10441422	NM_146073	224454	Zdhhc14	zinc finger, DHHC domain containing 14	8.80193	9.26383	9.89649	9.95002	10.2746	8.946	8.77082	0.461896	1.09456	1.14809	1.47268	0.144069	-0.0311165	7
10441436	NM_025664	66616	Snx9	sorting nexin 9	8.61203	8.77785	9.28295	9.68072	10.0222	10.4704	10.2408	0.165828	0.670922	1.06869	1.41016	1.85835	1.62881	8
10441530	NM_031395	83672	Sytl3	synaptotagmin-like 3	10.0975	10.4548	10.215	10.4662	10.9837	11.1079	10.0179	0.357283	0.117435	0.368701	0.886136	1.01035	-0.0796805	4
10442224	BC076634	---	BC049807	cDNA sequence BC049807	10.9073	10.3944	9.85915	9.53097	9.39872	9.81189	9.74523	-0.512906	-1.04814	-1.37632	-1.50858	-1.09541	-1.16207	1
10442396	NM_013855	27410	Abca3	ATP-binding cassette, sub-family A (ABC1), member 3	8.72676	8.85204	9.47163	9.6142	9.92712	9.07998	9.02608	0.125278	0.744861	0.887435	1.20035	0.353215	0.299312	4
10442596	NM_013759	27361	Sepx1	selenoprotein X 1	8.62656	9.94916	10.0284	9.50184	10.4878	9.76107	10.3574	1.32261	1.40183	0.875279	1.86121	1.13452	1.73085	11
10442616	NM_024284	14651	Hagh	hydroxyacyl glutathione hydrolase	9.51306	10.4748	11.1615	11.2799	11.5765	10.093	10.1235	0.961765	1.64845	1.7668	2.06344	0.579915	0.610429	10
10442629	NM_001163750	79043	Spsb3	splA/ryanodine receptor domain and SOCS box containing 3	8.96469	9.30792	9.59118	9.82823	10.1141	9.68755	9.44549	0.343232	0.62649	0.863538	1.14936	0.72286	0.480799	6
10442643	NM_019730	79059	Nme3	non-metastatic cells 3, protein expressed in	8.92056	9.66884	9.92514	10.1856	10.613	9.7458	9.7231	0.748286	1.00459	1.265	1.69242	0.82525	0.802548	9
10442651	NM_134126	106633	Ift140	intraflagellar transport 140 homolog (Chlamydomonas)	8.16085	8.88765	9.10358	9.20946	9.65755	8.94568	8.80838	0.726799	0.942732	1.04861	1.4967	0.784836	0.647531	9
10442762	NM_178372	328780	Prss34	protease, serine, 34	9.46002	9.71871	9.96611	10.3178	11.5911	11.8683	12.1366	0.258697	0.506094	0.857803	2.13105	2.40829	2.67659	8
10442932	NM_021793	60455	Tmem8	transmembrane protein 8 (five membrane-spanning domains)	8.7249	9.18098	9.29912	9.16005	9.93017	9.14464	9.02165	0.456074	0.574214	0.435149	1.20527	0.419739	0.296746	4
10443201	NM_011861	23969	Pacsin1	protein kinase C and casein kinase substrate in neurons 1	8.77082	8.4101	9.23161	9.41415	9.31906	9.83857	9.85663	-0.360719	0.460791	0.643327	0.54824	1.06775	1.0858	3
10443421	NM_001081315	268936	Brpf3	bromodomain and PHD finger containing, 3	8.48282	9.0701	9.38658	9.56397	9.77746	8.7592	8.67101	0.587273	0.903759	1.08115	1.29464	0.276376	0.188182	7
10443449	NM_025888	66989	Kctd20	potassium channel tetramerisation domain containing 20	9.39888	9.7903	10.1397	10.1139	10.4599	9.88908	10.2185	0.391418	0.740848	0.715041	1.06104	0.490193	0.819636	6
10443463	NM_007669	12575	Cdkn1a	cyclin-dependent kinase inhibitor 1A (P21)	11.5599	11.8429	11.4014	10.2642	10.6683	9.9601	9.40983	0.282956	-0.15845	-1.29573	-0.891559	-1.59979	-2.15007	1
10443598	NM_013811	13417	Dnahc8	dynein, axonemal, heavy chain 8	8.80113	8.83834	8.31158	8.61433	8.92327	9.64857	10.2111	0.0372088	-0.489546	-0.186794	0.122144	0.847446	1.40999	3
10443980	NM_053214	17916	Myo1f	myosin IF	8.01806	9.37534	9.04563	8.61066	9.36969	8.71275	9.619	1.35727	1.02756	0.592598	1.35163	0.694686	1.60094	11
10444016	NM_001002842	378460	Pram1	PML-RAR alpha-regulated adaptor molecule 1	7.83846	8.41477	8.11228	7.88913	8.56577	8.53843	8.97383	0.576307	0.273825	0.0506696	0.727315	0.699966	1.13537	3
10444229	NM_010386	14998	H2-DMa	histocompatibility 2, class II, locus DMa	8.81133	10.0218	9.96659	9.74462	10.4008	9.68917	9.85102	1.21044	1.15525	0.933285	1.58951	0.877837	1.03968	9
10444284	NM_010389	15002	H2-Ob	histocompatibility 2, O region beta locus	8.33231	9.08491	8.80177	9.26831	9.3988	9.93731	9.75381	0.7526	0.469457	0.935994	1.06649	1.605	1.4215	8
10444291	NM_207105	14961	H2-Ab1	histocompatibility 2, class II antigen A, beta 1	8.99229	11.9803	11.2421	10.033	10.3883	9.22275	8.75775	2.988	2.24981	1.0407	1.39606	0.230464	-0.23454	11
10444298	NM_010382	14969	H2-Eb1	histocompatibility 2, class II antigen E beta	8.97969	11.5267	10.8138	9.84751	10.0364	9.43062	9.42308	2.54697	1.83408	0.867821	1.05667	0.450927	0.443395	11
10444895	NM_008027	14251	Flot1	flotillin 1	7.97907	8.46241	8.78339	8.80608	9.07422	9.00363	9.07102	0.483337	0.804316	0.827007	1.09515	1.02456	1.09194	3
10444927	NM_134122	106582	Nrm	nurim (nuclear envelope membrane protein)	8.5615	9.09916	9.57432	9.68273	10.1976	9.35783	9.47783	0.537659	1.01282	1.12123	1.63614	0.796327	0.916335	9
10444932	NM_001146711	76448	2310014H01Rik	RIKEN cDNA 2310014H01 gene	8.82505	10.0595	9.88696	9.77734	10.0865	10.4248	10.3234	1.23448	1.06191	0.952291	1.26148	1.59977	1.49838	8
10445046	NM_011280	19824	Trim10	tripartite motif-containing 10	7.81502	9.35198	10.743	10.6551	10.9463	9.35715	9.05665	1.53696	2.92796	2.84011	3.13124	1.54213	1.24163	12
10445192	NM_011269	19743	Rhag	Rhesus blood group-associated A glycoprotein	9.80039	10.7482	11.785	11.9645	12.1885	10.5043	10.2322	0.947827	1.98464	2.16414	2.38816	0.703958	0.431832	10
10445214	NM_008650	17850	Mut	methylmalonyl-Coenzyme A mutase	8.0843	8.03692	8.68555	8.84258	9.12225	8.38433	8.7822	-0.0473746	0.601256	0.758284	1.03796	0.30003	0.697903	4
10445293	NM_013737	27226	Pla2g7	phospholipase A2, group VII (platelet-activating factor acetylhydrolase, plasma)	7.38172	10.6296	10.0596	7.90373	9.04763	8.55337	9.01638	3.24791	2.67784	0.522009	1.66591	1.17166	1.63467	11
10445357	NM_001145920	12393	Runx2	runt related transcription factor 2	7.89623	7.86653	7.88127	7.94055	8.11753	9.10644	8.70819	-0.0296967	-0.0149582	0.0443185	0.2213	1.21021	0.811964	3
10445430	NM_026732	68463	Mrpl14	mitochondrial ribosomal protein L14	9.05903	9.50479	9.60243	9.78272	10.1934	9.5721	9.70863	0.445764	0.543401	0.723687	1.13442	0.513072	0.649602	6
10445442	NM_019581	56055	Gtpbp2	GTP binding protein 2	9.63731	10.2563	10.9195	10.9979	11.1693	10.2276	10.3389	0.61896	1.28222	1.36064	1.53202	0.590291	0.701546	9
10445558	NM_207161	381101	BC048355	cDNA sequence BC048355	9.10116	9.07795	9.78293	9.80764	10.3022	10.034	9.92456	-0.0232068	0.681778	0.706489	1.20108	0.932808	0.823403	3
10445688	NM_001081636	12445	Ccnd3	cyclin D3	9.98192	11.3075	11.3426	11.5129	12.0392	10.7176	11.0664	1.32561	1.36064	1.53098	2.05727	0.735642	1.0845	10
10445753	NM_021407	58218	Trem3	triggering receptor expressed on myeloid cells 3	7.14055	9.62026	8.8207	8.07694	9.8418	9.27727	9.59109	2.47971	1.68015	0.936387	2.70125	2.13672	2.45054	11
10445758	NM_001033922	224840	Treml4	triggering receptor expressed on myeloid cells-like 4	8.04215	11.2827	10.1268	8.19408	8.60281	7.4287	7.4722	3.24057	2.08462	0.151927	0.560662	-0.613455	-0.569952	5
10445826	NM_020042	56738	Mocs1	molybdenum cofactor synthesis 1	8.36379	9.19055	9.79373	9.85823	10.2114	8.76143	8.93596	0.826759	1.42994	1.49444	1.84761	0.397636	0.572167	7
10445909	NM_020005	18519	Kat2b	K(lysine) acetyltransferase 2B	7.43839	7.748	7.97835	8.09835	8.71016	7.74184	8.09023	0.309615	0.539956	0.659957	1.27177	0.303452	0.651842	4
10445977	NM_015766	50498	Ebi3	Epstein-Barr virus induced gene 3	7.62587	9.69362	9.06215	8.40765	9.12268	8.83418	8.82988	2.06775	1.43628	0.781784	1.49681	1.20831	1.20401	11
10446027	NM_013733	27221	Chaf1a	chromatin assembly factor 1, subunit A (p150)	8.31717	8.39573	8.96897	9.12348	9.64572	8.47375	8.89123	0.0785694	0.651804	0.806319	1.32855	0.156588	0.574069	4
10446074	NM_010931	18140	Uhrf1	ubiquitin-like, containing PHD and RING finger domains, 1	9.09834	9.63718	10.2406	10.4952	10.9628	9.73959	10.0684	0.53884	1.14229	1.39685	1.86449	0.641257	0.970053	9
10446282	NM_010130	13733	Emr1	EGF-like module containing, mucin-like, hormone receptor-like sequence 1	7.90349	10.7863	9.74672	7.77334	8.37943	7.26784	8.1833	2.88278	1.84323	-0.130149	0.475946	-0.635646	0.279812	5
10446334	NM_133236	170772	Glcci1	glucocorticoid induced transcript 1	10.1758	10.5584	10.4779	10.6363	10.6628	11.0575	11.4076	0.382578	0.30209	0.460433	0.486939	0.88161	1.23177	3
10446581	NM_009547	22666	Zfp161	zinc finger protein 161	7.85475	8.14167	8.48858	8.59423	8.86696	8.3502	8.86599	0.286919	0.633835	0.739482	1.01221	0.495454	1.01125	6
10447038	NM_001177403	68554	1110001A16Rik	RIKEN cDNA 1110001A16 gene	7.93729	7.8651	8.28932	8.28677	8.97227	8.5671	8.62259	-0.0721918	0.352031	0.349481	1.03498	0.629816	0.6853	3
10447084	NM_176963	319625	Galm	galactose mutarotase	7.68512	7.89812	8.3674	8.64252	8.80061	9.45606	9.303	0.213002	0.682285	0.957402	1.11549	1.77094	1.61789	8
10447100	NM_194269	378462	Morn2	MORN repeat containing 2	7.66014	7.67783	8.52751	8.4113	9.00705	8.07981	8.37548	0.0176839	0.867371	0.751153	1.34691	0.419669	0.715339	6
10447167	NM_001171052	116871	Mta3	metastasis associated 3	10.0864	10.904	11.1569	11.0731	11.3822	10.8662	10.9708	0.81751	1.07043	0.986694	1.29573	0.779713	0.884331	8
10447341	NM_145491	104215	Rhoq	ras homolog gene family, member Q	6.75748	8.66575	8.69426	7.91487	8.57567	8.045	8.11248	1.90828	1.93679	1.15739	1.81819	1.28752	1.35501	5
10447361	NM_028639	225049	Ttc7	tetratricopeptide repeat domain 7	8.9152	9.72763	9.72061	9.72358	10.18	9.47777	9.66352	0.812433	0.805411	0.808381	1.26484	0.562572	0.74832	6
10447437	NM_028658	73825	Klraq1	KLRAQ motif containing 1	7.9975	8.70979	8.55667	8.41313	9.00466	8.47425	8.93552	0.712294	0.559173	0.415633	1.00716	0.476756	0.938027	5
10447594	NM_001166629	100310872	Dynlt1a	dynein light chain Tctex-type 1A	11.4986	11.8147	12.1722	12.2023	12.6239	12.2091	12.3325	0.316142	0.673669	0.703744	1.12536	0.710492	0.833937	6
10448124	NM_013521	14293	Fpr1	formyl peptide receptor 1	8.21073	11.156	9.76148	7.89848	8.92389	9.31826	8.91072	2.9453	1.55075	-0.312255	0.713157	1.10753	0.69999	5
10448230	X16670	---	LOC280487	pol polyprotein	10.2785	9.03569	9.51784	9.43366	9.77044	9.75443	9.39221	-1.24277	-0.760617	-0.8448	-0.508019	-0.524031	-0.886247	2
10448495	BC072612	72016	1600002H07Rik	RIKEN cDNA 1600002H07 gene	8.63963	8.76024	9.30924	9.1875	9.6958	8.76174	8.9459	0.120613	0.669609	0.547868	1.05617	0.122115	0.306269	4
10448506	NM_007634	12449	Ccnf	cyclin F	7.97806	8.76359	9.77196	9.86491	10.4094	8.54774	8.85217	0.785533	1.7939	1.88685	2.43133	0.569679	0.874111	10
10448743	NM_023480	68636	Fahd1	fumarylacetoacetate hydrolase domain containing 1	7.78207	7.97345	8.58707	8.66361	9.0618	7.87036	8.00118	0.191375	0.804998	0.881539	1.27973	0.0882888	0.219109	4
10448975	NM_145409	214901	Chtf18	CTF18, chromosome transmission fidelity factor 18 homolog (S. cerevisiae)	8.15971	8.30421	8.66182	8.8651	9.38389	8.22197	8.43743	0.144501	0.502108	0.705391	1.22418	0.0622531	0.277717	4
10449163	NM_011822	14755	Pigq	phosphatidylinositol glycan anchor biosynthesis, class Q	10.8391	11.5392	12.1755	12.2464	12.4301	11.3198	11.2122	0.70007	1.33635	1.40729	1.59101	0.48064	0.373127	7
10449644	NM_025374	109801	Glo1	glyoxalase 1	9.7411	9.87217	10.3201	10.2114	10.771	9.93155	9.92505	0.131065	0.579	0.470343	1.02988	0.190452	0.183943	4
10450025	NM_145486	---	1998-02-28	membrane-associated ring finger (C3HC4) 2	10.095	11.02	11.7683	11.6018	11.8678	11.0692	11.0063	0.925025	1.67325	1.50676	1.77273	0.974162	0.911233	10
10450154	NM_010378	14960	H2-Aa	histocompatibility 2, class II antigen A, alpha	9.03815	12.1827	11.4874	10.3449	10.6217	9.6107	9.44859	3.14456	2.44922	1.30679	1.58353	0.572552	0.410442	11
10450161	NM_010381	100504404	H2-Ea-ps	histocompatibility 2, class II antigen E alpha, pseudogene	8.76686	12.1001	11.2707	10.0228	10.4834	9.46397	9.14531	3.33323	2.50383	1.25598	1.71649	0.697111	0.378452	11
10450206	NM_019403	54197	Rnf5	ring finger protein 5	8.62707	9.12538	9.62136	9.61398	10.0619	9.21946	9.37501	0.498315	0.994295	0.986909	1.43485	0.59239	0.747947	6
10450226	NM_019441	54397	Ppt2	palmitoyl-protein thioesterase 2	7.90555	9.01536	8.42694	8.09008	8.51148	8.37709	8.30554	1.10981	0.521388	0.184531	0.605932	0.471541	0.399993	5
10450325	NM_008198	14962	Cfb	complement factor B	8.31261	9.89612	10.2394	9.03688	10.1033	9.09792	8.96234	1.58351	1.92682	0.724274	1.79065	0.785305	0.649729	11
10450374	L78788	110956	D17H6S56E-5	DNA segment, Chr 17, human D6S56E 5	10.9639	11.2899	11.7281	11.8747	12.1704	11.5191	11.8062	0.326001	0.764184	0.910815	1.20651	0.555255	0.842356	6
10450501	NM_013693	21926	Tnf	tumor necrosis factor	12.9696	12.8302	12.3956	12.05	11.9823	12.2523	11.871	-0.139483	-0.574074	-0.919607	-0.987343	-0.717333	-1.09867	1
10450519	NM_001163763	106795	Tcf19	transcription factor 19	8.11507	9.31767	9.74199	10.0473	10.6501	9.07067	9.11138	1.20259	1.62692	1.93219	2.53503	0.9556	0.996311	10
10450579	NM_007584	12305	Ddr1	discoidin domain receptor family, member 1	9.6534	9.5134	10.3583	10.7906	10.8018	11.2354	10.9614	-0.139992	0.704901	1.1372	1.14844	1.58204	1.308	8
10450675	NM_008207	15042	H2-T24	histocompatibility 2, T region locus 24	9.5465	9.76009	10.8687	10.9169	10.773	10.5688	10.423	0.213586	1.32224	1.37038	1.2265	1.02232	0.876526	9
10451061	NM_001146038	12393	Runx2	runt related transcription factor 2	9.07844	9.59357	9.76155	9.82112	9.77212	10.4181	10.5333	0.515133	0.683106	0.742684	0.69368	1.33968	1.4549	8
10451670	NM_027292	70026	Tspo2	translocator protein 2	8.06583	9.98753	10.7772	10.0883	11.177	10.0438	9.01309	1.9217	2.71139	2.0225	3.11119	1.978	0.94726	12
10451763	NM_009122	20230	Satb1	special AT-rich sequence binding protein 1	13.6574	13.5786	13.3149	13.17	12.9657	13.0968	12.5665	-0.0788405	-0.342574	-0.487402	-0.691768	-0.560598	-1.09088	1
10451805	NM_028232	72415	Sgol1	shugoshin-like 1 (S. pombe)	7.87634	8.51973	9.69202	9.76303	10.2339	8.57836	8.7746	0.643396	1.81568	1.88669	2.35757	0.702024	0.898265	10
10451860	NM_028370	72836	Pot1b	protection of telomeres 1B	8.15755	9.41868	9.03289	8.80452	9.31044	8.73685	8.98109	1.26113	0.875341	0.646972	1.15289	0.5793	0.82354	5
10451953	NM_029796	76905	Lrg1	leucine-rich alpha-2-glycoprotein 1	7.18775	8.44418	8.18889	7.79164	8.99064	8.93192	9.35896	1.25643	1.00114	0.603894	1.80289	1.74417	2.17121	8
10452047	NM_011218	19280	Ptprs	protein tyrosine phosphatase, receptor type, S	9.40002	9.52018	10.1505	10.5001	10.6437	11.3132	11.135	0.120159	0.750491	1.10006	1.24365	1.91319	1.73499	8
10452151	NM_027787	19725	Rfx2	regulatory factor X, 2 (influences HLA class II expression)	8.25528	8.70288	9.18632	9.33521	9.67949	8.5283	8.55791	0.447603	0.931044	1.07993	1.42422	0.27302	0.302627	7
10452269	NM_153551	70785	Dennd1c	DENN/MADD domain containing 1C	9.31086	10.044	9.92402	9.87414	10.0169	10.3663	10.3149	0.733113	0.613161	0.563284	0.706041	1.05543	1.00408	8
10452316	NM_009778	12266	C3	complement component 3	8.69606	10.8202	10.6237	9.82708	11.2161	10.3765	11.0218	2.1241	1.92767	1.13101	2.51999	1.68046	2.32576	11
10452485	NM_133685	106572	Rab31	RAB31, member RAS oncogene family	7.66856	8.59497	8.51708	8.33838	8.95939	8.62312	9.28108	0.926408	0.848516	0.669816	1.29083	0.95456	1.61252	8
10452508	NM_023053	65960	Twsg1	twisted gastrulation homolog 1 (Drosophila)	10.6495	10.3866	11.1578	11.4102	11.545	12.0651	12.1572	-0.262976	0.508214	0.760653	0.895451	1.41557	1.50765	3
10452648	NM_145158	246707	Emilin2	elastin microfibril interfacer 2	8.85056	9.58472	9.9403	9.83736	10.4123	9.44664	9.60407	0.734158	1.08974	0.986803	1.56172	0.596076	0.753514	9
10452709	NM_023294	67052	Ndc80	NDC80 homolog, kinetochore complex component (S. cerevisiae)	7.97325	8.3933	9.24007	9.53243	9.86917	8.44338	8.6272	0.420053	1.26683	1.55918	1.89592	0.470137	0.65396	7
10452815	NM_011723	22436	Xdh	xanthine dehydrogenase	7.85874	9.63234	9.40723	8.92292	9.65514	9.22639	9.66725	1.77361	1.54849	1.06418	1.79641	1.36766	1.80851	11
10453026	NM_001171004	75292	Prkd3	protein kinase D3	9.96951	9.88663	9.35162	8.9649	9.24115	9.0078	8.95046	-0.0828768	-0.617893	-1.00461	-0.728354	-0.961711	-1.01905	1
10453049	NM_026514	260409	Cdc42ep3	CDC42 effector protein (Rho GTPase binding) 3	7.82058	8.59726	8.94042	9.11039	9.74695	8.57769	8.97815	0.776674	1.11984	1.28981	1.92637	0.757103	1.15757	9
10453678	NM_011546	21417	Zeb1	zinc finger E-box binding homeobox 1	11.73	11.4556	11.3798	11.2848	10.9963	11.003	10.6319	-0.274431	-0.350207	-0.445243	-0.733786	-0.72707	-1.09813	1
10453715	---	---	---	---	9.10193	9.00624	9.53031	9.79562	10.1899	9.16834	9.53857	-0.095684	0.428385	0.693696	1.088	0.0664158	0.436644	4
10454632	NM_009793	12326	Camk4	calcium/calmodulin-dependent protein kinase IV	10.1211	9.71758	9.12422	9.2484	9.03795	8.89027	8.57613	-0.403535	-0.996899	-0.872722	-1.08317	-1.23084	-1.54499	1
10454709	NM_001166406	19348	Kif20a	kinesin family member 20A	8.29725	9.00769	9.8375	10.1691	10.5607	9.00039	9.3564	0.710442	1.54025	1.87181	2.26345	0.703148	1.05915	10
10454953	NM_028036	71983	Tmco6	transmembrane and coiled-coil domains 6	8.1123	8.67148	9.22809	9.19144	9.50319	8.85182	8.93813	0.559174	1.11579	1.07913	1.39089	0.739522	0.825826	9
10455227	NM_020012	56736	Rnf14	ring finger protein 14	8.92302	9.50341	9.83165	9.83209	10.0973	9.40159	9.44344	0.580394	0.908626	0.909066	1.17425	0.478568	0.520418	6
10455259	NM_175164	71302	Arhgap26	Rho GTPase activating protein 26	8.69604	9.33485	9.07146	9.00654	9.49956	9.71424	9.72205	0.638804	0.375418	0.310494	0.803514	1.01819	1.026	3
10455784	NM_026240	107022	Gramd3	GRAM domain containing 3	9.15853	9.03749	10.2946	10.3701	10.4535	10.9826	10.3514	-0.121034	1.13609	1.21153	1.29497	1.82412	1.19283	8
10455813	NM_010721	16906	Lmnb1	lamin B1	9.88565	10.362	10.8984	11.2271	11.3927	11.3743	11.5606	0.476317	1.01273	1.34142	1.50701	1.48861	1.67492	8
10455954	NM_001033767 // NM_001033767	240327	Gm4951 // Gm4951	predicted gene 4951 // predicted gene 4951	8.71668	9.56649	10.0129	9.73197	9.95183	9.87616	9.99049	0.849805	1.29623	1.01529	1.23515	1.15948	1.27381	8
10455961	NM_001146275	60440	Iigp1	interferon inducible GTPase 1	10.2297	11.0581	11.2385	11.0822	11.1237	11.0793	11.0431	0.828394	1.0088	0.852505	0.894041	0.849584	0.813462	8
10455970	BC023105	667597	BC023105	cDNA sequence BC023105	6.85334	8.06542	8.73664	7.78615	8.06739	7.95511	8.02481	1.21208	1.8833	0.932806	1.21405	1.10177	1.17147	5
10456005	NM_001042605	16149	Cd74	CD74 antigen (invariant polypeptide of major histocompatibility complex, class II antigen-associated)	10.4251	12.7448	12.294	11.2499	11.4301	10.6012	10.2488	2.31977	1.86893	0.824803	1.00503	0.176133	-0.176321	5
10456071	NM_001037859	12978	Csf1r	colony stimulating factor 1 receptor	8.56482	11.4242	10.466	9.02818	9.86207	8.8389	9.24681	2.85933	1.90119	0.463358	1.29725	0.274076	0.681991	11
10456140	NM_172628	225608	Sh3tc2	SH3 domain and tetratricopeptide repeats 2	8.0309	8.56674	8.99268	9.35622	9.6759	8.30293	8.21777	0.535842	0.96178	1.32532	1.645	0.272032	0.186866	7
10456206	NM_001014981	104082	Wdr7	WD repeat domain 7	8.56418	8.93004	9.16298	9.31842	9.66192	8.93686	9.09633	0.365855	0.598797	0.754242	1.09774	0.372674	0.532148	6
10456346	NM_025468	66286	Sec11c	SEC11 homolog C (S. cerevisiae)	8.71821	9.74723	9.88659	9.60171	10.2288	9.78781	9.88343	1.02902	1.16838	0.8835	1.51055	1.0696	1.16522	8
10456383	NM_053261	114663	Impa2	inositol (myo)-1(or 4)-monophosphatase 2	8.10257	8.25122	8.57337	8.5228	9.09299	9.06307	9.25392	0.148651	0.470804	0.420227	0.990423	0.960506	1.15135	3
10456699	NM_177470	52538	Acaa2	acetyl-Coenzyme A acyltransferase 2 (mitochondrial 3-oxoacyl-Coenzyme A thiolase)	9.64679	9.85184	10.1895	10.1598	10.805	9.90933	10.1277	0.205049	0.542677	0.51306	1.15817	0.262538	0.480931	4
10456717	NR_028552	100217457	Snord58b	small nucleolar RNA, C/D box 58B	9.14396	8.00213	8.53204	8.01573	7.88917	8.44831	7.7376	-1.14184	-0.611927	-1.12823	-1.2548	-0.695651	-1.40636	1
10456745	NM_001042660	17131	Smad7	MAD homolog 7 (Drosophila)	10.3891	9.9809	9.44798	9.23943	9.03585	9.16715	9.07086	-0.408179	-0.941101	-1.14965	-1.35323	-1.22193	-1.31822	1
10456904	NM_013831	19201	Pstpip2	proline-serine-threonine phosphatase-interacting protein 2	7.31646	9.62639	9.24141	8.48806	9.59876	8.9575	9.30283	2.30993	1.92495	1.1716	2.2823	1.64104	1.98637	11
10457054	NM_146090	225791	Zadh2	zinc binding alcohol dehydrogenase, domain containing 2	8.02215	8.19857	8.59954	8.52176	9.14899	8.54321	8.68108	0.176415	0.577388	0.499613	1.12683	0.521057	0.658926	4
10457071	NM_025797	109672	Cyb5	cytochrome b-5	9.95377	10.7883	11.3032	11.3693	11.6954	10.6413	10.8727	0.834519	1.34941	1.41557	1.74161	0.687524	0.918909	9
10457205	NM_001110856	12916	Crem	cAMP responsive element modulator	10.2802	10.2874	9.71593	9.24867	8.93988	9.20903	8.78376	0.00722148	-0.564257	-1.03152	-1.34031	-1.07116	-1.49643	1
10457359	NM_001081287	75739	Mpp7	membrane protein, palmitoylated 7 (MAGUK p55 subfamily member 7)	10.4899	10.1403	9.09413	8.37823	8.71095	8.32033	8.30535	-0.34962	-1.39575	-2.11164	-1.77893	-2.16955	-2.18453	1
10457508	NM_008720	18145	Npc1	Niemann Pick type C1	9.00621	10.1916	9.60309	9.09393	9.51582	9.14985	9.4997	1.18544	0.596879	0.0877246	0.50961	0.143639	0.493489	5
10457640	NM_016740	20195	S100a11	S100 calcium binding protein A11 (calgizzarin)	11.4991	12.2404	12.108	11.9191	12.2135	12.1528	12.5149	0.741342	0.608893	0.41996	0.714426	0.653667	1.01585	8
10457667	X16670	---	LOC280487	pol polyprotein	10.2785	9.03569	9.51784	9.43366	9.77044	9.75443	9.39221	-1.24277	-0.760617	-0.8448	-0.508019	-0.524031	-0.886247	2
10457780	NM_001033445	381126	Fam59a	family with sequence similarity 59, member A	8.27541	8.48703	9.14358	9.45138	9.75073	8.55999	8.42432	0.21162	0.868172	1.17597	1.47532	0.284574	0.148908	7
10457924	NM_015740	14533	Bloc1s1	biogenesis of lysosome-related organelles complex-1, subunit 1	9.41252	10.0632	10.3224	10.4115	10.8107	10.4596	10.3466	0.650731	0.90984	0.999031	1.3982	1.04706	0.934038	8
10458090	NM_007874	13476	Reep5	receptor accessory protein 5	8.64803	9.58676	9.46022	9.6647	10.0931	9.13062	9.49817	0.938731	0.812189	1.01667	1.44504	0.482591	0.850143	6
10458314	NM_028261	72512	Tmem173	transmembrane protein 173	9.97118	11.1341	10.8706	10.4528	10.8558	10.6705	10.8665	1.16294	0.899408	0.481581	0.884605	0.699289	0.895273	5
10458382	NM_009841	12475	Cd14	CD14 antigen	7.84702	10.4522	9.91528	8.55037	9.40425	8.85358	8.19583	2.60521	2.06826	0.703348	1.55723	1.00656	0.348805	11
10458589	NM_029942	77619	Prelid2	PRELI domain containing 2	8.66505	8.65587	9.32606	9.49724	9.94871	10.4412	10.5357	-0.00917143	0.661019	0.832196	1.28366	1.77612	1.87066	8
10458983	NM_177115	---	1999-02-28	membrane-associated ring finger (C3HC4) 3	7.98107	8.36434	9.1625	9.07958	9.36135	8.52975	8.34719	0.383268	1.18143	1.09851	1.38028	0.548678	0.36612	7
10458992	NM_029909	77422	C330018D20Rik	RIKEN cDNA C330018D20 gene	7.78279	8.11055	8.35127	8.3775	8.95378	8.44654	8.34327	0.327762	0.568479	0.59471	1.17099	0.663751	0.560479	6
10459071	NM_134133	106878	2010002N04Rik	RIKEN cDNA 2010002N04 gene	12.0884	11.8554	11.9662	11.9587	11.8018	12.0029	10.8346	-0.232929	-0.122185	-0.129681	-0.286546	-0.085435	-1.25374	1
10459391	NM_007998	14151	Fech	ferrochelatase	8.75695	10.2901	11.2532	11.2431	11.573	10.0537	9.84044	1.53311	2.49624	2.48618	2.8161	1.29677	1.08349	12
10459518	NM_172630	225651	Mppe1	metallophosphoesterase 1	8.22982	8.76933	9.07168	9.18828	9.53839	8.68607	8.89234	0.539517	0.841865	0.958467	1.30858	0.456252	0.662523	6
10459552	NM_194355	68166	Spire1	spire homolog 1 (Drosophila)	8.65225	9.10402	10.0551	10.0965	10.3999	9.16388	9.26596	0.451766	1.40285	1.44425	1.74763	0.51163	0.613709	9
10459576	NM_001081073	225659	Cep76	centrosomal protein 76	9.24958	9.63716	10.1906	10.2798	10.6313	9.51416	9.40102	0.387584	0.941003	1.03018	1.38173	0.264581	0.151441	7
10459643	BC057927	269033	4930503L19Rik	RIKEN cDNA 4930503L19 gene	8.14323	8.37251	8.8787	8.89366	9.38334	8.8283	9.08689	0.22928	0.735464	0.750422	1.2401	0.685068	0.943661	6
10459772	NM_010720	16891	Lipg	lipase, endothelial	11.8295	11.5076	10.4761	9.19662	8.86805	8.59841	8.03331	-0.321877	-1.35338	-2.63284	-2.96141	-3.23105	-3.79615	1
10459866	NM_001171010	108052	Slc14a1	solute carrier family 14 (urea transporter), member 1	10.6782	11.5645	12.0044	12.0792	12.3051	11.4019	10.9116	0.886318	1.32628	1.40108	1.6269	0.72369	0.233405	7
10459905	NM_053099	240427	Setbp1	SET binding protein 1	7.48427	8.16893	8.00317	8.15321	8.25094	9.51744	9.95471	0.684666	0.518904	0.668944	0.766673	2.03317	2.47044	8
10460157	NM_013495	12894	Cpt1a	carnitine palmitoyltransferase 1a, liver	9.25871	9.66731	9.85482	10.0516	10.5027	9.89239	10.0271	0.408604	0.596111	0.79289	1.24399	0.63368	0.768391	6
10460237	NM_019449	54445	Unc93b1	unc-93 homolog B1 (C. elegans)	7.84905	9.89231	9.29853	8.77074	9.5842	8.8965	9.33555	2.04326	1.44948	0.921687	1.73515	1.04745	1.4865	11
10460253	NM_001177438	621603	Aldh3b2	aldehyde dehydrogenase 3 family, member B2	7.68668	8.30763	9.13449	9.32871	9.63541	8.0617	8.08866	0.62095	1.44781	1.64203	1.94873	0.375022	0.401974	7
10460312	NM_026373	52004	Cdk2ap2	CDK2-associated protein 2	10.2872	10.5112	10.6824	10.6865	10.9463	11.0335	11.4435	0.223955	0.3952	0.399231	0.659016	0.746244	1.15627	3
10460344	NM_001078649	66990	Tmem134	transmembrane protein 134	10.6554	11.1711	11.3769	11.516	11.8769	11.2929	11.3433	0.515686	0.721485	0.860615	1.22147	0.637506	0.687907	6
10460371	NM_016933	19265	Ptprcap	protein tyrosine phosphatase, receptor type, C polypeptide-associated protein	11.3681	11.5827	11.5194	11.835	11.8516	12.2925	12.3686	0.214583	0.151339	0.46689	0.483484	0.924363	1.00052	3
10460376	NM_031868	19045	Ppp1ca	protein phosphatase 1, catalytic subunit, alpha isoform	11.2235	11.7938	11.9119	11.9083	12.229	12.0704	12.0849	0.570275	0.688392	0.684739	1.00551	0.846916	0.861386	8
10460392	NM_027196	69745	Pold4	polymerase (DNA-directed), delta 4	8.00746	8.46587	8.80138	8.72885	9.19517	9.46979	9.36541	0.458415	0.793919	0.72139	1.18771	1.46233	1.35795	8
10460400	NM_001162946	18563	Pcx	pyruvate carboxylase	7.6032	8.04757	8.73667	8.78362	9.19918	7.86203	7.92473	0.444367	1.13347	1.18042	1.59597	0.258821	0.321527	7
10460738	NM_026410	67849	Cdca5	cell division cycle associated 5	8.33119	8.94929	9.77954	9.91473	10.5575	9.14958	9.25955	0.618098	1.44835	1.58353	2.22635	0.818385	0.92836	10
10460767	NM_028967	74481	Batf2	basic leucine zipper transcription factor, ATF-like 2	8.03368	9.44567	9.6873	8.87868	9.64706	9.02542	8.73895	1.41198	1.65361	0.844993	1.61337	0.991736	0.70527	11
10460833	NM_010119	13660	Ehd1	EH-domain containing 1	12.0468	12.1555	11.6943	11.4134	11.4099	10.9115	10.6126	0.10874	-0.352449	-0.633394	-0.636911	-1.1353	-1.43419	1
10461093	NM_139269	225845	Pla2g16	phospholipase A2, group XVI	7.37642	8.30303	8.86244	8.97684	9.24806	8.27503	8.40174	0.926609	1.48602	1.60042	1.87164	0.898611	1.02531	9
10461237	NM_008144	14705	Bscl2	Bernardinelli-Seip congenital lipodystrophy 2 homolog (human)	9.8994	10.3152	10.4861	10.4156	10.9212	10.5169	10.4972	0.415758	0.586688	0.516195	1.02175	0.617544	0.597833	4
10461369	NM_009643	66395	Ahnak	AHNAK nucleoprotein (desmoyokin)	8.49318	9.65392	8.8339	8.73608	8.91436	9.24276	9.57802	1.16074	0.340721	0.242901	0.421186	0.749583	1.08484	8
10461408	NM_144538	74760	Rab3il1	RAB3A interacting protein (rabin3)-like 1	8.39648	9.98502	10.9642	10.9405	11.3262	9.42768	9.28271	1.58854	2.56777	2.54397	2.92969	1.0312	0.886229	12
10461423	NM_021890	60527	Fads3	fatty acid desaturase 3	8.64599	8.76849	9.33759	9.42123	9.8706	8.81816	8.93623	0.122503	0.691602	0.775238	1.22461	0.172172	0.290239	4
10461439	NM_146094	76267	Fads1	fatty acid desaturase 1	9.51888	9.92159	10.2944	10.4137	10.8227	9.84125	10.001	0.402715	0.775574	0.894813	1.30383	0.322371	0.482157	6
10461487	NM_201351	225912	Cybasc3	cytochrome b, ascorbate dependent 3	8.54848	9.14835	9.5031	9.20544	9.75014	9.35223	9.63471	0.599866	0.954624	0.65696	1.20166	0.803755	1.08623	8
10461553	NR_027805	403202	A430093F15Rik	RIKEN cDNA A430093F15 gene	8.94886	9.00916	9.59704	9.95608	10.2342	10.7245	10.0127	0.0602971	0.648175	1.00722	1.28531	1.77564	1.06383	8
10461558	NM_023044	65221	Slc15a3	solute carrier family 15, member 3	7.99693	10.0558	9.64651	8.38155	9.12135	8.64516	8.50484	2.05888	1.64958	0.384624	1.12442	0.648226	0.507913	5
10461594	NM_029499	64380	Ms4a4c	membrane-spanning 4-domains, subfamily A, member 4C	9.94591	11.018	11.4043	10.6197	10.9552	10.5548	10.7369	1.07204	1.45841	0.673835	1.0093	0.608883	0.790981	5
10461614	NM_028595	73656	Ms4a6c	membrane-spanning 4-domains, subfamily A, member 6C	10.3026	11.6232	11.6798	10.6825	11.6564	10.7537	11.2801	1.3206	1.3772	0.379839	1.35376	0.451078	0.977464	5
10461721	NM_010821	17476	Mpeg1	macrophage expressed gene 1	7.85616	10.4492	10.0841	8.88701	10.0324	8.84562	9.3734	2.59304	2.22797	1.03085	2.17622	0.989468	1.51724	11
10461723	BC038020	107373	Fam111a	family with sequence similarity 111, member A	8.3108	9.53443	10.182	10.2924	10.9031	9.54744	10.1725	1.22363	1.87123	1.9816	2.59227	1.23664	1.86166	12
10461979	NM_013467	11668	Aldh1a1	aldehyde dehydrogenase family 1, subfamily A1	8.77756	9.7637	10.4204	10.555	11.1513	9.64331	9.80346	0.986144	1.64287	1.77746	2.37377	0.865756	1.02591	10
10462005	NM_031997	83921	Tmem2	transmembrane protein 2	7.88272	9.07362	9.34374	9.1991	9.45421	9.5638	9.35261	1.1909	1.46103	1.31639	1.57149	1.68109	1.4699	8
10462091	NM_010638	16601	Klf9	Kruppel-like factor 9	9.22406	9.26998	9.52437	9.89642	10.0302	10.4537	10.5411	0.0459214	0.300312	0.672361	0.806182	1.22965	1.31702	3
10462130	NM_026520	68034	Fam122a	family with sequence similarity 122, member A	9.21195	8.75852	8.67303	8.28167	8.27134	8.28189	8.10051	-0.453431	-0.53892	-0.930288	-0.940616	-0.930066	-1.11145	1
10462343	ENSMUST00000065159	100503337	Gm9895	predicted gene 9895	8.20573	8.32829	9.08032	9.07112	9.35262	8.84609	8.326	0.122562	0.874595	0.865388	1.14689	0.640358	0.120274	4
10462507	NM_011864	23972	Papss2	3'-phosphoadenosine 5'-phosphosulfate synthase 2	7.30448	7.78698	7.84043	7.67526	8.68283	7.89165	8.51562	0.482498	0.535954	0.370783	1.37835	0.587168	1.21114	3
10462623	NM_008331	15957	Ifit1	interferon-induced protein with tetratricopeptide repeats 1	9.5404	8.90598	10.1685	8.97982	9.03404	8.66572	8.20495	-0.63442	0.628097	-0.560578	-0.506359	-0.87468	-1.33545	1
10462632	NM_183046	240641	Kif20b	kinesin family member 20B	7.28534	7.20063	8.0879	8.27295	8.75987	7.71988	7.95679	-0.0847075	0.802558	0.987612	1.47453	0.434537	0.671454	4
10462702	NM_001163471	226098	Hectd2	HECT domain containing 2	10.9577	10.3196	9.07002	8.56054	8.1966	8.43658	7.96877	-0.638044	-1.88766	-2.39714	-2.76109	-2.5211	-2.98891	1
10462796	NM_010615	16551	Kif11	kinesin family member 11	9.44555	10.2165	11.101	11.396	11.6228	10.0735	10.3407	0.770996	1.65546	1.95049	2.17728	0.627939	0.895126	10
10463070	NM_009848	12495	Entpd1	ectonucleoside triphosphate diphosphohydrolase 1	7.63339	10.5915	9.80526	8.25913	8.97556	8.66744	8.94294	2.9581	2.17187	0.625745	1.34217	1.03405	1.30955	11
10463355	NM_009128	20250	Scd2	stearoyl-Coenzyme A desaturase 2	8.89343	9.12426	9.66425	9.36959	10.0952	9.95308	9.96765	0.230827	0.770822	0.476159	1.20172	1.05964	1.07422	3
10463486	NM_001037758	12234	Btrc	beta-transducin repeat containing protein	9.30445	10.0681	10.7332	10.7522	11.0971	9.82205	9.80235	0.763665	1.42876	1.44777	1.79263	0.517593	0.4979	7
10463632	NM_029186	75146	Tmem180	transmembrane protein 180	7.78811	7.89568	8.22607	8.2287	8.8117	8.4039	8.53885	0.107572	0.437956	0.440583	1.02359	0.61579	0.750737	3
10463716	NM_033569	94219	Cnnm2	cyclin M2	8.56975	8.92181	9.53331	9.63652	10.0095	8.80553	8.77567	0.352062	0.963569	1.06678	1.43973	0.235786	0.205924	7
10463930	NM_010847	17859	Mxi1	Max interacting protein 1	8.42522	8.73512	9.15501	9.36635	9.54816	8.66202	8.49958	0.309898	0.729788	0.94113	1.12293	0.236798	0.0743514	4
10463945	NM_001085390	240672	Dusp5	dual specificity phosphatase 5	12.0849	12.0074	11.6465	11.3522	10.9919	11.3332	10.7137	-0.0774843	-0.438428	-0.732724	-1.09299	-0.751686	-1.37126	1
10464560	NM_026316	67689	Aldh3b1	aldehyde dehydrogenase 3 family, member B1	7.73321	9.0511	8.75869	8.01439	9.17218	8.5073	9.44879	1.31788	1.02547	0.28118	1.43897	0.774086	1.71557	11
10464583	NM_013541	14870	Gstp1	glutathione S-transferase, pi 1	11.0602	11.3495	11.6885	11.7462	12.0767	11.9034	11.9797	0.289319	0.628246	0.685964	1.01647	0.843181	0.91948	3
10464594	BC034269	225884	BC021614	cDNA sequence BC021614	8.62515	8.62814	9.12103	9.25527	9.6307	9.43136	9.16997	0.00298389	0.49588	0.630118	1.00555	0.806206	0.544817	3
10464659	NM_011237	19367	Rad9	RAD9 homolog (S. pombe)	8.73674	9.24358	9.45543	9.47414	9.87421	9.60312	9.71728	0.506846	0.718696	0.737408	1.13748	0.866387	0.980541	8
10465059	NM_009985	13041	Ctsw	cathepsin W	9.15437	11.3086	10.6713	10.1372	10.473	10.2051	10.3172	2.15427	1.51696	0.98286	1.31864	1.05077	1.16287	11
10465185	NM_001114597	114601	Ehbp1l1	EH domain binding protein 1-like 1	8.46181	9.05641	9.32762	9.46431	9.82395	8.65476	8.77152	0.594608	0.865818	1.00251	1.36215	0.192949	0.309715	7
10465278	NM_026772	104252	Cdc42ep2	CDC42 effector protein (Rho GTPase binding) 2	7.95934	9.68	9.23178	8.25363	8.68316	8.4081	8.06178	1.72066	1.27244	0.294291	0.723822	0.448761	0.102441	5
10465282	NM_008893	18969	Pola2	polymerase (DNA directed), alpha 2	9.6688	9.99812	10.4867	10.5607	10.9114	10.2998	10.2153	0.329312	0.817938	0.891874	1.24255	0.63102	0.546492	6
10465314	NM_007600	12333	Capn1	calpain 1	9.53955	10.187	10.4639	10.5735	10.921	10.3945	10.6239	0.647409	0.924386	1.03398	1.38141	0.854991	1.08436	8
10465395	NM_198168	225849	Ppp2r5b	protein phosphatase 2, regulatory subunit B (B56), beta isoform	7.63954	8.80157	9.23455	9.41357	10.0046	8.33261	8.41311	1.16203	1.59501	1.77403	2.36503	0.693072	0.773575	10
10465553	NM_008020	14227	Fkbp2	FK506 binding protein 2	9.1	9.35069	9.5617	9.5328	10.1108	9.78021	9.8876	0.250684	0.461692	0.432793	1.01082	0.68021	0.787599	3
10465861	NM_016692	16319	Incenp	inner centromere protein	8.57718	9.07428	9.85955	10.2001	10.5122	9.07855	9.39684	0.497097	1.28236	1.62293	1.93505	0.501365	0.819659	10
10465895	NM_019699	56473	Fads2	fatty acid desaturase 2	9.24521	9.25957	10.1552	10.0775	10.6366	9.74467	9.87994	0.0143653	0.910027	0.832312	1.39137	0.499461	0.634732	6
10465912	NM_007999	14156	Fen1	flap structure specific endonuclease 1	9.25213	9.42369	9.87094	10.1486	10.4774	9.52145	9.7338	0.171558	0.618802	0.896418	1.22525	0.269314	0.481669	4
10466000	NM_028411	72982	Tmem138	transmembrane protein 138	7.78011	7.84991	8.42445	8.48166	9.07966	8.28405	8.07504	0.0698011	0.644344	0.701549	1.29955	0.503938	0.294925	4
10466127	NM_001177351	107350	AW112010	expressed sequence AW112010	9.96445	12.2087	11.7762	10.8636	11.4124	10.9359	11.4977	2.24426	1.81172	0.89913	1.44791	0.971455	1.53321	11
10466210	NM_026835	68774	Ms4a6d	membrane-spanning 4-domains, subfamily A, member 6D	8.49279	10.87	11.0729	9.31121	10.3548	9.43579	9.51899	2.37722	2.58013	0.818422	1.86197	0.943003	1.0262	11
10466224	NM_133246	170813	Ms4a3	membrane-spanning 4-domains, subfamily A, member 3	7.90702	8.00188	8.30936	9.05866	10.436	9.311	10.2223	0.0948615	0.402341	1.15165	2.52898	1.40399	2.31531	8
10466423	NM_198019	208518	Cep78	centrosomal protein 78	8.10665	7.97099	8.79347	8.71649	9.13427	8.70726	8.89648	-0.135657	0.686828	0.60984	1.02762	0.60061	0.789834	3
10466521	NM_173442	14537	Gcnt1	glucosaminyl (N-acetyl) transferase 1, core 2	7.72339	8.89175	9.73681	9.53475	9.86189	8.84581	8.8892	1.16837	2.01342	1.81136	2.13851	1.12242	1.16581	10
10466606	NM_010730	16952	Anxa1	annexin A1	7.38765	9.33524	9.06713	8.14382	9.92668	9.71795	10.2073	1.94758	1.67948	0.756162	2.53902	2.33029	2.81966	11
10466659	NM_010266	14544	Gda	guanine deaminase	7.35353	9.09725	9.93627	9.47419	10.1681	9.36937	9.73674	1.74372	2.58274	2.12066	2.81457	2.01585	2.38322	11
10466779	NM_008846	18719	Pip5k1b	phosphatidylinositol-4-phosphate 5-kinase, type 1 beta	8.26287	8.88439	9.73215	9.82791	10.3311	8.65061	8.46297	0.621516	1.46928	1.56504	2.06824	0.387742	0.200099	7
10466794	BC028637	68034	Fam122a	family with sequence similarity 122, member A	9.37785	9.12887	9.17263	9.02268	8.93997	8.90288	8.25403	-0.248981	-0.205221	-0.355169	-0.43788	-0.474969	-1.12382	1
10466925	NM_021299	56248	Ak3	adenylate kinase 3	9.26522	9.6382	10.1227	10.0634	10.4248	10.0647	10.203	0.372981	0.857523	0.798149	1.15957	0.799438	0.937828	6
10466947	NM_001081213	226090	Ermp1	endoplasmic reticulum metallopeptidase 1	9.04007	9.58388	9.75131	9.73775	10.2266	9.9455	10.2524	0.54381	0.711237	0.697685	1.1865	0.905433	1.2123	8
10467420	NM_016861	54132	Pdlim1	PDZ and LIM domain 1 (elfin)	11.8824	11.6539	11.5582	11.1082	11.3713	11.0679	10.6988	-0.228517	-0.3242	-0.774167	-0.511127	-0.814491	-1.1836	1
10467425	NM_178362	20411	Sorbs1	sorbin and SH3 domain containing 1	7.82743	7.98196	8.32305	8.61372	8.83036	7.93443	7.73162	0.154525	0.495612	0.786283	1.00292	0.106992	-0.0958144	4
10467578	NM_031376	83490	Pik3ap1	phosphoinositide-3-kinase adaptor protein 1	8.6687	10.5218	10.3059	9.56606	10.052	9.56845	9.87389	1.85306	1.63724	0.897363	1.38326	0.89975	1.20519	11
10467637	NM_027667	71085	Arhgap19	Rho GTPase activating protein 19	8.279	8.92154	9.87935	10.1512	10.5995	9.00249	9.14595	0.642537	1.60035	1.87223	2.32052	0.723484	0.866945	10
10467650	NM_177603	212398	Frat2	frequently rearranged in advanced T-cell lymphomas 2	9.81904	9.7032	9.4834	9.30598	9.23013	9.19654	8.72911	-0.115847	-0.335646	-0.513069	-0.588919	-0.622504	-1.08994	1
10468200	NM_001164290	67116	Cuedc2	CUE domain containing 2	9.35207	9.69731	10.0516	10.0271	10.5026	9.96077	10.1285	0.345237	0.699499	0.675017	1.15056	0.608706	0.776451	6
10468487	X16670	---	LOC280487	pol polyprotein	10.2785	9.03569	9.51784	9.43366	9.77044	9.75443	9.39221	-1.24277	-0.760617	-0.8448	-0.508019	-0.524031	-0.886247	2
10468639	NM_018831	55947	Dclre1a	DNA cross-link repair 1A, PSO2 homolog (S. cerevisiae)	8.40873	8.64433	9.24276	9.3415	9.83314	8.96876	8.9814	0.235601	0.834031	0.93277	1.42441	0.56003	0.572669	6
10468691	NM_178688	226251	Ablim1	actin-binding LIM protein 1	10.7329	10.6639	10.2598	9.9442	9.67719	10.258	10.3293	-0.0690494	-0.473138	-0.788732	-1.05574	-0.474911	-0.403654	1
10468898	NM_001159649	240754	Lax1	lymphocyte transmembrane adaptor 1	8.11805	8.83428	8.4553	8.1509	8.51779	8.9766	9.81545	0.716239	0.337258	0.0328568	0.399749	0.858559	1.6974	3
10468992	NM_172475	209630	Frmd4a	FERM domain containing 4A	8.03454	8.75502	9.38772	9.32414	9.72798	8.64397	8.5634	0.720489	1.35318	1.2896	1.69344	0.609432	0.528867	9
10469110	NM_181399	98910	Usp6nl	USP6 N-terminal like	9.67352	9.40407	10.1603	10.2364	10.4436	10.5535	10.7904	-0.26945	0.486795	0.562885	0.770096	0.880005	1.11684	3
10469127	X16670	---	LOC280487	pol polyprotein	10.2785	9.03569	9.51784	9.43366	9.77044	9.75443	9.39221	-1.24277	-0.760617	-0.8448	-0.508019	-0.524031	-0.886247	2
10469322	NM_011701	22352	Vim	vimentin	11.5057	12.5787	12.6522	12.4758	12.8063	12.3566	12.7139	1.07303	1.1465	0.970121	1.30062	0.850908	1.20815	8
10469425	NM_029466	75869	Arl5b	ADP-ribosylation factor-like 5B	11.9115	11.7656	11.4715	11.1564	10.8117	11.0332	10.8072	-0.145952	-0.440093	-0.755197	-1.09984	-0.878301	-1.10431	1
10469457	NM_026162	67448	Plxdc2	plexin domain containing 2	7.89308	8.01776	8.27033	8.6345	8.6189	8.85684	8.96964	0.124672	0.377247	0.741416	0.725816	0.963757	1.07655	3
10469505	NM_147778	12238	Commd3	COMM domain containing 3	9.65637	9.86015	10.2493	10.1959	10.6737	10.1374	10.3816	0.20378	0.592962	0.539507	1.01736	0.480993	0.725274	4
10469786	NM_153511	215257	Il1f9	interleukin 1 family, member 9	7.41972	9.62861	8.766	7.93547	9.24224	9.55608	9.27914	2.20889	1.34628	0.515753	1.82252	2.13636	1.85942	11
10469816	NM_031167	16181	Il1rn	interleukin 1 receptor antagonist	8.08327	10.0087	10.362	8.91081	9.51992	9.19801	9.05411	1.92541	2.2787	0.82754	1.43665	1.11474	0.970838	11
10470316	---	---	---	---	9.43962	8.81753	8.96611	8.90279	8.96988	9.28996	8.26883	-0.622094	-0.473518	-0.536834	-0.469745	-0.149662	-1.17079	1
10470775	NM_207298	99151	Cercam	cerebral endothelial cell adhesion molecule	7.99268	8.54734	9.21056	9.42333	9.9404	8.46987	8.2715	0.554663	1.21788	1.43065	1.94772	0.477192	0.278824	7
10471486	NM_001146350	13805	Eng	endoglin	9.14149	9.09324	9.84277	9.73138	10.2497	9.63751	9.74382	-0.0482533	0.701279	0.589888	1.10824	0.496014	0.602331	4
10471505	NM_013781	27387	Sh2d3c	SH2 domain containing 3C	8.35425	9.74955	9.22071	8.82668	9.16164	9.14505	9.5499	1.3953	0.866463	0.472431	0.807396	0.7908	1.19565	8
10471555	NM_011923	26360	Angptl2	angiopoietin-like 2	10.0542	8.49127	10.0883	10.9287	11.762	12.9241	13.2294	-1.56289	0.034165	0.874545	1.70787	2.86998	3.1752	8
10471675	NM_025374	109801	Glo1	glyoxalase 1	9.88136	10.0692	10.4937	10.3879	10.9215	10.0011	10.0626	0.187891	0.612364	0.506591	1.04012	0.119715	0.181275	4
10471844	NM_021606	59126	Nek6	NIMA (never in mitosis gene a)-related expressed kinase 6	8.46151	8.59817	8.83695	9.54573	10.0341	10.5403	10.8649	0.136657	0.375436	1.08422	1.57262	2.07883	2.40341	8
10472235	NM_029723	76747	Dapl1	death associated protein-like 1	9.78961	9.66158	10.632	11.9053	11.9187	12.0758	11.6161	-0.128035	0.842364	2.11567	2.12911	2.28618	1.82648	8
10472350	NM_145523	227960	Gca	grancalcin	7.59202	8.42376	8.2966	7.67882	8.65086	8.14609	8.64918	0.831741	0.704584	0.0867994	1.05884	0.554066	1.05716	5
10472893	NM_023057	65964	B230120H23Rik	RIKEN cDNA B230120H23 gene	7.34879	7.90365	8.39626	8.51397	9.00466	7.95361	8.13618	0.554863	1.04748	1.16518	1.65588	0.604821	0.787394	6
10472933	NM_029022	74616	Scrn3	secernin 3	7.83531	8.4057	9.41316	9.50516	10.1273	8.41441	8.72816	0.570393	1.57785	1.66985	2.29197	0.579101	0.892849	10
10473125	NM_010576	16401	Itga4	integrin alpha 4	9.96483	11.4804	11.2656	11.2864	11.4988	10.6643	11.1858	1.51562	1.30073	1.32157	1.53395	0.699494	1.22097	11
10473190	NM_024181	66861	Dnajc10	DnaJ (Hsp40) homolog, subfamily C, member 10	8.58487	8.87978	9.08193	9.08022	9.62927	8.95255	9.00855	0.294914	0.497067	0.495355	1.04441	0.367686	0.423681	4
10473224	NM_024438	68082	Dusp19	dual specificity phosphatase 19	7.75226	7.9671	8.47495	8.19674	8.82918	8.47413	8.41391	0.214841	0.722685	0.444475	1.07692	0.721871	0.661651	3
10473281	NM_008402	16410	Itgav	integrin alpha V	9.89611	11.0106	11.615	11.6558	11.5104	11.922	11.838	1.11452	1.71887	1.75971	1.61433	2.02585	1.94185	8
10473349	NM_001005342	241525	Ypel4	yippee-like 4 (Drosophila)	8.46529	9.71699	11.2459	10.8774	11.0785	9.73904	9.16427	1.2517	2.7806	2.4121	2.61319	1.27375	0.698976	12
10473356	NM_019949	56791	Ube2l6	ubiquitin-conjugating enzyme E2L 6	9.85149	10.938	11.8854	11.6178	12.0069	11.13	11.016	1.08651	2.03392	1.76631	2.15542	1.27855	1.16455	12
10473367	NM_001081349	72401	Slc43a1	solute carrier family 43, member 1	9.61388	10.8289	11.891	11.9479	12.1849	10.7539	10.4766	1.21504	2.2771	2.33404	2.57102	1.14001	0.862742	12
10473384	NM_021398	58207	Slc43a3	solute carrier family 43, member 3	10.5533	11.5262	12.148	12.3109	12.6095	11.1301	11.313	0.97285	1.59467	1.75754	2.05615	0.576813	0.759665	10
10473399	NM_008920	19074	Prg2	proteoglycan 2, bone marrow	8.23089	8.20349	9.6759	10.6189	10.5518	11.2558	11.4486	-0.0273961	1.44501	2.38798	2.32087	3.02493	3.21768	11
10473809	NM_011355	20375	Sfpi1	SFFV proviral integration 1	8.64416	10.4947	10.5302	9.82883	10.8479	10.1149	10.7818	1.85058	1.88602	1.18467	2.20372	1.47069	2.1376	11
10473847	NM_007387	11432	Acp2	acid phosphatase 2, lysosomal	8.35942	9.88836	9.14621	8.48386	9.09975	8.45067	8.52196	1.52894	0.786786	0.124437	0.740327	0.0912488	0.162535	5
10474159	NM_019735	56369	Apip	APAF1 interacting protein	7.99012	8.41456	8.58597	8.65793	9.07879	8.34336	8.19044	0.424433	0.595847	0.667807	1.08867	0.353235	0.200311	4
10474201	NM_008505	16909	Lmo2	LIM domain only 2	10.0997	10.7481	11.6065	11.7123	11.9194	10.8011	11.0837	0.648341	1.50675	1.61262	1.81972	0.701373	0.983973	10
10474207	NM_212433	57443	Fbxo3	F-box protein 3	9.53169	9.82607	10.266	10.4329	10.6947	9.90992	10.0751	0.294376	0.73426	0.901205	1.16302	0.378231	0.543378	6
10474379	NM_145558	231086	Hadhb	hydroxyacyl-Coenzyme A dehydrogenase/3-ketoacyl-Coenzyme A thiolase/enoyl-Coenzyme A hydratase (trifunctional protein), beta subunit	8.86748	9.49103	9.7604	9.58557	10.1884	9.48968	9.6574	0.623551	0.892924	0.718097	1.32097	0.622206	0.789925	6
10474381	NM_139303	228421	Kif18a	kinesin family member 18A	7.0681	8.09114	9.37529	9.48988	9.81294	7.8547	7.88215	1.02304	2.30719	2.42177	2.74484	0.786592	0.814045	10
10474437	NM_026613	68201	Ccdc34	coiled-coil domain containing 34	7.47288	7.71157	8.87418	8.89925	9.57281	7.80239	8.1244	0.238687	1.4013	1.42637	2.09993	0.329514	0.651517	7
10474545	NM_133649	107723	Slc12a6	solute carrier family 12, member 6	8.17139	8.96085	9.01059	8.88521	9.2816	8.75399	9.18635	0.789461	0.839203	0.713822	1.11021	0.582596	1.01496	8
10474642	NM_001145898	399568	BC052040	cDNA sequence BC052040	8.63639	9.28532	9.86344	9.79753	10.2172	9.32554	9.45122	0.648929	1.22705	1.16114	1.58083	0.689151	0.814823	9
10474700	NM_011580	21825	Thbs1	thrombospondin 1	8.45066	9.95864	9.32281	8.44543	9.42703	9.34752	8.2473	1.50798	0.872142	-0.00523568	0.976369	0.896858	-0.203368	5
10474769	NM_009773	12236	Bub1b	budding uninhibited by benzimidazoles 1 homolog, beta (S. cerevisiae)	8.4505	8.92254	9.81623	10.0147	10.3749	9.02116	9.55146	0.472037	1.36573	1.5642	1.92438	0.570666	1.10096	9
10474825	NM_026412	51944	D2Ertd750e	DNA segment, Chr 2, ERATO Doi 750, expressed	8.50612	8.91893	9.65664	9.77113	10.381	8.97318	9.35212	0.412812	1.15052	1.26501	1.87486	0.467056	0.846001	9
10474875	NM_029617	76464	Casc5	cancer susceptibility candidate 5	9.07929	9.60192	10.5242	10.911	11.0296	9.67095	9.97091	0.522635	1.44487	1.83169	1.95027	0.59166	0.89162	10
10474902	NM_011234	19361	Rad51	RAD51 homolog (S. cerevisiae)	7.98603	8.51944	9.18683	9.28098	9.98623	8.7044	8.90062	0.533419	1.2008	1.29495	2.00021	0.718375	0.914594	9
10474977	NM_019769	56398	1500003O03Rik	RIKEN cDNA 1500003O03 gene	9.70015	10.4588	10.7594	10.6104	11.0744	10.373	10.6158	0.758609	1.05928	0.910208	1.37424	0.672876	0.915677	8
10474984	NM_133851	108907	Nusap1	nucleolar and spindle associated protein 1	9.2111	10.3359	11.3476	11.5619	11.8421	10.1268	10.3032	1.12478	2.13652	2.35081	2.63102	0.915719	1.09215	12
10475264	NM_010761	17151	Ccndbp1	cyclin D-type binding-protein 1	9.40812	9.82614	10.4314	10.2821	10.5721	10.2511	10.1386	0.418023	1.02331	0.873991	1.16396	0.843017	0.730465	6
10475362	NM_030234	241627	Wdr76	WD repeat domain 76	8.13577	8.42697	8.82868	8.8941	9.51191	8.57671	8.78181	0.291201	0.692913	0.758337	1.37614	0.440946	0.646044	6
10475437	NM_146126	20322	Sord	sorbitol dehydrogenase	9.45186	10.007	10.5112	10.6133	11.0419	10.4806	10.5422	0.555105	1.05932	1.16149	1.59008	1.02874	1.09031	9
10475502	NM_001085518	381417	Gm14085	predicted gene 14085	7.5985	7.77041	8.02312	8.52742	8.66148	9.24323	9.51107	0.17191	0.424621	0.928919	1.06299	1.64473	1.91257	8
10475517	NM_001004174	433470	AA467197	expressed sequence AA467197	7.99724	8.81957	9.42298	8.23269	9.06262	8.34513	7.87531	0.822323	1.42574	0.235446	1.06538	0.347887	-0.121938	5
10475532	NM_021507	59010	Sqrdl	sulfide quinone reductase-like (yeast)	7.20057	8.37113	8.64379	8.08902	9.25027	8.52488	8.78694	1.17057	1.44322	0.888455	2.04971	1.32432	1.58638	8
10475866	NM_207680	12125	Bcl2l11	BCL2-like 11 (apoptosis facilitator)	12.0208	11.7795	11.3626	11.1536	11.0094	11.0724	10.7266	-0.241261	-0.658201	-0.867172	-1.01132	-0.948374	-1.29412	1
10476021	NM_007547	19261	Sirpa	signal-regulatory protein alpha	9.10125	11.7249	10.7163	9.39675	10.1357	9.1983	10.0114	2.62369	1.61505	0.295507	1.03447	0.0970496	0.910171	5
10476104	---	---	---	---	11.0895	10.3248	10.5082	10.1826	10.113	10.4599	10.0626	-0.764728	-0.5813	-0.906962	-0.97655	-0.629592	-1.02691	2
10476252	NM_023117	12531	Cdc25b	cell division cycle 25 homolog B (S. pombe)	8.10849	9.60664	10.3618	10.8078	11.1692	9.16682	9.12224	1.49815	2.25328	2.69931	3.06066	1.05832	1.01375	12
10476276	NM_144888	228607	Mavs	mitochondrial antiviral signaling protein	9.22621	9.67172	9.87843	10.0272	10.431	10.1004	9.92596	0.445515	0.65222	0.801023	1.20478	0.874153	0.699754	6
10476301	NM_001177833	228608	Smox	spermine oxidase	10.2775	10.8198	11.2392	11.1919	11.4973	10.1083	9.78888	0.5423	0.961644	0.91436	1.21981	-0.169224	-0.488633	4
10476314	NM_011170	19122	Prnp	prion protein	9.89391	9.99529	9.49016	9.49155	9.7931	8.346	8.01347	0.101375	-0.403752	-0.402363	-0.100813	-1.54791	-1.88044	1
10476399	X16670	---	LOC280487	pol polyprotein	10.2785	9.03569	9.51784	9.43366	9.77044	9.75443	9.39221	-1.24277	-0.760617	-0.8448	-0.508019	-0.524031	-0.886247	2
10476893	NM_028986	74533	Gzf1	GDNF-inducible zinc finger protein 1	8.1112	8.1995	8.7819	9.01325	9.48843	9.38079	9.04243	0.0882978	0.670704	0.902053	1.37723	1.26959	0.931229	3
10476945	NM_009977	13011	Cst7	cystatin F (leukocystatin)	10.4807	11.1674	11.0287	11.5456	12.0566	12.4683	12.5681	0.686701	0.548022	1.06494	1.57597	1.98763	2.08745	8
10476989	NM_027014	69270	Gins1	GINS complex subunit 1 (Psf1 homolog)	7.87682	8.12299	8.81081	9.08277	9.86858	8.45013	8.71839	0.246164	0.933987	1.20595	1.99176	0.57331	0.84157	9
10477061	NM_029688	76650	Srxn1	sulfiredoxin 1 homolog (S. cerevisiae)	8.04668	8.94329	9.26176	8.76262	8.97246	8.87158	8.87274	0.896608	1.21508	0.71594	0.925779	0.824899	0.82606	5
10477187	NM_001141977	72119	Tpx2	TPX2, microtubule-associated protein homolog (Xenopus laevis)	8.47566	9.21751	10.1034	10.3249	10.7403	9.07475	9.35346	0.741851	1.62774	1.84929	2.26466	0.599091	0.877805	10
10477250	NM_010407	15162	Hck	hemopoietic cell kinase	8.45596	10.7685	10.4519	9.20854	10.3329	9.70237	9.95979	2.31256	1.99592	0.752578	1.87696	1.24641	1.50383	11
10477649	NM_019811	60525	Acss2	acyl-CoA synthetase short-chain family member 2	8.23432	9.06716	8.94678	9.10908	9.50838	8.80096	9.05769	0.832839	0.712455	0.874757	1.27406	0.566632	0.823366	8
10478048	NM_008489	16803	Lbp	lipopolysaccharide binding protein	7.75444	8.29656	8.35279	8.51387	9.63864	8.99491	9.83647	0.542118	0.598351	0.759423	1.88419	1.24047	2.08203	8
10478145	NM_153089	228852	Ppp1r16b	protein phosphatase 1, regulatory (inhibitor) subunit 16B	12.0318	11.699	11.216	11.0064	10.5398	10.7947	10.4196	-0.332767	-0.815779	-1.02537	-1.492	-1.2371	-1.61213	1
10478160	BC068129	71878	Fam83d	family with sequence similarity 83, member D	7.64225	8.02432	8.49592	8.51249	9.04882	7.71319	7.68977	0.38207	0.853677	0.870242	1.40658	0.0709467	0.0475249	6
10478355	NM_008652	17865	Mybl2	myeloblastosis oncogene-like 2	9.14285	9.61156	9.88296	10.2353	10.8223	9.327	9.46779	0.46871	0.740108	1.09243	1.67948	0.184149	0.324933	7
10478409	NM_001039390	18769	Pkig	protein kinase inhibitor, gamma	7.61257	7.98815	8.47436	8.56754	9.09704	8.04641	8.18091	0.375574	0.861786	0.954968	1.48447	0.433836	0.568334	6
10478572	NM_026785	68612	Ube2c	ubiquitin-conjugating enzyme E2C	9.95684	10.9311	11.7005	11.7442	11.882	10.7071	10.9443	0.974237	1.74364	1.78733	1.92515	0.75026	0.987494	10
10478594	NM_008906	19025	Ctsa	cathepsin A	10.6152	11.4852	11.4248	11.3968	11.7007	11.5551	11.7306	0.869976	0.809594	0.781586	1.08543	0.939827	1.11541	8
10478633	NM_013599	17395	Mmp9	matrix metallopeptidase 9	7.82505	8.98106	8.53851	7.85428	9.24388	9.26535	10.6875	1.15601	0.713462	0.0292252	1.41883	1.4403	2.86249	8
10478678	NR_027852	21939	Cd40	CD40 antigen	8.5993	11.3738	10.9314	9.89045	10.5575	9.63462	9.68752	2.77446	2.33209	1.29115	1.95825	1.03532	1.08822	11
10478746	X16670	---	LOC280487	pol polyprotein	10.2785	9.03569	9.51784	9.43366	9.77044	9.75443	9.39221	-1.24277	-0.760617	-0.8448	-0.508019	-0.524031	-0.886247	2
10478962	NM_025912	67017	2010011I20Rik	RIKEN cDNA 2010011I20 gene	8.41403	9.42863	10.0402	10.1949	10.6303	9.10943	8.94867	1.01459	1.62612	1.78091	2.21626	0.695399	0.534634	10
10479159	NM_001099328	100043757	Zfp831	zinc finger protein 831	7.74173	8.00197	8.69621	9.11195	9.458	9.84515	9.67954	0.260239	0.954486	1.37023	1.71628	2.10343	1.93782	8
10479726	NM_153594	245867	Pcmtd2	protein-L-isoaspartate (D-aspartate) O-methyltransferase domain containing 2	7.21817	8.02589	8.86389	8.97451	9.28291	8.39573	8.70884	0.807721	1.64572	1.75633	2.06474	1.17756	1.49067	9
10479811	NM_027290	70024	Mcm10	minichromosome maintenance deficient 10 (S. cerevisiae)	8.53381	8.65689	9.37687	9.48193	10.0928	8.96489	9.12086	0.123082	0.843064	0.948121	1.55896	0.431075	0.587053	6
10479833	NM_181848	71648	Optn	optineurin	7.87936	8.88291	9.61867	9.50437	9.9658	8.61103	8.48235	1.00355	1.73932	1.62502	2.08645	0.731674	0.602997	10
10480381	NM_001128084	71435	Arhgap21	Rho GTPase activating protein 21	8.56729	8.95947	9.31045	9.40469	9.73796	8.70633	8.82713	0.392181	0.743154	0.837392	1.17066	0.139033	0.259838	4
10480672	NM_023464	68475	Ssna1	Sjogren's syndrome nuclear autoantigen 1	8.44537	8.63912	8.96668	8.95173	9.53305	8.87726	8.96822	0.193747	0.521307	0.506362	1.08768	0.431892	0.522849	4
10480849	NM_007995	14133	Fcna	ficolin A	8.42036	10.3387	9.32828	8.23408	8.25414	8.044	8.32677	1.91831	0.907917	-0.186278	-0.16622	-0.376356	-0.0935867	5
10480891	NM_133835	98766	Ubac1	ubiquitin associated domain containing 1	9.63689	10.2751	10.9302	11.1201	11.3788	9.87292	9.91633	0.638246	1.29333	1.48319	1.74194	0.236027	0.27944	7
10481164	NM_172659	227659	Slc2a6	solute carrier family 2 (facilitated glucose transporter), member 6	8.92145	10.5374	10.1374	9.7134	10.4865	9.76609	9.87883	1.61597	1.21594	0.791947	1.56507	0.844638	0.95738	11
10481210	NM_009500	22325	Vav2	vav 2 oncogene	7.90756	8.35692	8.33725	8.27817	8.35429	8.70055	8.91758	0.449355	0.429691	0.370607	0.446728	0.792989	1.01002	3
10481262	NM_010190	14134	Fcnb	ficolin B	7.08242	8.19298	7.75291	7.54567	8.9228	7.79323	8.57563	1.11056	0.67049	0.463248	1.84038	0.710813	1.49321	3
10481304	NM_008114	14582	Gfi1b	growth factor independent 1B	10.0534	10.6386	11.2279	11.2659	11.7538	10.4959	10.513	0.585271	1.17458	1.21254	1.70047	0.442558	0.459596	7
10481474	NM_007760	12908	Crat	carnitine acetyltransferase	8.84897	9.80505	10.4086	10.5944	10.9245	9.42337	9.4908	0.956075	1.55962	1.74546	2.07558	0.574393	0.641824	10
10481574	BC137951	241303	Fam78a	family with sequence similarity 78, member A	7.93047	8.35335	9.01292	8.91847	9.34605	8.99195	9.19411	0.422881	1.08245	0.987995	1.41558	1.06148	1.26364	8
10481627	NM_008491	16819	Lcn2	lipocalin 2	10.4725	12.4891	11.9548	10.7931	12.6528	12.6566	12.7721	2.0166	1.48229	0.320638	2.18033	2.18412	2.2996	11
10481804	NM_175211	241308	Ralgps1	Ral GEF with PH domain and SH3 binding motif 1	8.11023	8.03538	7.98585	8.08413	8.35964	9.40752	9.13352	-0.0748529	-0.124381	-0.026102	0.249409	1.29729	1.02329	3
10481845	NM_175184	72543	Fam125b	family with sequence similarity 125, member B	8.19527	8.62215	9.19287	9.31273	9.65985	8.61549	8.64105	0.426875	0.997603	1.11746	1.46458	0.420214	0.445777	7
10481857	NM_016768	18516	Pbx3	pre B-cell leukemia transcription factor 3	8.2776	8.7818	9.2291	9.25833	9.70174	8.96778	9.00905	0.5042	0.951501	0.980731	1.42414	0.690178	0.731452	6
10482030	NM_013515	13830	Stom	stomatin	10.2214	11.181	12.1143	12.102	12.4574	10.9689	11.0979	0.959664	1.8929	1.88062	2.23602	0.747545	0.876549	10
10482448	NM_015753	24136	Zeb2	zinc finger E-box binding homeobox 2	8.88443	9.55729	9.87649	10.2089	10.3857	10.9765	10.8676	0.672869	0.992064	1.32444	1.50127	2.09204	1.98322	8
10482762	NM_145360	319554	Idi1	isopentenyl-diphosphate delta isomerase	10.385	10.4268	9.84482	9.30068	9.72869	9.13698	9.41025	0.0418233	-0.540163	-1.08431	-0.656293	-1.24801	-0.974738	1
10482772	NM_001139509	18227	Nr4a2	nuclear receptor subfamily 4, group A, member 2	13.176	13.1	12.7498	12.457	12.1009	12.6089	12.3691	-0.0759516	-0.426124	-0.718941	-1.07503	-0.567019	-0.806901	1
10483161	X16670	---	LOC280487	pol polyprotein	10.2785	9.03569	9.51784	9.43366	9.77044	9.75443	9.39221	-1.24277	-0.760617	-0.8448	-0.508019	-0.524031	-0.886247	2
10483401	NM_025565	66442	Spc25	SPC25, NDC80 kinetochore complex component, homolog (S. cerevisiae)	7.55989	8.43844	9.3346	9.19484	9.89208	8.27124	8.63577	0.878549	1.77471	1.63495	2.33218	0.711343	1.07588	10
10483604	NM_172436	78830	Slc25a12	solute carrier family 25 (mitochondrial carrier, Aralar), member 12	9.28817	10.0204	10.2423	10.3274	10.8	10.1269	10.2039	0.732222	0.954169	1.0392	1.51188	0.838723	0.915782	9
10483667	NM_025854	66935	Cir1	corepressor interacting with RBPJ, 1	7.3999	7.85525	8.52654	8.56314	9.00835	8.05589	7.74005	0.455351	1.12664	1.16323	1.60845	0.655989	0.340151	6
10483679	NM_001190297	68526	Gpr155	G protein-coupled receptor 155	7.96635	8.06382	8.72243	8.68495	9.22569	8.33425	8.51349	0.0974693	0.75608	0.718598	1.25934	0.367898	0.547138	4
10484355	X16670	---	LOC280487	pol polyprotein	10.2785	9.03569	9.51784	9.43366	9.77044	9.75443	9.39221	-1.24277	-0.760617	-0.8448	-0.508019	-0.524031	-0.886247	2
10484402	NM_007615	12388	Ctnnd1	catenin (cadherin associated protein), delta 1	7.6944	8.95974	8.7902	8.41024	9.33361	8.25535	8.47426	1.26534	1.0958	0.715838	1.63921	0.560954	0.779864	5
10484888	NM_008982	19271	Ptprj	protein tyrosine phosphatase, receptor type, J	9.06761	10.5729	10.319	9.76717	10.5344	10.9075	11.0059	1.50529	1.25143	0.699568	1.46681	1.83994	1.93825	8
10484894	NM_008982	19271	Ptprj	protein tyrosine phosphatase, receptor type, J	9.23289	11.0765	10.7228	10.2466	11.0169	11.2872	11.2408	1.84357	1.4899	1.01369	1.78396	2.0543	2.00791	11
10485048	NM_145528	51897	Atg13	ATG13 autophagy related 13 homolog (S. cerevisiae)	8.7242	9.15355	9.57846	9.60987	9.97678	9.67729	9.58699	0.429352	0.854255	0.885668	1.25258	0.953083	0.862787	6
10485355	X16670	---	LOC280487	pol polyprotein	10.2785	9.03569	9.51784	9.43366	9.77044	9.75443	9.39221	-1.24277	-0.760617	-0.8448	-0.508019	-0.524031	-0.886247	2
10485357	---	---	---	---	13.1407	12.2824	10.6535	11.298	11.0068	10.1131	11.4392	-0.858306	-2.48727	-1.84274	-2.13392	-3.02767	-1.70153	1
10485466	NM_009804	12359	Cat	catalase	10.1515	10.8139	11.5205	10.9559	11.3058	10.9581	11.0163	0.662401	1.36906	0.804448	1.15428	0.806619	0.864841	8
10485624	NM_178695	228413	Prrg4	proline rich Gla (G-carboxyglutamic acid) 4 (transmembrane)	9.32606	9.2345	10.5123	9.77408	9.56388	9.54036	9.09039	-0.0915587	1.18623	0.448023	0.23782	0.214301	-0.23567	4
10485633	ENSMUST00000099651	100038694	Gm10796	predicted gene 10796	9.38218	8.84302	8.88961	8.33742	8.42642	8.7313	8.53717	-0.539154	-0.492562	-1.04475	-0.955761	-0.650874	-0.845007	1
10485656	NM_023876	77766	Elp4	elongation protein 4 homolog (S. cerevisiae)	8.41397	8.7497	9.16627	9.07637	9.55509	9.17031	8.89994	0.335731	0.7523	0.662402	1.14112	0.75634	0.485971	6
10485963	NM_181416	228482	Arhgap11a	Rho GTPase activating protein 11A	7.76989	8.29676	9.47785	9.58697	9.96073	8.53915	8.98153	0.526876	1.70797	1.81709	2.19084	0.769264	1.21164	10
10486119	NM_177568	18796	Plcb2	phospholipase C, beta 2	9.56691	9.89614	9.82025	10.0041	10.1809	10.4846	10.5999	0.329223	0.25334	0.437153	0.613991	0.917736	1.033	3
10486255	NM_001042653	70645	Oip5	Opa interacting protein 5	7.37114	8.02659	9.21769	9.35884	9.78248	8.02608	8.14252	0.655454	1.84655	1.98771	2.41134	0.654944	0.771381	10
10486564	NM_026891	68968	Cdan1	congenital dyserythropoietic anemia, type I (human)	8.15466	8.3337	8.73591	8.89541	9.21917	8.45991	8.59913	0.17904	0.581255	0.740755	1.06451	0.305251	0.444471	4
10486664	NM_013513	13828	Epb4.2	erythrocyte protein band 4.2	8.16654	10.3124	11.4752	11.62	11.8339	9.91279	9.65516	2.14584	3.30865	3.45341	3.66736	1.74625	1.48861	12
10487011	NM_025961	67092	Gatm	glycine amidinotransferase (L-arginine:glycine amidinotransferase)	11.0223	11.1678	12.1603	11.8045	12.2274	11.4632	11.6805	0.145552	1.13803	0.782274	1.20509	0.44095	0.658272	6
10487238	NM_008230	15186	Hdc	histidine decarboxylase	8.44387	9.95748	9.74678	9.06041	9.71342	9.76087	9.79481	1.51361	1.30291	0.616535	1.26955	1.31699	1.35093	11
10487340	NM_144818	215387	Ncaph	non-SMC condensin I complex, subunit H	9.01784	9.66692	10.3295	10.6302	10.9396	9.40913	9.63355	0.649079	1.31171	1.61237	1.92171	0.391293	0.615709	7
10487392	NM_019789	56461	Kcnip3	Kv channel interacting protein 3, calsenilin	8.18108	10.1609	8.8731	7.93656	8.23885	8.10315	8.37664	1.9798	0.692022	-0.244518	0.0577713	-0.0779306	0.195568	5
10487480	NM_001113179	12235	Bub1	budding uninhibited by benzimidazoles 1 homolog (S. cerevisiae)	8.4489	8.94598	9.85844	10.1063	10.5648	9.13266	9.48418	0.497086	1.40954	1.65744	2.11594	0.683765	1.03528	10
10487508	NR_028591	100043424	Gm14005	predicted gene 14005	9.67494	10.0988	10.1584	10.6384	10.7112	10.9362	10.4543	0.423843	0.48349	0.963485	1.03622	1.26123	0.779366	3
10487577	NM_181589	70466	Ckap2l	cytoskeleton associated protein 2-like	7.59369	8.42225	9.20605	9.43681	9.76676	8.15792	8.55494	0.828562	1.61236	1.84313	2.17307	0.564231	0.96125	10
10487597	NM_008361	16176	Il1b	interleukin 1 beta	8.91377	11.8616	12.0823	10.1193	10.7751	10.2032	9.31266	2.94782	3.16852	1.20556	1.86131	1.28947	0.398885	11
10487722	NM_001081162	269356	Slc4a11	solute carrier family 4, sodium bicarbonate transporter-like, member 11	7.55021	7.69773	8.23476	8.17861	8.35569	9.24354	8.57374	0.147521	0.684547	0.628398	0.80548	1.69333	1.02353	3
10487847	BC071212	67326	1700037H04Rik	RIKEN cDNA 1700037H04 gene	9.12714	9.42334	9.85702	10.0268	10.1588	9.38064	9.28838	0.296194	0.729873	0.899702	1.03164	0.253491	0.161235	4
10487894	NM_175445	215653	Rassf2	Ras association (RalGDS/AF-6) domain family member 2	8.2227	9.06404	8.7476	8.59438	9.11548	8.95774	9.62775	0.841341	0.524898	0.371675	0.89278	0.735037	1.40505	8
10488020	NM_029148	52837	Tmx4	thioredoxin-related transmembrane protein 4	8.97803	9.32733	9.83195	9.86108	10.4205	9.34837	9.78808	0.349299	0.853926	0.883049	1.44251	0.370345	0.810054	6
10488382	NM_010740	17064	Cd93	CD93 antigen	7.35637	7.592	7.8732	8.42559	9.21212	8.70783	9.33672	0.235627	0.516834	1.06922	1.85575	1.35146	1.98035	3
10488415	NM_009976	13010	Cst3	cystatin C	11.7081	12.8678	12.7206	12.434	12.7149	12.2764	12.4898	1.15967	1.01246	0.725828	1.00673	0.568262	0.781703	5
10488482	NM_080575	68738	Acss1	acyl-CoA synthetase short-chain family member 1	9.19789	9.49619	10.0625	10.136	10.6133	9.5727	9.79477	0.298303	0.864599	0.938105	1.41543	0.374816	0.596878	6
10488785	NM_007891	13555	E2f1	E2F transcription factor 1	9.00804	9.23289	9.58212	9.74746	10.2325	9.08441	9.36707	0.224851	0.574078	0.739419	1.22446	0.0763703	0.359035	4
10488797	NM_021534	59038	Pxmp4	peroxisomal membrane protein 4	9.06798	9.31629	9.68202	10.1684	10.4607	10.3559	9.50593	0.248307	0.61404	1.10042	1.39275	1.28789	0.437952	3
10489055	NM_029983	77799	Sla2	Src-like-adaptor 2	8.52577	9.65954	8.90947	8.29709	8.54062	8.18993	8.34699	1.13377	0.383696	-0.22868	0.0148469	-0.335837	-0.178785	5
10489078	NM_025853	66934	Dsn1	DSN1, MIND kinetochore complex component, homolog (S. cerevisiae)	7.8338	8.14546	8.90162	8.9872	9.67192	8.46708	8.6176	0.311662	1.06782	1.1534	1.83812	0.633278	0.783804	9
10489127	NM_011249	19650	Rbl1	retinoblastoma-like 1 (p107)	8.88452	9.41885	10.0683	10.2173	10.5843	9.58907	9.82446	0.534327	1.18382	1.33279	1.69979	0.70455	0.939941	9
10489204	NM_009373	21817	Tgm2	transglutaminase 2, C polypeptide	8.80865	10.4519	10.5105	9.69	10.1585	9.0138	9.28827	1.64323	1.7018	0.881349	1.34983	0.205151	0.479614	5
10489463	NM_011414	20568	Slpi	secretory leukocyte peptidase inhibitor	7.7284	9.02003	8.41673	7.7379	8.48078	8.15464	8.69276	1.29163	0.688334	0.00950495	0.752384	0.426241	0.964366	5
10489484	NM_011521	20971	Sdc4	syndecan 4	8.55629	10.97	10.1718	9.03046	9.24547	8.46443	8.49328	2.41371	1.61555	0.474169	0.689173	-0.0918635	-0.0630131	5
10489721	X16670	---	LOC280487	pol polyprotein	10.2785	9.03569	9.51784	9.43366	9.77044	9.75443	9.39221	-1.24277	-0.760617	-0.8448	-0.508019	-0.524031	-0.886247	2
10489723	NM_027230	228880	Zmynd8	zinc finger, MYND-type containing 8	8.70893	9.05211	9.48206	9.4377	9.8032	9.31261	9.52988	0.343185	0.773135	0.728768	1.09427	0.603681	0.820955	6
10489759	NM_028072	72043	Sulf2	sulfatase 2	7.71321	9.57934	8.91478	8.02616	8.70044	7.91564	8.19155	1.86614	1.20157	0.312954	0.987237	0.202432	0.478341	5
10489784	NM_177782	277360	Prex1	phosphatidylinositol-3,4,5-trisphosphate-dependent Rac exchange factor 1	8.36292	9.71167	9.08678	8.99626	9.25866	8.74964	9.1132	1.34875	0.723859	0.633346	0.895746	0.386726	0.750284	5
10489870	---	---	---	---	9.43236	8.82009	8.95573	9.2319	8.3808	8.91813	9.02024	-0.612278	-0.476631	-0.200461	-1.05157	-0.514237	-0.412128	1
10490053	NM_001033299	228913	Zfp217	zinc finger protein 217	8.12389	8.6068	8.78851	8.91814	9.1616	9.10582	9.23351	0.482905	0.664618	0.794253	1.03771	0.981928	1.10962	3
10490104	NM_011497	20878	Aurka	aurora kinase A	8.6984	9.44833	10.3248	10.4562	10.8588	9.30758	9.58019	0.749926	1.62642	1.75779	2.16039	0.609176	0.881792	10
10490159	NM_022995	65112	Pmepa1	prostate transmembrane protein, androgen induced 1	11.538	11.3069	10.8835	10.5604	10.1222	10.5694	10.4885	-0.231104	-0.654486	-0.977599	-1.41574	-0.968526	-1.04944	1
10490923	NM_009801	12349	Car2	carbonic anhydrase 2	12.1724	12.861	13.3761	13.4819	13.5334	12.57	12.6155	0.688605	1.20371	1.30948	1.36098	0.397571	0.443114	7
10491091	NM_009425	22035	Tnfsf10	tumor necrosis factor (ligand) superfamily, member 10	8.37675	8.41524	9.18399	9.29888	9.41677	9.57993	9.82392	0.0384905	0.807242	0.922128	1.04002	1.20318	1.44717	8
10491780	NM_011020	18415	Hspa4l	heat shock protein 4 like	10.4826	9.99136	9.67929	9.54754	9.67942	9.47507	9.76684	-0.491243	-0.803307	-0.935063	-0.803184	-1.00753	-0.715756	1
10491805	NM_011495	20873	Plk4	polo-like kinase 4 (Drosophila)	9.59405	9.82956	10.1781	10.2988	10.7025	9.59838	9.79833	0.235519	0.584012	0.704796	1.10847	0.00433361	0.20428	4
10491883	NM_001110239	11431	Acp1	acid phosphatase 1, soluble	8.48369	8.90317	9.47274	9.60491	9.97265	8.94037	9.00171	0.41948	0.989047	1.12122	1.48896	0.456676	0.518022	7
10491962	NM_019739	56458	Foxo1	forkhead box O1	10.9724	10.788	10.096	9.71153	9.4686	9.99899	9.73362	-0.184398	-0.876369	-1.26084	-1.50376	-0.973378	-1.23875	1
10492558	NM_133786	70099	Smc4	structural maintenance of chromosomes 4	10.4292	10.5664	11.1524	11.2753	11.4503	10.6179	10.8067	0.137196	0.723198	0.846114	1.02116	0.18876	0.377506	4
10492679	NM_029482	75939	4930579G24Rik	RIKEN cDNA 4930579G24 gene	8.3128	8.6894	8.54917	8.86601	9.41064	8.52833	8.80565	0.3766	0.236372	0.553207	1.09784	0.21553	0.49285	4
10493137	NM_001033484	404710	Iqgap3	IQ motif containing GTPase activating protein 3	7.85419	7.9139	8.39865	8.74324	9.21551	8.10814	8.14449	0.0597184	0.544466	0.889052	1.36133	0.253955	0.290304	4
10493203	NM_020003	56700	0610031J06Rik	RIKEN cDNA 0610031J06 gene	9.88391	10.664	10.6272	10.5014	10.8933	10.8182	10.853	0.780094	0.74327	0.617438	1.0094	0.93427	0.969077	8
10493307	---	---	---	---	10.9787	11.1248	9.97041	10.6725	11.2077	11.2845	11.9533	0.146137	-1.00826	-0.30615	0.229031	0.305852	0.974639	3
10493382	NM_013631	18770	Pklr	pyruvate kinase liver and red blood cell	9.95457	10.0787	10.7213	10.7089	11.252	10.2203	10.3787	0.124124	0.76669	0.754303	1.29744	0.265781	0.424141	4
10493662	NM_029937	77595	Nup210l	nucleoporin 210-like	8.83612	8.44787	8.26527	8.08507	7.8041	7.66228	7.90478	-0.38825	-0.570856	-0.75105	-1.03202	-1.17384	-0.931345	1
10493812	NM_011311	20198	S100a4	S100 calcium binding protein A4	7.7612	9.14945	9.31792	8.76764	9.25331	8.76778	9.03853	1.38825	1.55673	1.00644	1.49211	1.00658	1.27733	11
10493820	NM_011313	20200	S100a6	S100 calcium binding protein A6 (calcyclin)	7.06022	8.82208	8.93592	8.24488	8.97023	8.64619	9.39271	1.76186	1.8757	1.18466	1.91001	1.58597	2.3325	8
10493831	NM_013650	20201	S100a8	S100 calcium binding protein A8 (calgranulin A)	9.1378	11.6484	11.0643	9.77951	11.8537	11.8147	12.3243	2.51061	1.92652	0.641709	2.7159	2.67693	3.18655	11
10493990	NM_016740	20195	S100a11	S100 calcium binding protein A11 (calgizzarin)	11.5533	12.3146	12.1629	11.9917	12.238	12.2396	12.5643	0.761234	0.609562	0.438382	0.684673	0.686312	1.01102	8
10494023	NM_011281	19885	Rorc	RAR-related orphan receptor gamma	10.1574	9.89818	9.68625	9.12906	8.51782	8.71787	7.93215	-0.259224	-0.471158	-1.02834	-1.63959	-1.43954	-2.22525	1
10494271	NM_021281	13040	Ctss	cathepsin S	9.5463	10.9997	10.6675	9.88591	10.3153	10.3027	10.3483	1.45343	1.12124	0.339605	0.769027	0.75642	0.802025	5
10494288	NM_146133	229593	Golph3l	golgi phosphoprotein 3-like	9.3791	10.0739	10.5274	10.4546	10.9086	10.0235	10.1336	0.694804	1.14829	1.07552	1.52949	0.644361	0.75448	9
10494407	NM_175666	319189	Hist2h2bb	histone cluster 2, H2bb	9.7484	10.6392	11.1048	11.4828	11.5076	10.2638	10.7567	0.890819	1.35638	1.73443	1.7592	0.515433	1.00828	10
10494428	NM_001009935	56338	Txnip	thioredoxin interacting protein	9.81133	10.8332	10.6831	10.6674	11.0474	10.6261	10.6588	1.02184	0.871737	0.856033	1.23605	0.814805	0.847519	8
10495243	NM_010360	14866	Gstm5	glutathione S-transferase, mu 5	8.70977	8.97493	9.70788	9.93567	10.6393	9.16597	9.38996	0.265159	0.998104	1.2259	1.92954	0.456194	0.680183	9
10495285	NM_019972	20661	Sort1	sortilin 1	7.52755	8.55365	8.29533	7.87446	8.85309	8.2162	8.83688	1.0261	0.76778	0.346905	1.32553	0.688649	1.30932	8
10495316	NM_019976	56742	Psrc1	proline/serine-rich coiled-coil 1	7.95511	8.11489	8.52108	8.72441	9.11661	8.22518	8.2202	0.159772	0.565964	0.7693	1.16149	0.27007	0.265082	4
10495405	NM_172685	229731	Slc25a24	solute carrier family 25 (mitochondrial carrier, phosphate carrier), member 24	7.15745	8.6989	8.53361	8.59444	9.23518	8.08213	8.27952	1.54145	1.37616	1.437	2.07774	0.924681	1.12208	6
10495416	NM_020505	57257	Vav3	vav 3 oncogene	7.87118	8.31963	8.39192	8.14246	8.74067	8.72722	9.11721	0.448451	0.520746	0.271278	0.869487	0.856039	1.24603	3
10495574	NM_028349	72776	Sass6	spindle assembly 6 homolog (C. elegans)	7.97192	8.77265	9.64394	9.70706	10.2447	8.79335	9.00514	0.800738	1.67203	1.73514	2.27276	0.821435	1.03322	10
10495651	NM_024178	66789	Alg14	asparagine-linked glycosylation 14 homolog (yeast)	7.49216	7.86214	8.48163	8.24557	8.97523	8.27811	8.51724	0.369985	0.989469	0.75341	1.48307	0.785949	1.02508	6
10495659	NM_028044	71994	Cnn3	calponin 3, acidic	11.1647	10.4695	11.2969	10.8921	10.8821	10.4168	9.89665	-0.695238	0.132155	-0.272607	-0.282581	-0.747944	-1.26805	1
10495763	NM_008129	14630	Gclm	glutamate-cysteine ligase, modifier subunit	11.0638	11.5853	12.3921	12.3509	12.5819	11.6759	11.6915	0.521571	1.32833	1.28716	1.51811	0.612175	0.627692	9
10495935	NM_197997	71643	4930422G04Rik	RIKEN cDNA 4930422G04 gene	8.16674	8.35692	8.71753	8.99825	9.49178	8.38433	8.23281	0.190172	0.55079	0.831511	1.32504	0.217586	0.0660678	4
10495967	NM_145133	211550	Tifa	TRAF-interacting protein with forkhead-associated domain	8.13279	9.97166	10.123	9.61713	10.3669	9.44965	9.52352	1.83887	1.99021	1.48435	2.23407	1.31686	1.39074	11
10496023	NM_009811	12368	Casp6	caspase 6	11.6369	11.3457	11.1389	11.3493	11.5254	11.0574	10.3799	-0.291131	-0.497942	-0.287575	-0.111448	-0.579456	-1.25693	1
10496167	X16670	---	LOC280487	pol polyprotein	10.2785	9.03569	9.51784	9.43366	9.77044	9.75443	9.39221	-1.24277	-0.760617	-0.8448	-0.508019	-0.524031	-0.886247	2
10496204	NM_173762	229841	Cenpe	centromere protein E	7.84309	8.38353	9.40052	9.65399	9.90125	8.38613	8.57253	0.540446	1.55744	1.81091	2.05817	0.543044	0.729444	10
10496324	NM_001135149	67547	Slc39a8	solute carrier family 39 (metal ion transporter), member 8	8.28296	8.46442	8.76387	8.87115	9.43894	8.32471	8.64567	0.181466	0.480918	0.588191	1.15599	0.0417548	0.362718	4
10496336	X16670	---	LOC280487	pol polyprotein	10.2785	9.03569	9.51784	9.43366	9.77044	9.75443	9.39221	-1.24277	-0.760617	-0.8448	-0.508019	-0.524031	-0.886247	2
10496580	NM_018734	55932	Gbp3	guanylate binding protein 3	9.3466	9.72786	10.2849	10.1184	10.3859	10.2693	10.299	0.381255	0.938338	0.77181	1.03931	0.922691	0.952413	3
10496748	NM_001166064	214804	Syde2	synapse defective 1, Rho GTPase, homolog 2 (C. elegans)	11.3816	11.1846	10.8816	10.5019	10.3441	10.5496	10.036	-0.197034	-0.500014	-0.879712	-1.03757	-0.832015	-1.34567	1
10496796	NM_138744	99167	Ssx2ip	synovial sarcoma, X breakpoint 2 interacting protein	8.90836	8.98364	9.32537	9.4333	10.0233	8.90503	9.07301	0.0752821	0.417014	0.524941	1.11494	-0.00333037	0.164653	4
10497122	NM_001172092	76131	Depdc1a	DEP domain containing 1a	6.76107	7.98866	9.5258	9.68785	9.95744	7.64689	7.90831	1.22759	2.76473	2.92678	3.19637	0.885814	1.14724	10
10497149	NM_026582	68151	Wls	wntless homolog (Drosophila)	7.41156	8.11074	8.12378	7.78733	8.58674	8.27445	8.72264	0.699183	0.71222	0.375767	1.17518	0.86289	1.31108	3
10497327	X16670	---	LOC280487	pol polyprotein	10.2785	9.03569	9.51784	9.43366	9.77044	9.75443	9.39221	-1.24277	-0.760617	-0.8448	-0.508019	-0.524031	-0.886247	2
10497399	NM_001122759	18583	Pde7a	phosphodiesterase 7A	8.78147	9.25637	9.23332	9.59352	9.76363	10.2738	9.86817	0.474906	0.451854	0.812052	0.982165	1.49237	1.08671	3
10497441	NM_013755	27357	Gyg	glycogenin	9.76877	10.3504	10.5886	10.328	10.9034	10.6653	10.9022	0.581675	0.819815	0.559253	1.13466	0.896498	1.13341	8
10497451	NM_007753	12873	Cpa3	carboxypeptidase A3, mast cell	9.7504	9.62823	9.9963	10.2285	10.7926	11.0489	11.2593	-0.122172	0.245901	0.478122	1.04219	1.29846	1.50891	3
10497520	NM_007900	13605	Ect2	ect2 oncogene	8.43807	9.46194	10.5211	10.6596	11.0082	9.30551	9.51904	1.02387	2.08303	2.22153	2.57014	0.867444	1.08097	12
10497752	NM_025821	52502	Carhsp1	calcium regulated heat stable protein 1	9.56067	10.1994	10.8365	11.0441	11.2111	9.73844	9.56905	0.638707	1.27579	1.48348	1.65041	0.177776	0.00838276	7
10497831	NM_009828	12428	Ccna2	cyclin A2	10.6942	11.7298	12.5015	12.5992	12.8158	11.3516	11.649	1.03561	1.80725	1.90499	2.12161	0.657359	0.954806	10
10497878	NM_008366	16183	Il2	interleukin 2	13.2869	13.1271	13.3784	13.4216	13.0273	12.6992	10.9528	-0.15981	0.091456	0.134744	-0.259605	-0.587689	-2.33412	1
10497886	NM_021782	60505	Il21	interleukin 21	10.1519	10.0433	12.3473	12.6872	12.5595	12.8042	12.5374	-0.10863	2.1954	2.53525	2.40761	2.65226	2.38545	11
10497894	NM_145825	207175	Cetn4	centrin 4	8.309	8.5679	8.79034	9.2072	9.41055	9.69523	9.55347	0.258906	0.481344	0.898207	1.10155	1.38623	1.24448	3
10497920	NM_001167883	99696	Ankrd50	ankyrin repeat domain 50	9.86028	9.34137	9.63951	9.09851	8.76217	8.44737	8.23285	-0.518907	-0.220768	-0.761769	-1.0981	-1.41291	-1.62743	1
10497931	NM_009805	12633	Cflar	CASP8 and FADD-like apoptosis regulator	12.2341	11.9163	11.8619	11.7889	11.623	11.7733	11.154	-0.317808	-0.372247	-0.445175	-0.611148	-0.460798	-1.08007	1
10498350	NM_133200	140795	P2ry14	purinergic receptor P2Y, G-protein coupled, 14	7.25937	8.98858	9.11217	8.33135	8.81664	7.99939	8.06655	1.7292	1.8528	1.07197	1.55727	0.740014	0.807176	5
10498367	NM_028808	74191	P2ry13	purinergic receptor P2Y, G-protein coupled 13	9.15327	12.1921	11.5059	9.88945	10.6386	9.55169	9.16355	3.0388	2.35258	0.736178	1.48534	0.398422	0.0102807	11
10498576	NM_016753	17035	Lxn	latexin	7.74201	8.09311	8.46678	8.16019	8.96271	8.77155	8.81302	0.3511	0.724769	0.418175	1.2207	1.02954	1.07101	8
10498599	NM_026641	68259	Ift80	intraflagellar transport 80 homolog (Chlamydomonas)	7.67021	7.96816	8.94223	9.18223	9.61241	9.55496	9.60166	0.297958	1.27202	1.51202	1.94221	1.88475	1.93146	8
10498620	NM_025863	66949	Trim59	tripartite motif-containing 59	7.7916	8.6674	10.0011	9.84263	10.1872	8.80859	8.84138	0.875807	2.20947	2.05103	2.39563	1.01699	1.04978	12
10498775	NM_175193	73124	Golim4	golgi integral membrane protein 4	7.62629	7.90073	7.92474	8.14568	8.72191	7.80792	7.95278	0.274437	0.298447	0.51939	1.09562	0.181628	0.326496	4
10498992	NM_011905	24088	Tlr2	toll-like receptor 2	8.27892	9.33428	9.0579	8.7544	9.65429	8.73485	8.98141	1.05536	0.778985	0.475482	1.37537	0.455929	0.702491	5
10499062	NM_001033301	229474	Fhdc1	FH2 domain containing 1	7.60521	9.32525	10.7321	10.6994	10.799	8.94099	8.42166	1.72004	3.12688	3.09419	3.19376	1.33578	0.81645	12
10499160	NM_007639	12479	Cd1d1	CD1d1 antigen	7.57509	8.64573	8.16426	7.77847	8.20635	7.70309	7.96227	1.07064	0.589167	0.203371	0.631252	0.127997	0.387173	5
10499366	NM_025928	67037	Pmf1	polyamine-modulated factor 1	8.96124	9.25036	9.83149	10.0483	10.3645	9.42016	9.47051	0.28912	0.870257	1.08703	1.40325	0.458921	0.509268	6
10499639	NM_016904	54124	Cks1b	CDC28 protein kinase 1b	10.513	10.7648	11.3897	11.3982	11.7981	10.9051	11.1303	0.251766	0.876667	0.88521	1.2851	0.392148	0.617298	6
10499655	NM_010559	16194	Il6ra	interleukin 6 receptor, alpha	11.228	10.8426	10.1755	10.1307	10.113	10.357	10.389	-0.385378	-1.05245	-1.09727	-1.11501	-0.87097	-0.839016	1
10499854	NM_011309	20193	S100a1	S100 calcium binding protein A1	8.4481	9.38074	9.44154	9.35701	10.0272	9.43561	9.57306	0.932643	0.993439	0.908906	1.57912	0.987507	1.12496	8
10499861	NM_009114	20202	S100a9	S100 calcium binding protein A9 (calgranulin B)	9.00261	11.1901	10.5669	9.43222	11.5025	11.3144	12.2481	2.1875	1.56426	0.429608	2.4999	2.31175	3.2455	11
10500204	NM_007899	13601	Ecm1	extracellular matrix protein 1	10.8401	10.3553	9.89841	9.80257	9.43848	9.7808	9.1676	-0.484781	-0.941651	-1.03749	-1.40158	-1.05926	-1.67246	1
10500295	NM_023320	67220	Plekho1	pleckstrin homology domain containing, family O member 1	8.81355	8.78279	8.5854	8.74295	8.88569	9.73594	10.8627	-0.0307589	-0.228147	-0.0705928	0.0721417	0.92239	2.04913	3
10500329	NM_013549	15267	Hist2h2aa1	histone cluster 2, H2aa1	12.8985	13.4745	13.8003	13.9084	13.9065	13.3498	13.4907	0.576066	0.901822	1.00993	1.00801	0.451339	0.592236	6
10500333	NM_033596	97122	Hist2h4	histone cluster 2, H4	12.0836	12.7517	13.3989	13.5958	13.4714	12.4996	12.7735	0.6681	1.31529	1.51212	1.38775	0.415926	0.689814	7
10500406	NM_001163496	54215	Cd160	CD160 antigen	8.23225	8.85928	9.2537	9.27323	9.78554	10.1036	9.37884	0.627026	1.02144	1.04098	1.55329	1.87133	1.14659	8
10500527	X16670	---	LOC280487	pol polyprotein	10.2785	9.03569	9.51784	9.43366	9.77044	9.75443	9.39221	-1.24277	-0.760617	-0.8448	-0.508019	-0.524031	-0.886247	2
10500610	NM_001142952	74645	Fam46c	family with sequence similarity 46, member C	9.49571	10.6541	11.8024	11.5117	11.6811	11.4553	11.0967	1.15843	2.30668	2.01599	2.18535	1.95957	1.60095	12
10500720	NM_001039371	242126	Slc22a15	solute carrier family 22 (organic anion/cation transporter), member 15	8.25709	8.5324	8.77031	8.75329	8.80569	9.31807	9.10141	0.275313	0.513223	0.496204	0.548605	1.06099	0.844325	3
10500802	NM_174875	666468	Atg4a	autophagy-related 4A (yeast)	8.10727	9.31994	10.298	10.1681	10.6595	9.25138	9.15625	1.21267	2.1907	2.06078	2.55228	1.14411	1.04898	12
10500982	NM_001033780	433638	I830077J02Rik	RIKEN cDNA I830077J02 gene	7.66842	8.80425	9.10848	8.38139	9.2597	8.47032	8.8715	1.13584	1.44007	0.71297	1.59128	0.8019	1.20308	8
10501007	AB081756	229687	Bclp2	chitinase like protein 2	8.92617	9.35958	8.63029	9.3645	10.0632	10.1763	9.68934	0.433416	-0.295875	0.438337	1.13708	1.25017	0.763173	3
10501020	NM_009892	12655	Chi3l3	chitinase 3-like 3	5.90236	9.43217	8.88603	7.17828	8.93834	8.52523	9.14344	3.52981	2.98367	1.27591	3.03598	2.62287	3.24107	11
10501164	NM_007778	12977	Csf1	colony stimulating factor 1 (macrophage)	7.54568	8.27391	8.28931	8.17576	8.78074	9.14568	10.2032	0.728224	0.743629	0.630077	1.23506	1.6	2.65752	8
10501229	NM_010358	14862	Gstm1	glutathione S-transferase, mu 1	8.68564	8.85874	9.11125	8.77976	9.69287	8.97293	9.47566	0.173106	0.42561	0.094122	1.00723	0.287289	0.790021	3
10501402	NM_029522	76123	Gpsm2	G-protein signalling modulator 2 (AGS3-like, C. elegans)	7.86694	8.59722	9.55777	9.7104	10.2158	8.16634	8.40153	0.730278	1.69083	1.84346	2.34881	0.299399	0.534584	10
10501492	---	---	---	---	7.36235	7.84348	8.04799	8.10282	8.68191	7.81182	7.91856	0.481131	0.685641	0.740477	1.31956	0.449473	0.556211	4
10501608	NM_011693	22329	Vcam1	vascular cell adhesion molecule 1	8.98757	11.9199	10.3849	9.00103	9.54248	8.44788	8.23572	2.93234	1.39734	0.0134633	0.554913	-0.539689	-0.751854	5
10501629	NM_001080818	229776	Cdc14a	CDC14 cell division cycle 14 homolog A (S. cerevisiae)	8.39269	9.26524	9.36923	9.31641	9.65749	9.71522	9.874	0.872547	0.97654	0.923714	1.2648	1.32253	1.48131	8
10501802	NM_178936	99887	Tmem56	transmembrane protein 56	8.68304	8.69685	9.87237	10.0032	10.4643	9.01054	9.03229	0.0138007	1.18933	1.32017	1.7813	0.327493	0.349241	7
10502205	NM_008212	15107	Hadh	hydroxyacyl-Coenzyme A dehydrogenase	9.53343	9.4747	10.017	9.81576	10.5477	9.99023	10.0216	-0.058733	0.48356	0.282331	1.01431	0.456804	0.488167	4
10502240	NM_033525	114249	Npnt	nephronectin	8.00176	7.64261	7.80648	8.03101	8.32047	9.01133	9.24002	-0.359155	-0.195282	0.0292513	0.31871	1.00957	1.23826	3
10502359	NM_011932	26377	Dapp1	dual adaptor for phosphotyrosine and 3-phosphoinositides 1	9.41262	10.1884	10.4601	10.1455	10.5523	10.2492	10.1369	0.77575	1.04752	0.732832	1.13968	0.83659	0.724307	8
10502552	NM_009899	12722	Clca1	chloride channel calcium activated 1	8.10209	7.21433	8.56079	8.52529	9.10927	8.33933	7.82844	-0.88776	0.458705	0.423205	1.00718	0.237241	-0.273649	4
10502823	NM_025926	67035	Dnajb4	DnaJ (Hsp40) homolog, subfamily B, member 4	9.19821	9.82823	10.6537	10.3851	10.722	9.54533	9.39549	0.630026	1.45546	1.18691	1.52374	0.347122	0.197276	7
10503098	NM_001111096	17096	Lyn	Yamaguchi sarcoma viral (v-yes-1) oncogene homolog	9.29727	11.3191	11.1386	10.1572	10.8642	10.1247	10.5051	2.02184	1.84132	0.85997	1.56696	0.827389	1.20785	11
10503161	NM_001081417	320790	Chd7	chromodomain helicase DNA binding protein 7	12.163	11.8287	11.4583	11.3225	11.1221	11.2868	11.1735	-0.334218	-0.704643	-0.840505	-1.04088	-0.876151	-0.989441	1
10503166	NM_001081417	320790	Chd7	chromodomain helicase DNA binding protein 7	11.6502	10.858	10.4358	9.96958	10.0594	10.2669	10.2195	-0.792121	-1.21437	-1.68058	-1.59075	-1.38324	-1.43064	1
10503168	NM_001081417	320790	Chd7	chromodomain helicase DNA binding protein 7	12.0333	11.6258	10.8551	10.6534	10.5556	10.8861	11.2126	-0.407594	-1.17827	-1.37994	-1.47779	-1.1472	-0.82072	1
10503170	NM_001081417	320790	Chd7	chromodomain helicase DNA binding protein 7	11.8097	11.5217	10.8868	10.9219	10.5665	10.8894	10.9763	-0.287955	-0.922904	-0.887775	-1.24321	-0.920295	-0.833356	1
10503172	NM_001081417	320790	Chd7	chromodomain helicase DNA binding protein 7	10.1011	9.22939	8.59378	8.34664	8.2912	8.53609	8.16909	-0.87172	-1.50732	-1.75447	-1.8099	-1.56502	-1.93202	1
10503174	NM_001081417	320790	Chd7	chromodomain helicase DNA binding protein 7	12.1133	11.708	10.96	10.8311	10.6116	10.8738	10.9389	-0.405327	-1.15329	-1.28221	-1.50173	-1.23952	-1.17438	1
10503176	NM_001081417	320790	Chd7	chromodomain helicase DNA binding protein 7	11.7823	11.3835	10.6079	10.3119	10.2982	10.4844	10.4596	-0.398825	-1.17438	-1.47043	-1.4841	-1.29792	-1.32265	1
10503178	NM_001081417	320790	Chd7	chromodomain helicase DNA binding protein 7	11.1082	10.7322	9.86561	9.61589	9.54018	9.79564	9.74212	-0.376022	-1.24262	-1.49234	-1.56805	-1.31259	-1.36611	1
10503180	NM_001081417	320790	Chd7	chromodomain helicase DNA binding protein 7	11.9101	11.302	10.6359	10.292	10.145	10.4037	10.2679	-0.608095	-1.27427	-1.6181	-1.76509	-1.50644	-1.64221	1
10503182	NM_001081417	320790	Chd7	chromodomain helicase DNA binding protein 7	12.0152	11.4748	10.9105	10.5736	10.5005	10.6186	10.5865	-0.54038	-1.10469	-1.44159	-1.51472	-1.39654	-1.42866	1
10503184	NM_001081417	320790	Chd7	chromodomain helicase DNA binding protein 7	12.5565	12.1912	11.4989	11.3589	11.2023	11.333	11.5807	-0.365351	-1.05766	-1.19763	-1.35424	-1.22356	-0.975832	1
10503186	NM_001081417	320790	Chd7	chromodomain helicase DNA binding protein 7	11.929	11.531	10.8504	10.5365	10.5466	10.6464	10.8507	-0.39796	-1.07862	-1.39244	-1.38237	-1.28257	-1.07826	1
10503188	NM_001081417	320790	Chd7	chromodomain helicase DNA binding protein 7	12.5032	12.0525	11.5549	11.2813	11.1281	11.2521	11.3151	-0.450719	-0.948331	-1.22196	-1.37513	-1.25115	-1.18818	1
10503192	NM_001081417	320790	Chd7	chromodomain helicase DNA binding protein 7	11.2638	10.7386	10.4784	10.4275	10.2687	10.5865	10.2501	-0.525181	-0.785468	-0.836331	-0.995094	-0.677288	-1.0137	1
10503196	NM_001081417	320790	Chd7	chromodomain helicase DNA binding protein 7	12.3905	11.8539	11.7933	11.6111	11.4687	11.7618	11.3269	-0.536623	-0.597213	-0.779474	-0.921864	-0.628687	-1.06359	1
10503198	NM_001081417	320790	Chd7	chromodomain helicase DNA binding protein 7	11.7619	11.304	11.0119	10.7507	10.7468	11.1146	10.6357	-0.457903	-0.750043	-1.01128	-1.01518	-0.647368	-1.12619	1
10503212	NM_001081417	320790	Chd7	chromodomain helicase DNA binding protein 7	12.0203	11.4652	11.3942	11.1112	10.9256	11.2581	10.8788	-0.555041	-0.626059	-0.909097	-1.09469	-0.762185	-1.14147	1
10503214	NM_001081417	320790	Chd7	chromodomain helicase DNA binding protein 7	11.2507	10.7635	10.6053	10.3587	10.2399	10.5358	10.3569	-0.487289	-0.645411	-0.892026	-1.01087	-0.714921	-0.893826	1
10503222	NM_001081417	320790	Chd7	chromodomain helicase DNA binding protein 7	11.7506	11.3328	11.1524	10.9536	10.9494	11.075	10.7408	-0.417847	-0.598211	-0.796992	-0.801276	-0.675664	-1.00979	1
10503259	NM_021897	60599	Trp53inp1	transformation related protein 53 inducible nuclear protein 1	10.2639	10.4198	11.1952	11.3282	11.3239	11.2268	11.2734	0.155909	0.931344	1.06429	1.06005	0.962908	1.00948	3
10503264	NM_009830	12448	Ccne2	cyclin E2	8.5928	9.1558	9.87701	9.9712	10.473	9.08835	9.20348	0.563003	1.28421	1.3784	1.88016	0.495552	0.610688	9
10503401	NM_028264	72519	Tmem55a	transmembrane protein 55A	7.92179	8.06166	8.34547	8.367	8.92386	8.2949	8.54548	0.139872	0.423674	0.445204	1.00207	0.373109	0.623693	4
10503508	NM_010281	14590	Ggh	gamma-glutamyl hydrolase	7.2638	8.276	8.23377	7.67599	8.64204	8.18764	8.36921	1.0122	0.969973	0.412195	1.37824	0.923841	1.10541	5
10503523	NM_010281	14590	Ggh	gamma-glutamyl hydrolase	7.2638	8.276	8.23377	7.67599	8.64204	8.18764	8.36921	1.0122	0.969973	0.412195	1.37824	0.923841	1.10541	5
10503551	NM_152825	77593	Usp45	ubiquitin specific petidase 45	9.04747	9.43354	9.79611	9.92851	10.1264	9.3091	9.27581	0.386066	0.748637	0.881038	1.07894	0.261635	0.228338	4
10503617	NM_199467	212377	F730047E07Rik	RIKEN cDNA F730047E07 gene	7.66327	7.9601	8.67415	8.78701	9.33679	8.12483	8.36741	0.296828	1.01088	1.12374	1.67352	0.461555	0.704134	9
10503709	AK051661	100038651	D130062J21Rik	RIKEN cDNA D130062J21 gene	9.6472	8.88931	8.23504	7.79283	7.45477	7.95085	7.77606	-0.757885	-1.41216	-1.85437	-2.19243	-1.69635	-1.87114	1
10503835	NM_027491	52187	Rragd	Ras-related GTP binding D	9.08573	8.97836	8.87418	8.5122	8.55519	8.27856	7.32566	-0.107368	-0.211551	-0.573526	-0.530536	-0.80717	-1.76007	1
10504470	NM_010790	17279	Melk	maternal embryonic leucine zipper kinase	7.59256	8.00934	8.56582	8.78992	9.41089	8.11715	8.28996	0.416774	0.973255	1.19736	1.81833	0.524587	0.6974	9
10504692	NM_021883	21916	Tmod1	tropomodulin 1	7.75812	9.71143	10.9909	11.1652	11.3931	9.20207	8.85374	1.9533	3.23273	3.40703	3.63502	1.44394	1.09562	12
10504755	---	---	---	---	8.75657	10.4249	9.85032	9.07061	9.3808	9.28019	9.31471	1.66835	1.09375	0.314045	0.624231	0.52362	0.558139	5
10504757	BC005685	352945	BC005685	cDNA sequence BC005685	7.71466	9.21601	8.63723	7.84139	8.22614	8.21346	8.06619	1.50135	0.922574	0.126733	0.511483	0.498796	0.351533	5
10504957	NM_008017	14211	Smc2	structural maintenance of chromosomes 2	8.99931	9.51015	10.2916	10.5431	10.8622	9.32096	9.79889	0.510838	1.29231	1.54377	1.86285	0.321642	0.799581	9
10505200	NM_024255	72479	Hsdl2	hydroxysteroid dehydrogenase like 2	8.16784	8.72465	9.08876	9.0769	9.70283	8.90959	9.07983	0.556805	0.920916	0.909052	1.53499	0.741745	0.911982	6
10505270	NM_025286	20530	Slc31a2	solute carrier family 31, member 2	8.30212	9.78756	9.71848	8.80953	9.66955	9.22779	9.63771	1.48544	1.41636	0.507411	1.36743	0.925677	1.33559	11
10506031	NM_010905	18027	Nfia	nuclear factor I/A	9.02627	8.99916	9.89457	9.80791	10.1732	9.49865	9.38045	-0.0271074	0.868297	0.78164	1.14692	0.472376	0.354179	4
10506298	NM_175036	230514	Leprot	leptin receptor overlapping transcript	7.71322	8.6049	8.82081	8.81114	9.4124	8.23597	8.49197	0.89168	1.10759	1.09792	1.69918	0.522743	0.778744	9
10506335	NM_019840	18578	Pde4b	phosphodiesterase 4B, cAMP specific	9.54274	9.72732	9.42201	9.12787	8.94751	9.01135	8.36464	0.184584	-0.120728	-0.414871	-0.595232	-0.531389	-1.1781	1
10506603	NM_023672	72475	Ssbp3	single-stranded DNA binding protein 3	10.2585	10.6656	11.0459	11.24	11.4589	10.5204	10.5176	0.407098	0.787352	0.981453	1.20036	0.261905	0.259051	6
10506822	NM_011015	18392	Orc1	origin recognition complex, subunit 1	7.60305	8.14071	9.04784	9.31846	9.93562	8.09675	8.10581	0.537663	1.44479	1.71541	2.33257	0.493697	0.502762	10
10507112	NM_009185	20460	Stil	Scl/Tal1 interrupting locus	7.30862	8.08835	9.01123	9.27625	9.74118	7.87812	8.05408	0.779732	1.70261	1.96763	2.43257	0.569501	0.745458	7
10507131	NM_011527	21349	Tal1	T-cell acute lymphocytic leukemia 1	9.35633	9.57931	10.3818	10.4952	10.7576	9.51538	9.64757	0.222985	1.02543	1.13892	1.40127	0.159057	0.291245	7
10507137	NM_001164557	67182	Pdzk1ip1	PDZK1 interacting protein 1	8.42381	9.81816	10.8989	10.8116	11.3674	9.60474	9.52924	1.39435	2.4751	2.38781	2.94361	1.18092	1.10542	12
10507394	NM_175244	76608	Hectd3	HECT domain containing 3	7.65072	8.18199	8.35022	8.36131	8.90599	7.99061	8.32163	0.531269	0.699499	0.710594	1.25527	0.33989	0.670914	6
10507500	NM_008135	14664	Slc6a9	solute carrier family 6 (neurotransmitter transporter, glycine), member 9	8.5528	10.7028	11.6765	11.9078	12.1438	9.92766	9.50852	2.14996	3.12372	3.35498	3.59101	1.37486	0.955723	12
10507653	---	---	---	---	8.60386	9.36048	9.8552	9.8975	9.82569	9.27713	9.31826	0.756614	1.25134	1.29364	1.22182	0.673266	0.714399	9
10508074	NM_007782	12986	Csf3r	colony stimulating factor 3 receptor (granulocyte)	7.61497	9.20064	8.89165	8.33708	9.17861	8.915	9.46586	1.58567	1.27668	0.72211	1.56364	1.30003	1.85089	11
10508392	NM_029219	75234	Rnf19b	ring finger protein 19B	9.42081	10.4229	10.1084	9.71566	9.98724	9.81677	9.30208	1.00213	0.687635	0.294848	0.566426	0.395962	-0.118728	5
10508454	NM_133889	100383	Bsdc1	BSD domain containing 1	10.1539	10.8633	11.5319	11.4998	11.5271	10.7542	10.6738	0.709341	1.37799	1.34581	1.37318	0.600271	0.51986	7
10508465	NM_010807	17357	Marcksl1	MARCKS-like 1	10.8817	10.9374	10.7056	10.2751	10.1516	10.1615	9.48377	0.0556296	-0.176194	-0.606671	-0.730158	-0.720287	-1.39798	1
10508651	NM_011520	20970	Sdc3	syndecan 3	8.33353	9.87288	9.21202	8.26277	8.46513	8.02806	7.85205	1.53935	0.878485	-0.070762	0.131598	-0.305471	-0.481478	5
10508734	NM_001081211	19204	Ptafr	platelet-activating factor receptor	7.53851	9.71883	9.64424	8.32038	9.45691	8.78226	8.71691	2.18032	2.10572	0.781861	1.9184	1.24374	1.17839	11
10508772	NM_010208	14191	Fgr	Gardner-Rasheed feline sarcoma viral (Fgr) oncogene homolog	8.37215	10.3274	10.0819	9.22064	9.75203	9.42815	9.61118	1.95523	1.70975	0.848489	1.37988	1.056	1.23903	11
10508986	NM_019641	16765	Stmn1	stathmin 1	11.3494	11.652	12.2905	12.4121	12.5859	11.8873	12.1727	0.302622	0.941165	1.06277	1.23656	0.537951	0.82329	6
10508996	BC138271	69885	2610002D18Rik	RIKEN cDNA 2610002D18 gene	8.51726	8.56403	9.33653	9.08731	10.0679	8.97644	9.00494	0.0467702	0.819269	0.570049	1.55063	0.459175	0.48768	6
10509002	NM_011270	19746	Rhd	Rh blood group, D antigen	8.71368	10.3794	11.7673	11.5603	12.1961	9.97846	9.69621	1.66577	3.05363	2.84659	3.48242	1.26477	0.982525	12
10509163	NM_008321	15903	Id3	inhibitor of DNA binding 3	8.21233	8.3536	8.21551	8.54998	8.72664	9.25125	8.87382	0.141268	0.0031753	0.337653	0.514304	1.03891	0.661486	3
10509168	NM_177733	242705	E2f2	E2F transcription factor 2	7.93765	9.38387	10.5088	10.2829	11.062	9.00278	8.91107	1.44622	2.57113	2.3453	3.12431	1.06513	0.973419	12
10509838	NM_008812	18600	Padi2	peptidyl arginine deiminase, type II	7.87715	9.27178	8.59824	8.08784	8.59931	8.26751	8.75509	1.39463	0.721093	0.210686	0.722165	0.390358	0.877938	5
10510172	NM_008252	97165	Hmgb2	high mobility group box 2	9.61342	10.3095	10.9182	11.0711	11.3525	10.0427	10.4669	0.696076	1.30477	1.45771	1.73909	0.429308	0.853455	9
10510399	NM_001003893	17175	Masp2	mannan-binding lectin serine peptidase 2	9.6346	9.62466	9.08165	8.7163	8.56078	9.68492	9.53072	-0.0099374	-0.552944	-0.918299	-1.07382	0.0503187	-0.103875	1
10510580	NM_011612	21942	Tnfrsf9	tumor necrosis factor receptor superfamily, member 9	12.0346	12.8409	12.8416	13.2248	13.0915	13.3982	13.1342	0.806377	0.807019	1.19024	1.05693	1.36359	1.09964	8
10511282	NM_011659	22163	Tnfrsf4	tumor necrosis factor receptor superfamily, member 4	11.6111	12.3043	12.9934	13.2008	13.1036	13.3479	13.0497	0.69327	1.38236	1.58979	1.49259	1.73683	1.43867	8
10511290	NM_009400	21936	Tnfrsf18	tumor necrosis factor receptor superfamily, member 18	11.833	11.9376	12.6223	12.7937	12.5767	12.8418	12.3221	0.104655	0.789371	0.960695	0.74373	1.00884	0.489165	3
10511363	NM_001002927	18619	Penk	preproenkephalin	8.9268	11.034	11.0129	10.9506	10.9365	11.6507	12.0034	2.10723	2.0861	2.0238	2.0097	2.72395	3.07658	11
10511382	NM_010945	18201	Nsmaf	neutral sphingomyelinase (N-SMase) activation associated factor	8.74276	9.36141	9.78162	9.74317	10.0394	9.68472	9.65965	0.618647	1.03885	1.0004	1.29666	0.94196	0.916886	8
10511679	NM_026172	67460	Decr1	2,4-dienoyl CoA reductase 1, mitochondrial	7.56004	7.93157	8.40375	8.51153	8.92365	8.56477	8.72208	0.371524	0.843703	0.951489	1.36361	1.00473	1.16203	3
10511803	NM_029840	77032	2610029I01Rik	RIKEN cDNA 2610029I01 gene	7.28824	7.83974	8.15423	8.01204	8.90164	7.70129	7.95965	0.551505	0.865994	0.7238	1.6134	0.413056	0.671415	4
10512236	NM_024241	109242	Kif24	kinesin family member 24	7.52825	7.75839	8.61442	8.75337	8.97752	7.71111	7.90841	0.23014	1.08618	1.22512	1.44927	0.182859	0.380162	6
10512463	X16670	---	LOC280487	pol polyprotein	10.2785	9.03569	9.51784	9.43366	9.77044	9.75443	9.39221	-1.24277	-0.760617	-0.8448	-0.508019	-0.524031	-0.886247	2
10512470	NM_001110320	12517	Cd72	CD72 antigen	8.01179	9.2301	8.4121	8.13275	8.46558	8.2681	8.70421	1.21831	0.400313	0.120957	0.453785	0.256305	0.692414	5
10512489	NM_001013377	230098	E130306D19Rik	RIKEN cDNA E130306D19 gene	7.72121	8.17872	8.63451	9.03497	9.0838	8.02897	8.19339	0.457516	0.913307	1.31376	1.36259	0.307767	0.47218	7
10512574	NM_172692	230101	Gba2	glucosidase beta 2	8.3772	8.9463	9.01028	9.07119	9.44807	9.15145	9.30119	0.569097	0.633076	0.693991	1.07087	0.774246	0.923986	8
10512709	NM_001009949	230125	Mcart1	mitochondrial carrier triple repeat 1	10.5628	10.9008	11.5958	11.4748	11.6779	11.0569	11.0264	0.337948	1.03303	0.911992	1.11508	0.4941	0.463581	6
10512739	NM_011728	22590	Xpa	xeroderma pigmentosum, complementation group A	7.86824	8.60679	8.98714	8.82568	9.11808	8.96969	8.83868	0.738546	1.1189	0.957443	1.24984	1.10145	0.970442	8
10512757	NM_053149	93966	Hemgn	hemogen	8.71224	10.5831	11.3828	11.5165	11.8845	9.66087	9.9451	1.87087	2.67058	2.80429	3.17226	0.948637	1.23286	12
10512774	NM_178893	107684	Coro2a	coronin, actin binding protein 2A	8.83188	10.8052	10.3017	9.89631	10.3096	9.67761	10.1436	1.97333	1.46986	1.06443	1.47772	0.84573	1.31175	11
10513320	NM_025968	67103	Ptgr1	prostaglandin reductase 1	8.07735	8.09651	8.61905	8.34947	9.18537	8.41359	8.77534	0.019164	0.541698	0.272126	1.10803	0.33624	0.697996	4
10513608	NM_008525	17025	Alad	aminolevulinate, delta-, dehydratase	11.8367	12.7804	12.8237	13.3517	13.2706	12.1808	12.4877	0.943728	0.98697	1.51496	1.43385	0.344063	0.650974	7
10513818	NM_019641	16765	Stmn1	stathmin 1	11.3126	11.6154	12.2524	12.3495	12.5596	11.8498	12.1389	0.302772	0.939779	1.03695	1.24701	0.537228	0.826302	6
10513869	NM_172694	230316	Megf9	multiple EGF-like-domains 9	7.86874	8.37535	8.28255	8.25	9.00466	8.15126	8.68875	0.506617	0.413809	0.381259	1.13592	0.282518	0.820009	3
10513884	NM_011599	21885	Tle1	transducin-like enhancer of split 1, homolog of Drosophila E(spl)	9.21133	8.89154	8.55153	8.24629	8.23053	7.977	7.88729	-0.319787	-0.659804	-0.965042	-0.980804	-1.23433	-1.32404	1
10514128	NM_027238	69863	Ttc39b	tetratricopeptide repeat domain 39B	10.4064	9.40326	10.2858	10.4157	10.0001	10.7207	10.5672	-1.00309	-0.120524	0.00935307	-0.406232	0.314356	0.160831	2
10514221	NM_007408	11520	Plin2	perilipin 2	8.53653	9.30891	9.56853	9.21065	9.79895	9.46992	9.67025	0.772379	1.03199	0.674117	1.26241	0.933389	1.13372	8
10514558	---	---	---	---	11.0782	10.4758	10.7279	10.4665	10.0572	9.99611	10.3754	-0.602341	-0.350255	-0.611691	-1.02095	-1.08207	-0.702811	1
10514658	NM_001025615 // NM_001025615	67501	Ccdc50 // Ccdc50	coiled-coil domain containing 50 // coiled-coil domain containing 50	9.45011	9.95924	10.3235	10.242	10.1082	10.5237	10.5277	0.509133	0.873364	0.79191	0.658058	1.07355	1.07762	8
10514933	NM_009949	12896	Cpt2	carnitine palmitoyltransferase 2	8.39197	8.6451	9.06376	8.9677	9.49997	8.96721	9.0741	0.253132	0.671786	0.575728	1.108	0.575242	0.682126	6
10515090	NM_007671	12580	Cdkn2c	cyclin-dependent kinase inhibitor 2C (p18, inhibits CDK4)	7.39465	8.87594	9.69469	9.84066	10.4491	8.33831	8.74624	1.4813	2.30004	2.44601	3.05447	0.943665	1.35159	12
10515257	NM_009015	19366	Rad54l	RAD54 like (S. cerevisiae)	8.21392	8.30825	9.04346	9.26131	9.73198	8.68864	8.86637	0.0943365	0.829541	1.04739	1.51806	0.474718	0.652451	6
10515385	NM_009478	22275	Urod	uroporphyrinogen decarboxylase	9.67895	10.989	11.8087	11.9697	12.2729	10.7001	10.7857	1.31009	2.12971	2.29073	2.59397	1.02116	1.10674	12
10515399	NM_013807	12795	Plk3	polo-like kinase 3 (Drosophila)	11.6434	11.3978	10.9541	10.5852	10.3302	10.976	10.9065	-0.245638	-0.689321	-1.05818	-1.31318	-0.667362	-0.73688	1
10515431	NM_134471	73804	Kif2c	kinesin family member 2C	7.81627	8.33803	9.14435	9.31009	9.94233	8.36366	8.5564	0.521762	1.32808	1.49382	2.12606	0.547384	0.74013	10
10515574	NM_009176	20441	St3gal3	ST3 beta-galactoside alpha-2,3-sialyltransferase 3	8.4779	9.18331	9.33584	9.4109	9.8475	8.98518	9.22753	0.705403	0.857938	0.932999	1.3696	0.50728	0.749624	6
10515613	NM_011213	19268	Ptprf	protein tyrosine phosphatase, receptor type, F	8.7362	8.60536	7.94671	7.87839	7.7008	7.78942	7.84985	-0.130842	-0.789499	-0.857816	-1.03541	-0.946785	-0.886355	1
10515744	NM_023223	107995	Cdc20	cell division cycle 20 homolog (S. cerevisiae)	8.85114	9.17303	9.86102	10.1447	10.4854	9.22255	9.40853	0.321886	1.00987	1.2936	1.63428	0.371404	0.557386	7
10515836	NM_172301	268697	Ccnb1	cyclin B1	8.67009	9.54487	10.5052	10.7412	11.092	9.27085	9.57336	0.874779	1.83507	2.0711	2.42192	0.600756	0.903272	10
10515848	NM_013848	27028	Ermap	erythroblast membrane-associated protein	10.2944	11.0302	11.9542	12.0362	12.3487	10.8443	10.8958	0.735799	1.65985	1.74184	2.05427	0.549868	0.601384	10
10516246	NM_026560	52276	Cdca8	cell division cycle associated 8	8.50067	9.05149	9.84588	10.1557	10.5104	8.96337	9.27652	0.550811	1.34521	1.65501	2.0097	0.462691	0.775849	10
10516735	NM_023476	94242	Tinagl1	tubulointerstitial nephritis antigen-like 1	8.25067	8.89764	9.95374	9.74023	10.7749	8.613	8.54433	0.646973	1.70307	1.48956	2.52421	0.362326	0.293663	10
10516823	NM_183428	269587	Epb4.1	erythrocyte protein band 4.1	10.3116	10.9551	11.526	11.3464	11.5397	10.7533	10.7592	0.643459	1.21436	1.03477	1.22808	0.4417	0.447519	6
10516910	NM_175306	100169	Phactr4	phosphatase and actin regulator 4	8.40388	8.50453	9.09329	8.93249	9.43665	8.69402	8.50278	0.100651	0.68941	0.528609	1.03277	0.290136	0.098896	4
10516943	NM_007512	11983	Atpif1	ATPase inhibitory factor 1	12.5118	12.9314	13.4408	13.4837	13.5768	12.9799	12.9302	0.419635	0.929045	0.971904	1.06501	0.468137	0.418385	6
10516966	NM_001033308	---	BC013712	cDNA sequence BC013712	8.29208	10.3051	10.393	9.56893	10.2863	9.59819	9.7399	2.01307	2.10096	1.27685	1.99424	1.30611	1.44782	11
10517169	NM_080559	73723	Sh3bgrl3	SH3 domain binding glutamic acid-rich protein-like 3	11.3053	12.0653	12.3199	12.1094	12.4258	12.3715	12.3248	0.759938	1.01455	0.804045	1.12049	1.06611	1.01946	8
10517274	NM_029100	74777	Sepn1	selenoprotein N, 1	7.55288	9.09889	8.9639	8.22299	8.76715	8.14891	8.16392	1.54601	1.41102	0.670111	1.21427	0.596035	0.611042	5
10517301	NM_145554	100017	Ldlrap1	low density lipoprotein receptor adaptor protein 1	8.34201	8.51218	9.01473	8.8271	9.54439	8.63813	8.69657	0.170176	0.672722	0.485096	1.20238	0.296125	0.354559	4
10517328	NM_027935	71817	Tmem50a	transmembrane protein 50A	10.4307	11.2796	11.3126	11.2447	11.4892	11.0862	11.595	0.848932	0.881894	0.813998	1.05848	0.655526	1.16434	8
10517336	NM_013885	29876	Clic4	chloride intracellular channel 4 (mitochondrial)	10.0916	11.4387	11.6826	11.2753	11.5585	10.7915	10.8704	1.34705	1.59095	1.18365	1.46682	0.699831	0.778806	11
10517508	NM_009777	12260	C1qb	complement component 1, q subcomponent, beta polypeptide	9.09267	11.9234	10.8743	9.12784	9.53899	8.09249	7.63204	2.83072	1.78159	0.0351695	0.446326	-1.00017	-1.46063	5
10517513	NM_007574	12262	C1qc	complement component 1, q subcomponent, C chain	8.30594	11.261	9.97723	8.371	8.64041	7.32121	7.28891	2.9551	1.67129	0.0650599	0.334468	-0.984728	-1.01703	5
10517517	NM_007572	12259	C1qa	complement component 1, q subcomponent, alpha polypeptide	8.27586	10.9666	9.48923	8.20863	8.33567	7.65195	7.43933	2.69071	1.21337	-0.0672305	0.0598084	-0.62391	-0.836535	5
10517587	NM_007431	11647	Alpl	alkaline phosphatase, liver/bone/kidney	7.86312	7.78109	7.86869	8.0838	8.31317	8.92998	9.05002	-0.0820304	0.00557031	0.220678	0.450042	1.06686	1.1869	3
10518350	NM_008252	97165	Hmgb2	high mobility group box 2	10.0032	10.6187	11.2305	11.4042	11.6876	10.4194	10.792	0.615518	1.22737	1.40101	1.68446	0.416274	0.78883	9
10518352	NM_008252	97165	Hmgb2	high mobility group box 2	9.97534	10.6302	11.2187	11.3868	11.6631	10.3313	10.7925	0.65488	1.24336	1.41147	1.68775	0.35592	0.817143	9
10518358	NM_145078	112422	2610305D13Rik	RIKEN cDNA 2610305D13 gene	8.85708	8.31279	4.22721	8.23834	8.78156	9.63389	9.2685	-0.54429	-4.62987	-0.618737	-0.0755213	0.776815	0.411417	3
10518372	NM_001025365	28010	Miip	migration and invasion inhibitory protein	8.53959	8.79338	9.19816	9.3635	9.61521	9.199	9.03877	0.253789	0.658572	0.823916	1.07562	0.659409	0.499186	6
10518455	NM_009642	11610	Agtrap	angiotensin II, type I receptor-associated protein	8.11239	8.94152	9.06176	8.49914	9.49105	8.87824	9.16542	0.829124	0.949372	0.386745	1.37865	0.765849	1.05303	8
10518686	NM_001164049	18707	Pik3cd	phosphatidylinositol 3-kinase catalytic delta polypeptide	9.32719	9.88459	9.7162	9.81755	10.0747	10.2423	10.4724	0.557401	0.38901	0.490363	0.747518	0.915074	1.1452	3
10518927	NM_010598	16498	Kcnab2	potassium voltage-gated channel, shaker-related subfamily, beta member 2	9.48779	10.5625	9.95172	10.0934	10.3937	10.2009	9.97519	1.07468	0.463937	0.605615	0.905929	0.713117	0.487403	5
10519346	NM_172991	269623	C030048B08Rik	RIKEN cDNA C030048B08 gene	9.29018	8.7295	8.60698	8.35607	8.19466	8.5866	8.05209	-0.560687	-0.683206	-0.934112	-1.09552	-0.703585	-1.2381	1
10519504	NM_025618	109552	Sri	sorcin	11.0598	11.841	11.8707	11.9836	12.1927	12.0169	12.0563	0.781158	0.810898	0.923742	1.1329	0.957046	0.996404	8
10519527	NM_011076	18671	Abcb1a	ATP-binding cassette, sub-family B (MDR/TAP), member 1A	7.89137	9.26715	8.37227	7.94522	8.12195	8.03841	8.28741	1.37578	0.480892	0.0538478	0.230573	0.147041	0.396033	5
10519578	NM_008830	18670	Abcb4	ATP-binding cassette, sub-family B (MDR/TAP), member 4	9.15346	9.34946	10.3527	10.3708	10.7699	9.53903	9.60285	0.196007	1.19926	1.21736	1.61648	0.38557	0.449395	7
10519607	BC147127	652925	4930420K17Rik	RIKEN cDNA 4930420K17 gene	10.2696	11.4928	11.0911	10.8671	11.1112	11.0397	10.8642	1.22321	0.821512	0.597579	0.841613	0.770121	0.594654	5
10519951	NM_175437	212167	Pion	pigeon homolog (Drosophila)	8.54835	10.1898	9.71138	9.07407	9.3518	9.04919	8.8676	1.64146	1.16303	0.525713	0.803444	0.500834	0.319244	5
10519983	NM_008013	14190	Fgl2	fibrinogen-like protein 2	7.10962	9.81631	9.40156	8.09716	9.13164	8.48695	9.12496	2.70669	2.29194	0.987534	2.02202	1.37733	2.01534	11
10520467	NM_145558	231086	Hadhb	hydroxyacyl-Coenzyme A dehydrogenase/3-ketoacyl-Coenzyme A thiolase/enoyl-Coenzyme A hydratase (trifunctional protein), beta subunit	8.76039	9.3548	9.62977	9.45662	10.0645	9.37259	9.52837	0.594402	0.869381	0.696227	1.30415	0.612192	0.767973	6
10520521	NM_007681	12615	Cenpa	centromere protein A	9.82302	10.4926	11.3095	11.4081	11.7495	10.4958	10.7772	0.66959	1.48649	1.58506	1.9265	0.672793	0.954214	10
10521090	NM_001040435	21335	Tacc3	transforming, acidic coiled-coil containing protein 3	8.13754	8.36623	9.28885	9.55585	9.85538	8.44435	8.67096	0.228684	1.15131	1.41831	1.71784	0.306806	0.533417	7
10521136	NM_001081102	107823	Whsc1	Wolf-Hirschhorn syndrome candidate 1 (human)	8.96799	9.3726	9.75043	9.97844	10.415	9.54987	9.80943	0.40461	0.782435	1.01045	1.44705	0.58188	0.841437	6
10521222	NM_001102444	11518	Add1	adducin 1 (alpha)	9.36783	10.2924	10.8912	10.89	11.2789	10.029	10.2045	0.924524	1.52334	1.52216	1.9111	0.661192	0.836693	10
10521337	NM_173402	71729	Rgs12	regulator of G-protein signaling 12	7.77274	8.26262	8.7596	8.88858	9.48848	8.07469	8.27962	0.489886	0.986868	1.11585	1.71574	0.301955	0.506888	7
10521602	NM_175937	231207	Cpeb2	cytoplasmic polyadenylation element binding protein 2	8.0616	9.21278	8.37445	7.80075	7.89326	7.75406	7.93916	1.15118	0.312851	-0.260851	-0.168344	-0.307538	-0.122446	5
10521667	NM_009763	12182	Bst1	bone marrow stromal cell antigen 1	6.55473	8.52434	8.73915	7.164	8.64234	8.26235	8.57243	1.9696	2.18442	0.609271	2.08761	1.70762	2.0177	5
10521678	NM_007646	12494	Cd38	CD38 antigen	8.20619	10.7673	9.91244	8.46352	9.29458	8.48681	8.7065	2.56114	1.70625	0.257322	1.08838	0.280612	0.500304	5
10521731	NM_019438	54392	Ncapg	non-SMC condensin I complex, subunit G	8.27074	8.81499	9.9296	10.1586	10.5987	8.81692	9.31338	0.54425	1.65887	1.88788	2.32793	0.546184	1.04264	10
10522051	NM_008453	16599	Klf3	Kruppel-like factor 3 (basic)	8.45061	10.2959	11.0264	11.2994	11.4005	9.37981	9.2509	1.84531	2.57583	2.84876	2.94988	0.929199	0.80029	12
10522589	NM_020611	57357	Srd5a3	steroid 5 alpha-reductase 3	9.11016	9.59737	10.0709	9.73515	10.1238	9.78137	9.91049	0.487207	0.960784	0.624991	1.01366	0.671209	0.80033	6
10522655	---	---	---	---	7.7567	7.66784	8.45572	8.64639	8.78315	7.71424	7.41154	-0.0888592	0.699018	0.889686	1.02645	-0.0424617	-0.345163	4
10522742	X16670	---	LOC280487	pol polyprotein	10.2785	9.03569	9.51784	9.43366	9.77044	9.75443	9.39221	-1.24277	-0.760617	-0.8448	-0.508019	-0.524031	-0.886247	2
10523012	NM_007832	13178	Dck	deoxycytidine kinase	8.16626	9.34583	9.76861	10.1306	10.4683	8.69319	8.98657	1.17957	1.60234	1.96437	2.30208	0.52693	0.820305	10
10523156	NM_009140	20310	Cxcl2	chemokine (C-X-C motif) ligand 2	8.42021	11.0362	9.40315	8.38548	8.49568	9.43094	7.58653	2.616	0.982945	-0.0347242	0.0754709	1.01074	-0.833676	5
10523451	NM_013470	11745	Anxa3	annexin A3	7.13557	8.21319	7.75681	7.75882	8.94793	8.19699	8.8033	1.07762	0.621236	0.623249	1.81236	1.06142	1.66773	3
10523468	NM_080708	140780	Bmp2k	BMP2 inducible kinase	9.17022	9.89411	10.1858	10.1584	10.3357	9.72714	9.59523	0.723895	1.01557	0.988138	1.16543	0.556924	0.425006	6
10523746	NM_001166581	100042165	BC005561	cDNA sequence BC005561	9.46599	9.07993	8.804	8.56267	8.40435	8.82875	8.49083	-0.386061	-0.662	-0.903324	-1.06165	-0.637249	-0.975169	1
10524169	NM_011132	18973	Pole	polymerase (DNA directed), epsilon	8.96106	9.09994	9.69684	9.94475	10.2413	9.27695	9.50159	0.13888	0.735779	0.983688	1.28026	0.315891	0.540528	6
10524266	NM_016681	50883	Chek2	CHK2 checkpoint homolog (S. pombe)	7.61734	7.84677	8.87822	8.86776	9.36498	8.2049	8.23361	0.229428	1.26088	1.25041	1.74764	0.587553	0.61627	9
10524790	NM_007708	12704	Cit	citron	8.38517	8.81353	9.38168	9.82047	10.0545	8.78422	8.79192	0.428358	0.996512	1.4353	1.66932	0.399055	0.406751	7
10525086	NM_133221	170756	Slc24a6	solute carrier family 24 (sodium/potassium/calcium exchanger), member 6	8.41115	9.85755	8.97263	8.44736	8.79222	8.56895	8.9752	1.44639	0.561477	0.0362064	0.381063	0.157794	0.564043	5
10525195	ENSMUST00000065641	269700	Gm15800	predicted gene 15800	9.70674	10.3418	10.9965	11.2233	11.1534	10.1425	10.2499	0.635082	1.28979	1.5166	1.44668	0.435756	0.543158	7
10525210	ENSMUST00000055859	269700	Gm15800	predicted gene 15800	9.35658	9.88307	10.471	10.7291	10.6802	9.73737	9.85611	0.526489	1.11445	1.37254	1.32363	0.380792	0.499531	7
10525236	BC051044	269700	Gm15800	predicted gene 15800	9.11772	9.84613	10.3469	10.6842	10.6789	9.6926	9.80107	0.728409	1.22913	1.56644	1.56119	0.574876	0.68335	9
10525365	NM_001042489	74096	Hvcn1	hydrogen voltage-gated channel 1	8.78926	9.30755	9.06161	9.30755	9.87321	10.3875	9.89825	0.518283	0.272342	0.518289	1.08395	1.59827	1.10899	3
10525460	AK042918	109202	A930024E05Rik	RIKEN cDNA A930024E05 gene	10.4133	10.0859	9.63315	9.41284	9.23012	9.62076	9.49502	-0.327443	-0.780199	-1.0005	-1.18323	-0.792586	-0.91833	1
10525473	NM_001039723	330189	Tmem120b	transmembrane protein 120B	8.8871	9.6824	10.2035	10.4161	10.7897	9.13137	9.21624	0.795298	1.31637	1.52902	1.90261	0.244272	0.329145	7
10525591	NM_001042421	208628	Kntc1	kinetochore associated 1	7.2667	7.9685	8.64623	8.95518	9.48193	7.92558	8.14658	0.701795	1.37953	1.68848	2.21523	0.658878	0.879879	7
10526217	NM_020022	19718	Rfc2	replication factor C (activator 1) 2	8.91565	9.14988	9.53019	9.63835	10.1153	9.44633	9.69836	0.234229	0.614544	0.722703	1.19962	0.53068	0.782706	6
10526232	NM_024479	79565	Wbscr27	Williams Beuren syndrome chromosome region 27 (human)	8.01295	8.39525	9.09996	9.5006	9.76948	8.35798	8.23078	0.382303	1.08701	1.48766	1.75653	0.345029	0.217835	7
10526559	NM_009599	11423	Ache	acetylcholinesterase	7.43313	8.54241	9.43495	9.75873	10.124	8.12845	7.72992	1.10927	2.00182	2.32559	2.69084	0.695319	0.296784	10
10526564	NM_027356	70240	Ufsp1	UFM1-specific peptidase 1	8.47077	8.52954	9.28011	9.10063	9.74853	8.69543	8.18754	0.0587751	0.809338	0.629865	1.27777	0.224665	-0.283228	4
10526630	NM_015799	50765	Trfr2	transferrin receptor 2	8.12221	8.07587	8.88823	8.84763	9.3649	8.51972	8.47842	-0.0463415	0.766022	0.72542	1.2427	0.397515	0.356212	4
10527009	NM_021528	59031	Chst12	carbohydrate sulfotransferase 12	8.03323	8.60588	8.53465	8.5687	9.01244	8.73133	9.19504	0.572648	0.501417	0.53547	0.979204	0.698101	1.16181	8
10527158	NM_007984	14086	Fscn1	fascin homolog 1, actin bundling protein (Strongylocentrotus purpuratus)	8.17787	11.2473	10.2765	8.96219	9.35707	8.40933	8.10454	3.06944	2.09859	0.784317	1.17919	0.231462	-0.0733366	11
10527425	X16670	---	LOC280487	pol polyprotein	10.2785	9.03569	9.51784	9.43366	9.77044	9.75443	9.39221	-1.24277	-0.760617	-0.8448	-0.508019	-0.524031	-0.886247	2
10527638	NM_009663	11690	Alox5ap	arachidonate 5-lipoxygenase activating protein	8.33259	10.077	10.0535	9.41457	10.4967	10.0999	10.8783	1.74437	1.72095	1.08198	2.16411	1.76727	2.54569	11
10527801	NM_001081001	12190	Brca2	breast cancer 2	7.5781	8.0646	8.58598	9.13596	9.44476	8.00755	8.08926	0.486499	1.00788	1.55786	1.86665	0.429447	0.511155	7
10528090	NM_198620	242819	Rundc3b	RUN domain containing 3B	9.00447	8.63574	8.63551	8.34163	8.28598	8.29001	8.00198	-0.368723	-0.368957	-0.662839	-0.718482	-0.71446	-1.00248	1
10528165	X16670	---	LOC280487	pol polyprotein	10.2785	9.03569	9.51784	9.43366	9.77044	9.75443	9.39221	-1.24277	-0.760617	-0.8448	-0.508019	-0.524031	-0.886247	2
10528205	X16670	---	LOC280487	pol polyprotein	10.2785	9.03569	9.51784	9.43366	9.77044	9.75443	9.39221	-1.24277	-0.760617	-0.8448	-0.508019	-0.524031	-0.886247	2
10528207	NM_001159557	12491	Cd36	CD36 antigen	6.72464	8.84711	10.2351	9.4564	9.75735	8.48422	7.85467	2.12247	3.51047	2.73176	3.03272	1.75959	1.13003	12
10528915	NM_021288	22171	Tyms	thymidylate synthase	8.94543	9.57254	10.3161	10.4615	10.9692	9.80713	10.1359	0.627115	1.37071	1.51605	2.02382	0.861708	1.19043	10
10529305	NM_026698	68366	Tmem129	transmembrane protein 129	8.04644	8.4034	8.72525	8.75869	9.25989	8.59149	8.70577	0.356965	0.67881	0.712258	1.21346	0.545059	0.659331	6
10530130	NM_145923	100532	Rell1	RELT-like 1	7.79251	8.3936	8.63396	8.69642	9.1656	7.8657	8.06095	0.601096	0.841453	0.903914	1.37309	0.0731907	0.268441	7
10530145	NM_030682	21897	Tlr1	toll-like receptor 1	9.1494	9.66474	9.15227	8.84741	9.32804	10.1027	10.588	0.515335	0.00286494	-0.301997	0.17864	0.95333	1.4386	3
10530163	NM_011258	19687	Rfc1	replication factor C (activator 1) 1	8.8114	8.9175	9.28961	9.32716	9.85694	9.09635	9.29657	0.106096	0.478204	0.515759	1.04554	0.284942	0.48517	4
10530319	NM_001038999	11980	Atp8a1	ATPase, aminophospholipid transporter (APLT), class I, type 8A, member 1	9.46254	10.1776	10.3312	10.371	10.6945	9.87303	10.1162	0.715029	0.868675	0.908473	1.23194	0.41049	0.653665	6
10530536	NM_001113460	21682	Tec	tec protein tyrosine kinase	7.86536	8.94938	8.89856	8.14125	8.79817	8.63622	8.97866	1.08402	1.0332	0.275897	0.932809	0.770866	1.11331	8
10530641	NM_177561	69727	Usp46	ubiquitin specific peptidase 46	8.11243	8.49309	9.39928	9.20432	9.88065	8.85075	9.05645	0.380657	1.28685	1.09188	1.76822	0.738316	0.944022	9
10530783	ENSMUST00000086909	100379292	Gm10430	predicted gene 10430	7.71347	8.06229	8.58511	8.78107	9.49144	8.03828	8.2139	0.348827	0.871641	1.0676	1.77797	0.324816	0.500433	7
10530819	NM_175606	74318	Hopx	HOP homeobox	8.49262	8.83242	9.04199	9.07033	9.23383	9.39124	9.71423	0.339792	0.549369	0.577705	0.741205	0.898612	1.22161	3
10531146	AF494488	353327	Mkrn1-ps1	makorin, ring finger protein 1, pseudogene 1	7.57912	8.0861	8.65078	8.3453	8.47011	8.2994	8.06738	0.50698	1.07166	0.766174	0.890988	0.72028	0.488253	6
10531370	NM_025972	67111	Naaa	N-acylethanolamine acid amidase	8.36934	9.9892	10.2406	9.4708	10.7395	9.49154	10.4007	1.61986	1.87131	1.10146	2.37014	1.1222	2.0314	11
10531407	NM_008599	17329	Cxcl9	chemokine (C-X-C motif) ligand 9	11.5691	13.2011	13.4004	12.9256	13.2696	12.8631	12.8239	1.63199	1.8313	1.35648	1.7005	1.29397	1.25481	11
10531415	NM_021274	15945	Cxcl10	chemokine (C-X-C motif) ligand 10	12.4949	13.3377	13.6202	13.3066	13.5945	13.1537	13.0153	0.84277	1.12529	0.811623	1.0996	0.658736	0.520355	5
10531420	NM_019494	56066	Cxcl11	chemokine (C-X-C motif) ligand 11	9.21989	10.7702	10.7314	10.0935	10.8293	10.7674	10.1376	1.55033	1.51155	0.873622	1.60943	1.54753	0.917681	11
10531437	NM_007644	12492	Scarb2	scavenger receptor class B, member 2	8.16722	8.83412	9.02262	8.64375	9.22178	8.61871	8.9045	0.666901	0.855403	0.476537	1.05456	0.451492	0.73728	5
10531610	NM_145839	320292	Rasgef1b	RasGEF domain family, member 1B	8.77216	10.0777	9.29218	8.38379	8.58454	8.71084	8.21918	1.30551	0.520019	-0.388377	-0.187626	-0.061326	-0.552987	5
10531724	NM_139198	231507	Plac8	placenta-specific 8	9.79888	10.7416	11.3272	10.9285	11.7818	11.1191	11.8292	0.942693	1.52837	1.12965	1.98294	1.32026	2.03031	8
10531737	NM_152803	15442	Hpse	heparanase	7.14784	8.04798	8.31179	7.73029	8.9388	8.18375	8.79636	0.900137	1.16395	0.582448	1.79096	1.03591	1.64853	8
10531919	NM_053262	114664	Hsd17b11	hydroxysteroid (17-beta) dehydrogenase 11	8.61784	9.90312	9.17039	8.80224	9.67244	9.52727	10.1255	1.28528	0.552544	0.184403	1.0546	0.909431	1.5077	8
10531980	NM_172777	236573	Gbp9	guanylate-binding protein 9	10.3335	9.90279	9.84024	9.59456	9.2402	9.45	9.09627	-0.430705	-0.493246	-0.738929	-1.09329	-0.883494	-1.23722	1
10531987	NM_008620	17472	Gbp4	guanylate binding protein 4	12.0659	11.8291	11.7022	11.5957	10.9978	11.221	10.8137	-0.236878	-0.363739	-0.470197	-1.06816	-0.844987	-1.25226	1
10532019	NM_001039647	634650	Gbp11	guanylate binding protein 11	9.52638	8.81705	9.15819	9.00141	8.56136	8.56836	8.40749	-0.709328	-0.36819	-0.524966	-0.965019	-0.958017	-1.11889	1
10532630	NM_177078	320129	Adrbk2	adrenergic receptor kinase, beta 2	7.02609	8.73651	8.19413	7.61797	8.10644	7.67155	7.92243	1.71041	1.16804	0.59188	1.08035	0.645459	0.896333	5
10532767	NM_198109	231637	Ssh1	slingshot homolog 1 (Drosophila)	7.88769	9.09708	9.32862	9.50633	9.70798	8.76261	8.55866	1.20939	1.44093	1.61864	1.82029	0.874918	0.670966	10
10532857	NM_019821	56356	Gltp	glycolipid transfer protein	10.3999	10.9657	11.1772	11.1936	11.4538	11.2838	11.4241	0.56578	0.777214	0.793641	1.05387	0.883886	1.02414	8
10532896	NM_181075	330173	2610524H06Rik	RIKEN cDNA 2610524H06 gene	8.70114	8.7925	9.18328	9.21016	9.71558	9.16902	9.19185	0.0913585	0.482144	0.509017	1.01444	0.467886	0.490711	4
10533090	NM_028128	72151	Rfc5	replication factor C (activator 1) 5	10.625	10.9428	11.3557	11.3699	11.9112	11.1102	11.4441	0.317714	0.730621	0.744876	1.28615	0.485117	0.819087	6
10533145	NM_145853	252972	Tpcn1	two pore channel 1	8.62065	9.26544	10.2007	10.1835	10.4651	9.22787	9.22926	0.644786	1.58009	1.56285	1.84441	0.607211	0.608606	10
10533198	NM_145227	246728	Oas2	2'-5' oligoadenylate synthetase 2	9.62954	9.20197	9.65149	8.51732	8.62589	8.39047	8.53402	-0.42757	0.0219506	-1.11222	-1.00365	-1.23907	-1.09553	1
10533246	NM_011852	23960	Oas1g	2'-5' oligoadenylate synthetase 1G	8.61938	9.27902	9.67671	9.00763	9.16825	8.68371	8.9836	0.659645	1.05733	0.388253	0.548868	0.0643347	0.364221	5
10533304	NM_001163470	231712	Trafd1	TRAF type zinc finger domain containing 1	9.77386	10.5841	10.8329	10.3154	10.5801	10.3124	10.5438	0.810201	1.05902	0.541522	0.806242	0.538534	0.769966	5
10533345	NM_009656	11669	Aldh2	aldehyde dehydrogenase 2, mitochondrial	9.30722	9.9354	10.1216	9.91272	10.5078	10.1128	10.4824	0.628183	0.814414	0.605497	1.20056	0.80562	1.17513	8
10533569	NM_001003953	30841	Kdm2b	lysine (K)-specific demethylase 2B	11.147	11.057	10.7162	10.5662	10.2712	10.2705	9.90861	-0.0900036	-0.430755	-0.580733	-0.875783	-0.876434	-1.23836	1
10533720	NM_030701	80885	Niacr1	niacin receptor 1	7.29357	9.98604	9.15566	8.04514	8.62097	8.15771	8.09732	2.69247	1.8621	0.751578	1.3274	0.864146	0.803749	5
10533729	NM_177876	330192	Vps37b	vacuolar protein sorting 37B (yeast)	8.89809	9.89884	9.52643	8.76192	9.16251	9.17177	9.035	1.00075	0.62834	-0.13617	0.264416	0.273678	0.136909	5
10534041	NM_007941	13852	Stx2	syntaxin 2	9.00803	9.76852	10.3695	10.329	10.9101	9.51474	9.68268	0.760494	1.36144	1.32095	1.90203	0.506711	0.674651	9
10534202	NM_010876	17969	Ncf1	neutrophil cytosolic factor 1	8.27285	9.79343	9.48899	9.20138	10.2525	9.67342	10.1628	1.52058	1.21614	0.928538	1.97963	1.40057	1.88999	11
10534389	NM_020504	57255	Cldn13	claudin 13	9.33418	10.8289	11.6966	11.7523	12.225	10.2131	10.2221	1.4947	2.36238	2.41812	2.89084	0.878973	0.88797	12
10534854	NM_030037	68929	Mospd3	motile sperm domain containing 3	9.60967	9.78229	10.5244	10.2869	10.7179	10.1284	10.2136	0.172618	0.914703	0.677193	1.10825	0.518683	0.603978	6
10534889	NM_178162	231801	Agfg2	ArfGAP with FG repeats 2	8.06477	8.80526	9.29734	9.61057	10.0534	8.413	8.3774	0.740497	1.23257	1.5458	1.98862	0.348235	0.312635	7
10534927	NM_153510	231805	Pilra	paired immunoglobin-like type 2 receptor alpha	8.58833	11.0686	10.3765	8.71613	10.0701	9.6713	9.7718	2.48027	1.78821	0.127796	1.48173	1.08297	1.18347	11
10534935	NM_133209	170741	Pilrb1	paired immunoglobin-like type 2 receptor beta 1	8.0048	10.4328	9.38355	8.17191	9.08151	8.89068	8.99046	2.42796	1.37875	0.167116	1.07671	0.885887	0.985661	5
10534974	NM_008568	17220	Mcm7	minichromosome maintenance deficient 7 (S. cerevisiae)	10.7991	11.1452	11.5659	11.812	12.0669	11.0903	11.2708	0.346053	0.766759	1.01283	1.26775	0.291139	0.471685	6
10535103	NM_174850	231830	Micall2	MICAL-like 2	7.84347	8.42852	9.0806	9.49669	9.89219	8.15421	8.12767	0.58505	1.23713	1.65322	2.04872	0.31074	0.284206	7
10535389	NM_207110	108086	Rnf216	ring finger protein 216	9.35553	9.77177	10.0336	10.0605	10.2447	10.3743	10.4628	0.416241	0.678033	0.704988	0.889195	1.01876	1.10728	3
10535841	NM_027872	71706	Slc46a3	solute carrier family 46, member 3	8.13927	8.76931	8.99992	9.14532	9.64992	8.385	8.61638	0.630033	0.86065	1.00605	1.51065	0.245723	0.477104	7
10536472	NM_175088	16543	Mdfic	MyoD family inhibitor domain containing	10.1463	10.4104	11.306	11.7162	11.7596	12.0235	11.7803	0.264138	1.15973	1.56994	1.61331	1.87727	1.63404	8
10536541	NM_022332	64213	St7	suppression of tumorigenicity 7	8.25295	8.48196	8.87267	8.79806	9.32389	8.58158	8.51308	0.22901	0.619719	0.545117	1.07095	0.328631	0.260131	4
10536794	NM_023516	69573	2310016C08Rik	RIKEN cDNA 2310016C08 gene	11.414	11.0601	10.2839	9.78164	9.7346	9.86898	9.14198	-0.353854	-1.13008	-1.63232	-1.67937	-1.54499	-2.27198	1
10536898	NM_012057	27056	Irf5	interferon regulatory factor 5	8.08292	9.94139	9.4076	8.48436	9.09021	8.4126	8.58138	1.85847	1.32467	0.401439	1.00729	0.329678	0.498461	5
10536908	NM_146173	232670	Tspan33	tetraspanin 33	9.08862	10.575	11.3175	11.5411	11.8406	9.84365	9.90746	1.48643	2.2289	2.45246	2.75194	0.755035	0.818843	12
10536931	NM_021414	74340	Ahcyl2	S-adenosylhomocysteine hydrolase-like 2	13.1298	12.8088	12.1678	11.8867	11.5145	11.6907	11.2683	-0.321008	-0.961958	-1.24311	-1.61524	-1.43904	-1.86144	1
10537179	NM_007563	12183	Bpgm	2,3-bisphosphoglycerate mutase	8.17955	8.99486	10.2369	9.22535	9.65438	9.73553	9.44786	0.815314	2.05737	1.0458	1.47483	1.55598	1.26831	8
10537227	NM_197986	68487	Tmem140	transmembrane protein 140	7.5333	8.37318	8.90051	8.40921	8.61445	8.19139	8.19404	0.839873	1.36721	0.875906	1.08115	0.658086	0.66074	6
10538135	NM_146167	231932	Gimap7	GTPase, IMAP family member 7	8.4223	8.53199	8.55647	8.81144	9.22139	9.39478	9.49279	0.109691	0.134176	0.389139	0.799094	0.97248	1.0705	3
10538150	NM_025326	66058	Tmem176a	transmembrane protein 176A	7.90313	8.96272	8.71614	8.63412	8.99348	8.70916	9.01519	1.05959	0.81301	0.730995	1.09036	0.806036	1.11206	8
10538282	NM_007624	12417	Cbx3	chromobox homolog 3 (Drosophila HP1 gamma)	9.95386	10.2491	10.8753	10.941	11.3002	10.6424	10.8544	0.295247	0.921398	0.987135	1.34636	0.688554	0.900594	6
10538290	NM_028035	71982	Snx10	sorting nexin 10	7.49723	8.46424	8.68591	8.32389	8.92237	8.52479	8.52919	0.967012	1.18869	0.826664	1.42514	1.02756	1.03196	8
10538356	NM_001163640	69993	Chn2	chimerin (chimaerin) 2	7.36632	8.8939	8.43403	8.30251	8.86622	8.44548	8.69142	1.52758	1.0677	0.936184	1.4999	1.07915	1.32509	8
10538459	NM_007472	11826	Aqp1	aquaporin 1	10.0579	11.1929	12.1313	12.3573	12.5874	10.6957	10.7398	1.13503	2.07343	2.29946	2.52952	0.637865	0.681994	12
10538590	NM_025992	67138	Herc6	hect domain and RLD 6	8.11622	8.76569	9.44283	8.97206	9.30744	8.31289	8.64269	0.649472	1.32662	0.855842	1.19122	0.196672	0.526469	6
10538617	NM_133737	71835	Lancl2	LanC (bacterial lantibiotic synthetase component C)-like 2	8.69321	9.00303	9.63776	9.71946	10.1606	8.95238	9.10365	0.309814	0.944551	1.02625	1.46739	0.259171	0.410439	6
10538640	NM_011920	26357	Abcg2	ATP-binding cassette, sub-family G (WHITE), member 2	7.4219	8.65254	9.38134	9.45956	10.002	8.0718	8.22837	1.23064	1.95945	2.03767	2.58014	0.649905	0.806476	10
10538791	NM_001001495	414084	Tnip3	TNFAIP3 interacting protein 3	10.4213	11.1631	12.5388	12.7607	12.7788	12.8959	12.6372	0.741811	2.11745	2.33942	2.35752	2.47453	2.21584	11
10538832	NM_019499	56150	Mad2l1	MAD2 mitotic arrest deficient-like 1 (yeast)	10.1437	10.4416	11.1798	11.3056	11.6956	10.5827	11.0941	0.297967	1.03608	1.16197	1.55193	0.439056	0.950389	9
10538901	BC005685	352945	BC005685	cDNA sequence BC005685	7.58143	9.03607	8.68729	7.77182	8.15581	8.2798	7.89169	1.45464	1.10587	0.190394	0.574386	0.698374	0.310266	5
10538979	NM_009858	12526	Cd8b1	CD8 antigen, beta chain 1	10.8858	10.4679	9.83241	9.28238	8.97677	9.07383	8.80757	-0.417919	-1.0534	-1.60344	-1.90905	-1.81199	-2.07825	1
10539080	NM_011375	20454	St3gal5	ST3 beta-galactoside alpha-2,3-sialyltransferase 5	8.83972	10.0253	11.1304	10.9922	11.2998	9.87031	9.6229	1.18555	2.29071	2.15252	2.46013	1.03059	0.783177	12
10539135	NM_007599	12332	Capg	capping protein (actin filament), gelsolin-like	8.26304	9.30372	9.45753	9.22653	9.65894	9.3414	9.57427	1.04068	1.19449	0.963485	1.39589	1.07836	1.31123	8
10539617	NM_145223	236266	Alms1	Alstrom syndrome 1 homolog (human)	7.61518	7.70345	8.37805	8.61096	8.88581	7.75247	8.01101	0.0882765	0.762875	0.995778	1.27063	0.137296	0.395833	4
10539669	NM_013458	11519	Add2	adducin 2 (beta)	8.23573	8.97387	9.66233	9.95118	10.3634	8.82557	8.70891	0.738134	1.42659	1.71544	2.12769	0.589836	0.473173	10
10539818	NM_018762	54368	Gp9	glycoprotein 9 (platelet)	8.58195	8.86732	9.28355	9.5118	10.1367	8.83918	8.7703	0.285366	0.701605	0.929851	1.55471	0.257225	0.188346	6
10539894	NM_001166251	23945	Mgll	monoglyceride lipase	7.19184	8.1886	8.98374	9.09775	9.67208	7.73757	7.72924	0.996756	1.7919	1.90591	2.48023	0.545728	0.537398	7
10539907	NM_011906	24100	Tpra1	transmembrane protein, adipocyte asscociated 1	9.67192	10.3057	10.6732	10.6911	10.7757	10.3461	10.2326	0.633758	1.00132	1.01916	1.10382	0.674195	0.56071	6
10540531	X16670	---	LOC280487	pol polyprotein	10.2785	9.03569	9.51784	9.43366	9.77044	9.75443	9.39221	-1.24277	-0.760617	-0.8448	-0.508019	-0.524031	-0.886247	2
10540579	NM_026849	97287	Mtmr14	myotubularin related protein 14	9.31033	10.2062	10.2372	10.1144	10.5058	9.94425	10.0631	0.895843	0.926827	0.804077	1.19551	0.633921	0.752725	5
10540738	NM_001033244	211651	Fancd2	Fanconi anemia, complementation group D2	7.71703	8.01414	8.82293	9.1064	9.57248	8.11387	8.20963	0.297113	1.1059	1.38938	1.85545	0.396837	0.492597	7
10540795	NM_172161	108960	Irak2	interleukin-1 receptor-associated kinase 2	10.3313	10.4254	9.63992	9.27184	9.58818	9.22692	9.17184	0.0941049	-0.691411	-1.05949	-0.743149	-1.10441	-1.1595	1
10540923	NM_023290	67027	Mkrn2	makorin, ring finger protein, 2	9.23894	8.9914	9.45107	9.69139	10.1141	10.2986	10.6058	-0.24754	0.212138	0.452458	0.875139	1.05966	1.3669	3
10541049	NM_027920	---	2004-02-29	membrane-associated ring finger (C3HC4) 8	8.07698	9.42963	10.4508	10.3686	10.9119	9.09033	9.18181	1.35265	2.37385	2.29165	2.83491	1.01335	1.10483	12
10541114	NM_027526	70727	Rasgef1a	RasGEF domain family, member 1A	7.70565	7.79217	7.77096	8.38064	8.67818	9.72912	9.84755	0.0865271	0.0653096	0.674994	0.972532	2.02347	2.14191	8
10541129	X16670	---	LOC280487	pol polyprotein	10.2785	9.03569	9.51784	9.43366	9.77044	9.75443	9.39221	-1.24277	-0.760617	-0.8448	-0.508019	-0.524031	-0.886247	2
10541614	NM_010819	17474	Clec4d	C-type lectin domain family 4, member d	6.90623	8.73825	8.30895	7.14112	8.03875	8.20202	8.2643	1.83203	1.40272	0.234898	1.13252	1.2958	1.35807	5
10541729	NM_013538	14793	Cdca3	cell division cycle associated 3	8.60836	9.61187	10.6406	10.867	11.1593	9.18701	9.46917	1.00351	2.0322	2.25863	2.55091	0.57865	0.860807	12
10541895	NM_011609	21937	Tnfrsf1a	tumor necrosis factor receptor superfamily, member 1a	9.17636	10.4104	10.2422	9.31359	10.2208	9.82802	10.0417	1.23402	1.06585	0.137229	1.04446	0.651661	0.865374	5
10542006	BC016429	28040	D6Wsu163e	DNA segment, Chr 6, Wayne State University 163, expressed	8.02901	8.30075	8.81118	8.84281	9.45312	8.51136	8.82474	0.271733	0.782161	0.813795	1.42411	0.482345	0.79573	6
10542079	NM_008021	14235	Foxm1	forkhead box M1	8.35731	8.87659	9.62639	9.83284	10.153	8.88423	9.31767	0.519286	1.26909	1.47554	1.79568	0.526925	0.960361	9
10542140	NM_153094	232408	Klrb1f	killer cell lectin-like receptor subfamily B member 1F	9.18876	11.8101	10.7747	10.5188	10.6916	9.97352	10.5228	2.62134	1.58592	1.33009	1.50281	0.784756	1.33406	11
10542164	NM_177686	232413	Clec12a	C-type lectin domain family 12, member a	7.87221	9.98533	9.53326	8.97541	10.0361	9.44863	10.1534	2.11312	1.66105	1.1032	2.16392	1.57643	2.28119	11
10542214	NM_010654	16643	Klrd1	killer cell lectin-like receptor, subfamily D, member 1	7.23415	10.6301	9.99965	9.0223	9.53796	8.25953	8.5378	3.39593	2.76549	1.78815	2.30381	1.02537	1.30365	11
10542275	NM_007961	14011	Etv6	ets variant gene 6 (TEL oncogene)	10.9635	11.2078	11.85	12.0356	12.1283	12.4213	12.2576	0.244319	0.886499	1.07214	1.16484	1.45777	1.29409	8
10542310	NM_009875	12576	Cdkn1b	cyclin-dependent kinase inhibitor 1B	9.35384	10.1979	10.8879	10.6741	10.7145	9.97672	10.067	0.844105	1.53406	1.32025	1.3607	0.622886	0.713212	9
10542317	NM_009875	12576	Cdkn1b	cyclin-dependent kinase inhibitor 1B	7.04748	8.29754	9.10871	9.00543	9.00536	8.26898	7.9323	1.25006	2.06123	1.95795	1.95788	1.2215	0.884822	7
10542340	NM_028982	74525	8430419L09Rik	RIKEN cDNA 8430419L09 gene	9.54905	9.91935	10.5394	10.6569	11.0513	9.80923	9.77305	0.370298	0.990311	1.10785	1.50221	0.260178	0.223997	7
10542470	NM_019946	56615	Mgst1	microsomal glutathione S-transferase 1	6.47147	8.59393	8.56055	7.22707	8.91887	8.35769	8.96428	2.12246	2.08908	0.755597	2.4474	1.88622	2.49281	8
10542691	NM_008511	16970	Lrmp	lymphoid-restricted membrane protein	9.41055	9.62234	10.1831	10.4143	10.3675	10.9296	10.7342	0.211794	0.772576	1.00372	0.956974	1.51908	1.3237	8
10542757	NM_172734	232533	Stk38l	serine/threonine kinase 38 like	9.46106	9.35844	10.2026	10.1755	10.2535	10.5454	9.98075	-0.102622	0.74155	0.714395	0.792388	1.08433	0.519689	3
10542981	NM_022024	63986	Gmfg	glia maturation factor, gamma	11.6299	12.1387	12.3125	12.4021	12.7028	12.7213	12.873	0.508754	0.68258	0.772174	1.07286	1.09135	1.24311	8
10543004	NM_183308	330260	Pon2	paraoxonase 2	9.0823	9.49612	9.91401	9.78533	10.1371	9.67124	9.845	0.413824	0.831718	0.703031	1.05481	0.588941	0.762708	6
10543029	X16670	---	LOC280487	pol polyprotein	10.2785	9.03569	9.51784	9.43366	9.77044	9.75443	9.39221	-1.24277	-0.760617	-0.8448	-0.508019	-0.524031	-0.886247	2
10543067	NM_012055	27053	Asns	asparagine synthetase	10.8874	11.1239	11.7623	11.986	12.1444	11.6156	11.8187	0.23648	0.874945	1.09864	1.25706	0.728196	0.931311	6
10543114	NM_026632	68240	Rpa3	replication protein A3	8.98916	9.25165	9.79621	9.64305	10.451	9.26925	9.43943	0.26249	0.807044	0.653893	1.46188	0.280087	0.450273	6
10543118	NM_133236	170772	Glcci1	glucocorticoid induced transcript 1	7.61972	8.35753	8.68513	8.79234	8.98315	8.75402	8.43914	0.737809	1.06541	1.17262	1.36342	1.1343	0.819422	9
10543239	NM_031198	21426	Tcfec	transcription factor EC	8.84752	10.8195	10.5751	9.83172	11.0926	9.76564	10.2512	1.97201	1.72762	0.984199	2.24505	0.918117	1.40367	11
10543471	NM_133931	101185	Pot1a	protection of telomeres 1A	8.37081	8.79458	9.33817	9.35405	9.8412	9.21302	9.08612	0.423767	0.96736	0.983238	1.47039	0.842212	0.71531	9
10543686	NM_009459	22214	Ube2h	ubiquitin-conjugating enzyme E2H	9.76969	10.2098	10.8282	10.2929	10.4402	10.2474	10.1541	0.440131	1.05852	0.523243	0.670552	0.47773	0.384451	4
10544186	NM_018810	54484	Mkrn1	makorin, ring finger protein, 1	9.00085	9.7865	10.544	10.2311	10.4729	9.85535	9.73133	0.785645	1.54318	1.23027	1.47207	0.854494	0.730478	9
10544273	NM_001038604	23845	Clec5a	C-type lectin domain family 5, member a	7.19796	8.61157	8.37443	8.15009	9.91318	9.26017	9.75304	1.4136	1.17647	0.952128	2.71522	2.0622	2.55507	8
10544383	NM_032540	23925	Kel	Kell blood group	9.16186	10.5862	11.7326	11.8691	11.9572	10.2576	10.0007	1.42437	2.57072	2.70724	2.79532	1.09577	0.838788	12
10544525	NM_009787	12304	Pdia4	protein disulfide isomerase associated 4	10.6994	10.9072	10.9129	10.8456	11.1493	11.4325	11.758	0.20781	0.213575	0.146257	0.449923	0.733163	1.05867	3
10544596	NM_023056	65963	Tmem176b	transmembrane protein 176B	9.08781	10.1844	9.96343	9.91763	10.3526	9.98479	10.375	1.09658	0.875621	0.829825	1.26477	0.896985	1.28724	8
10544660	NM_027881	71720	Osbpl3	oxysterol binding protein-like 3	7.74229	9.63388	8.75199	8.31183	8.54991	8.34633	8.45693	1.89158	1.0097	0.569541	0.807616	0.604038	0.714633	5
10544732	NM_018773	54353	Skap2	src family associated phosphoprotein 2	7.4703	8.71762	8.77319	8.36788	9.10038	8.84871	9.32384	1.24732	1.30289	0.897575	1.63008	1.37841	1.85354	8
10544891	NM_172729	107607	Nod1	nucleotide-binding oligomerization domain containing 1	7.9913	9.91089	9.54456	8.46032	9.18711	8.74842	9.42949	1.91959	1.55326	0.469022	1.19581	0.757124	1.43819	11
10544982	NM_026004	107569	Nt5c3	5'-nucleotidase, cytosolic III	9.39543	9.72857	10.5173	10.1335	10.3536	9.96218	9.51793	0.333143	1.12186	0.738071	0.958206	0.566747	0.122497	6
10545014	NM_146168	232023	Vopp1	vesicular, overexpressed in cancer, prosurvival protein 1	9.18731	9.82143	10.5133	10.3541	10.557	9.47032	9.48118	0.634121	1.32599	1.16677	1.36967	0.283015	0.293873	7
10545086	NM_001042451	20617	Snca	synuclein, alpha	9.17818	10.6517	11.7122	11.2058	11.6859	10.8388	10.6503	1.47353	2.53403	2.02766	2.5077	1.66061	1.47216	12
10545130	NM_007836	13197	Gadd45a	growth arrest and DNA-damage-inducible 45 alpha	8.62671	9.2606	9.79042	9.71854	10.0077	9.17438	9.1228	0.633892	1.16371	1.09184	1.38096	0.54768	0.496092	7
10545135	NM_008354	16162	Il12rb2	interleukin 12 receptor, beta 2	9.16246	11.4172	11.1132	10.6104	10.6383	10.2308	10.1531	2.25477	1.95077	1.44798	1.47581	1.06833	0.990655	11
10545409	NM_016794	22320	Vamp8	vesicle-associated membrane protein 8	9.5324	10.3783	10.6609	10.5837	11.1307	10.3337	10.6563	0.845876	1.12849	1.05135	1.59835	0.801271	1.12393	9
10545629	NM_019752	64704	Htra2	HtrA serine peptidase 2	10.4035	10.6518	11.1956	11.1552	11.549	10.7765	10.8938	0.248297	0.79203	0.751669	1.14547	0.372929	0.49029	4
10545644	NM_016757	22377	Wbp1	WW domain binding protein 1	8.8427	9.288	9.54454	9.65377	10.1044	9.1879	9.36844	0.445294	0.701834	0.811066	1.26174	0.345194	0.525739	6
10545697	NM_013764	27369	Dguok	deoxyguanosine kinase	9.38847	9.97112	10.3284	10.2542	10.6627	10.4666	10.7083	0.582652	0.939893	0.865698	1.27425	1.07808	1.3198	8
10546010	NM_001037727	232201	Arhgap25	Rho GTPase activating protein 25	7.65251	9.18992	8.78995	8.42333	8.6259	8.45768	9.08131	1.53741	1.13744	0.770822	0.973388	0.805166	1.4288	8
10546137	NM_030251	80283	Abtb1	ankyrin repeat and BTB (POZ) domain containing 1	7.91263	8.65067	9.18092	9.45071	9.55008	8.6228	8.71822	0.738033	1.26829	1.53807	1.63745	0.710164	0.805584	9
10546163	NM_008564	17216	Mcm2	minichromosome maintenance deficient 2 mitotin (S. cerevisiae)	11.0383	11.2616	11.5456	11.7665	12.0451	11.3607	11.4794	0.223302	0.507381	0.728213	1.00684	0.322411	0.441167	4
10546853	NM_080448	259302	Srgap3	SLIT-ROBO Rho GTPase activating protein 3	7.50909	7.98386	7.79188	7.66641	8.13678	8.84781	9.02364	0.474768	0.28279	0.157316	0.627692	1.33872	1.51455	3
10546855	NM_080448	259302	Srgap3	SLIT-ROBO Rho GTPase activating protein 3	7.31968	7.96561	7.70835	7.62375	8.11013	9.0095	9.143	0.645926	0.388669	0.304073	0.790449	1.68982	1.82332	3
10547088	NM_010774	17193	Mbd4	methyl-CpG binding domain protein 4	7.1903	7.76266	8.03001	8.23071	8.68734	7.74721	7.90194	0.572366	0.83971	1.04041	1.49705	0.556919	0.711646	4
10547153	NM_009662	11689	Alox5	arachidonate 5-lipoxygenase	7.74211	8.46219	8.62734	8.08999	9.01624	8.93271	9.74557	0.720081	0.885232	0.347876	1.27413	1.1906	2.00346	8
10547177	NM_178045	213391	Rassf4	Ras association (RalGDS/AF-6) domain family member 4	7.78035	9.65861	9.14847	8.53679	9.81247	9.02519	9.65197	1.87827	1.36812	0.756439	2.03212	1.24484	1.87162	11
10547469	BC146009	232341	Wnk1	WNK lysine deficient protein kinase 1	9.4452	9.39916	9.29954	9.35578	8.98341	8.90828	8.38049	-0.0460395	-0.145655	-0.0894203	-0.461785	-0.53692	-1.06471	1
10547492	NM_026028	67200	Ccdc77	coiled-coil domain containing 77	8.01108	8.19347	8.92884	8.82119	9.0743	8.42645	8.48876	0.182389	0.91776	0.810107	1.06322	0.415374	0.477678	6
10547553	NM_153396	194401	Mical3	microtubule associated monoxygenase, calponin and LIM domain containing 3	8.3561	8.58944	9.08686	9.24159	9.42749	8.40054	8.44501	0.233339	0.730755	0.88549	1.07139	0.0444384	0.0889057	4
10547590	NM_016970	50928	Klrg1	killer cell lectin-like receptor subfamily G, member 1	7.09422	10.6529	9.88093	9.51878	10.0128	8.92334	9.13835	3.55872	2.78671	2.42456	2.91859	1.82911	2.04413	11
10547621	NM_031159	11810	Apobec1	apolipoprotein B mRNA editing enzyme, catalytic polypeptide 1	8.07849	8.72306	8.97056	8.63459	9.30299	8.77446	8.97371	0.644569	0.892074	0.556103	1.2245	0.695974	0.895226	8
10547664	NM_019948	56619	Clec4e	C-type lectin domain family 4, member e	8.38736	10.9382	11.2396	9.83488	11.1111	10.2168	10.1184	2.55088	2.85228	1.44752	2.72374	1.82943	1.73101	11
10547795	NM_007881	13498	Atn1	atrophin 1	10.3845	10.1573	9.37414	9.18141	9.06433	9.57832	9.66046	-0.227214	-1.01034	-1.20307	-1.32016	-0.80616	-0.724026	1
10547830	NM_009415	21991	Tpi1	triosephosphate isomerase 1	10.261	10.5027	10.9765	11.0284	11.4287	11.275	11.2739	0.241737	0.715508	0.767393	1.16771	1.01404	1.01295	3
10547906	NM_008479	16768	Lag3	lymphocyte-activation gene 3	8.49116	7.72102	9.40244	10.2502	10.5359	11.3039	11.3271	-0.770142	0.911284	1.75899	2.04474	2.81274	2.83597	8
10547916	NM_026988	69202	Ptms	parathymosin	9.99838	10.1132	10.4694	10.614	10.6823	11.4727	11.5261	0.114799	0.471009	0.615595	0.683921	1.47428	1.5277	3
10547943	NM_146171	68298	Ncapd2	non-SMC condensin I complex, subunit D2	9.00588	9.79561	10.6439	11.0424	11.2306	9.75864	9.99096	0.789731	1.63801	2.03653	2.22474	0.75276	0.985074	10
10548086	NM_009013	19362	Rad51ap1	RAD51 associated protein 1	7.5645	7.80314	8.46481	8.65602	9.31362	7.67714	8.08668	0.238634	0.900309	1.09152	1.74912	0.112636	0.522174	7
10548307	NM_001159904	17059	Klrb1c	killer cell lectin-like receptor subfamily B member 1C	8.42201	11.5176	10.75	9.55375	10.1303	8.93526	8.90635	3.09555	2.32799	1.13175	1.7083	0.513251	0.484341	11
10548314	NM_030599	80782	Klrb1b	killer cell lectin-like receptor subfamily B member 1B	8.94044	10.8535	10.1631	9.43493	9.74161	9.5397	10.2373	1.91302	1.22269	0.494491	0.801173	0.599264	1.29687	5
10548345	NM_033078	27007	Klrk1	killer cell lectin-like receptor subfamily K, member 1	7.32902	10.1017	9.65503	8.82187	9.2188	8.24182	8.66091	2.77266	2.32601	1.49285	1.88978	0.912802	1.33189	11
10548375	NM_020008	56644	Clec7a	C-type lectin domain family 7, member a	7.09887	9.5694	9.41595	7.93092	8.91856	8.15013	8.15893	2.47053	2.31708	0.832052	1.81969	1.05126	1.06006	5
10548409	NM_001136068	16641	Klrc1	killer cell lectin-like receptor subfamily C, member 1	7.84832	10.5161	9.85805	9.32089	9.66624	9.17187	9.25676	2.66778	2.00973	1.47257	1.81792	1.32355	1.40844	11
10548415	NM_001012520	503550	Klri1	killer cell lectin-like receptor family I member 1	6.91461	9.65741	8.98066	8.445	8.91236	7.41644	7.72482	2.74281	2.06606	1.53039	1.99776	0.501836	0.810214	5
10548422	NM_177155	320407	Klri2	killer cell lectin-like receptor family I member 2	7.11015	10.7566	9.93008	8.73761	9.35502	7.74973	8.17427	3.64645	2.81993	1.62746	2.24487	0.639577	1.06412	11
10548504	NM_001101620	16639	Klra8	killer cell lectin-like receptor, subfamily A, member 8	6.9249	10.4707	9.72534	8.03929	9.18346	7.3048	7.78339	3.54583	2.80044	1.11438	2.25856	0.379896	0.858488	11
10548513	NM_010651	16640	Klra9	killer cell lectin-like receptor subfamily A, member 9	6.56257	10.4621	9.71898	8.14601	9.13498	7.0596	7.71674	3.89951	3.15641	1.58344	2.57241	0.497026	1.15417	11
10548525	NM_008459	16628	Klra10	killer cell lectin-like receptor subfamily A, member 10	7.3242	11.1473	10.5016	8.98257	9.89299	7.83194	8.30937	3.82315	3.17737	1.65838	2.56879	0.507743	0.98517	11
10548535	NM_010648	16634	Klra3	killer cell lectin-like receptor, subfamily A, member 3	7.57904	11.1583	10.6164	9.34748	10.1298	8.29568	8.84608	3.57925	3.03739	1.76844	2.55075	0.716636	1.26704	11
10548699	---	---	---	---	8.80621	9.83373	10.7824	10.9056	10.9413	9.58665	9.69376	1.02752	1.97619	2.09944	2.13505	0.780449	0.887552	10
10548761	NM_013546	15199	Hebp1	heme binding protein 1	8.25395	9.51958	9.92922	10.2832	10.7545	8.87052	9.01486	1.26563	1.67527	2.0293	2.50055	0.616565	0.760905	10
10548785	NM_001166630	100040563	Dynlt1c	dynein light chain Tctex-type 1C	11.5802	11.9234	12.2731	12.3305	12.7336	12.3198	12.468	0.34317	0.692852	0.750243	1.15341	0.739538	0.887739	6
10548817	NM_025806	66857	Plbd1	phospholipase B domain containing 1	8.39656	11.0077	10.457	8.96337	10.0917	9.584	10.0828	2.61113	2.06043	0.566812	1.69519	1.18744	1.68624	11
10548857	NM_175652	320332	Hist4h4	histone cluster 4, H4	10.7268	11.0369	11.458	11.7996	11.9008	10.8885	11.0475	0.310026	0.731143	1.07275	1.17393	0.161646	0.320634	6
10548875	NM_026639	109978	Art4	ADP-ribosyltransferase 4	7.69209	8.31059	9.13428	9.05593	9.50053	8.30859	8.1271	0.618497	1.44219	1.36384	1.80844	0.616503	0.43501	7
10549171	NM_029081	74741	5730419I09Rik	RIKEN cDNA 5730419I09 gene	8.70877	9.12796	9.3181	9.41632	9.8165	9.00556	9.37943	0.419196	0.609339	0.707555	1.10773	0.296799	0.670668	6
10549361	NM_026281	67623	Tm7sf3	transmembrane 7 superfamily member 3	9.01771	9.48232	9.99509	10.1896	10.6673	9.79254	9.92788	0.464606	0.977374	1.1719	1.64963	0.774831	0.910164	9
10549647	NM_010746	17086	Ncr1	natural cytotoxicity triggering receptor 1	9.42568	12.2724	11.3362	10.3659	10.6691	9.63311	10.2191	2.84674	1.91049	0.940251	1.24344	0.207427	0.793437	11
10549700	NM_146177	232811	Suv420h2	suppressor of variegation 4-20 homolog 2 (Drosophila)	8.64157	8.82308	9.30383	9.47472	9.90523	9.10717	9.21553	0.18151	0.662254	0.833143	1.26366	0.465593	0.573961	6
10550102	NM_001083188	16881	Lig1	ligase I, DNA, ATP-dependent	9.22512	9.67536	10.0923	10.3256	10.8272	9.54216	9.84547	0.450241	0.867195	1.10043	1.60203	0.317043	0.620348	9
10550131	NM_001168504	232889	Pla2g4c	phospholipase A2, group IVC (cytosolic, calcium-independent)	7.44619	7.74048	8.50633	8.2099	9.24296	7.85388	8.21375	0.294286	1.06014	0.763714	1.79678	0.407695	0.767565	6
10550509	NM_009402	21946	Pglyrp1	peptidoglycan recognition protein 1	8.9494	11.0761	10.5289	9.49761	10.8492	10.7351	11.4717	2.12668	1.5795	0.548214	1.89978	1.7857	2.52232	11
10550906	NM_011113	18793	Plaur	plasminogen activator, urokinase receptor	11.6487	11.6106	10.1291	9.32156	9.71097	9.26427	8.84012	-0.0380709	-1.51962	-2.32713	-1.93771	-2.38442	-2.80857	1
10551347	NM_144923	233016	Blvrb	biliverdin reductase B (flavin reductase (NADPH))	10.99	12.0078	12.4494	12.6928	12.9861	11.7281	11.8919	1.0178	1.45939	1.70273	1.99606	0.738109	0.901893	10
10551355	NM_133210	170742	Sertad3	SERTA domain containing 3	7.87125	8.29497	8.96116	8.8594	9.19218	8.36141	8.0982	0.423712	1.0899	0.988141	1.32093	0.49016	0.226947	7
10551614	NM_016772	51798	Ech1	enoyl coenzyme A hydratase 1, peroxisomal	8.59083	8.96663	9.3695	9.54565	9.80937	9.33095	9.63582	0.375802	0.778674	0.954823	1.21854	0.740119	1.04499	6
10551638	NM_008496	16858	Lgals7	lectin, galactose binding, soluble 7	10.654	10.3549	9.13129	8.84775	8.51841	8.61949	8.23461	-0.299047	-1.52267	-1.80621	-2.13555	-2.03447	-2.41935	1
10551696	NM_001174155	233046	Rasgrp4	RAS guanyl releasing protein 4	7.84863	8.59548	8.4685	7.95478	8.51671	8.43675	8.97964	0.746855	0.619869	0.106148	0.668083	0.588118	1.13101	3
10551883	NM_011662	22177	Tyrobp	TYRO protein tyrosine kinase binding protein	9.87124	12.3523	11.9439	11.095	11.7458	10.9661	11.6938	2.48107	2.07268	1.22376	1.87452	1.09484	1.8226	11
10551966	NM_001012401	243912	Hspb6	heat shock protein, alpha-crystallin-related, B6	8.14855	8.40234	8.90289	9.00121	9.53882	8.33767	8.00589	0.253799	0.754348	0.852668	1.39027	0.18912	-0.142655	4
10552276	NM_009459	22214	Ube2h	ubiquitin-conjugating enzyme E2H	9.98016	10.3807	11.0061	10.497	10.5729	10.3989	10.3319	0.400512	1.02594	0.51687	0.592755	0.418728	0.351749	4
10552380	NM_172900	243958	Siglecg	sialic acid binding Ig-like lectin G	7.67237	9.38304	8.60735	7.80812	7.98906	7.79687	7.88823	1.71067	0.934981	0.135751	0.316692	0.124501	0.215854	5
10552406	NM_024253	72310	Nkg7	natural killer cell group 7 sequence	11.5376	13.2173	13.0342	13.0246	13.2148	13.3892	13.4469	1.67974	1.49663	1.48705	1.6772	1.85156	1.90934	11
10552418	NM_026695	110826	Etfb	electron transferring flavoprotein, beta polypeptide	10.228	10.6873	10.9533	10.9794	11.4119	11.0764	11.4414	0.459217	0.725308	0.751337	1.1839	0.848377	1.21332	8
10552587	NM_010642	16616	Klk1b21	kallikrein 1-related peptidase b21	8.67102	8.00016	7.93846	6.85131	8.922	8.91292	9.14765	-0.670859	-0.732562	-1.81971	0.250982	0.241896	0.476629	3
10552594	NM_010114	13646	Klk1b22	kallikrein 1-related peptidase b22	10.5099	9.29891	9.503	6.39629	10.5304	10.6147	10.9665	-1.21098	-1.00689	-4.1136	0.0205506	0.104833	0.456607	2
10552681	NM_025368	66124	Josd2	Josephin domain containing 2	9.82856	10.3986	10.5435	11.0364	11.3324	10.0638	9.94523	0.570076	0.714982	1.2078	1.50383	0.235203	0.116665	7
10552697	NM_008437	16541	Napsa	napsin A aspartic peptidase	8.09402	10.0226	9.60319	9.13487	9.95607	9.31782	9.67271	1.92858	1.50917	1.04085	1.86205	1.2238	1.57869	11
10552743	NM_010215	14204	Il4i1	interleukin 4 induced 1	7.81186	9.76181	8.7959	7.95842	8.04993	7.75598	7.61733	1.94995	0.984035	0.14656	0.238071	-0.0558844	-0.194534	5
10553598	NM_001164661	20430	Cyfip1	cytoplasmic FMR1 interacting protein 1	7.51822	8.88108	8.83843	8.17304	8.96744	8.36423	8.74278	1.36286	1.3202	0.654814	1.44921	0.846011	1.22456	5
10553913	NM_028626	73724	Mcee	methylmalonyl CoA epimerase	9.67046	9.93337	10.4672	10.3035	10.9129	10.2349	10.6134	0.262912	0.796779	0.633076	1.24242	0.564391	0.942916	6
10553935	NM_172310	272396	Tarsl2	threonyl-tRNA synthetase-like 2	8.51119	8.47645	9.01376	9.03957	9.52921	8.29082	8.34483	-0.0347339	0.50257	0.528377	1.01802	-0.220363	-0.166355	4
10554118	NM_001013811	434197	Fam169b	family with sequence similarity 169, member B	10.7169	10.2626	9.83703	9.84719	9.57808	9.75012	9.36293	-0.454312	-0.879917	-0.869758	-1.13887	-0.966828	-1.35402	1
10554240	NM_020583	57444	Isg20	interferon-stimulated protein	11.384	11.6979	12.5	12.4101	12.6852	11.6357	11.5583	0.313967	1.11603	1.02617	1.3012	0.251739	0.174352	7
10554281	NM_145946	208836	Fanci	Fanconi anemia, complementation group I	7.51916	7.73948	8.34597	8.50004	9.03125	7.73724	7.86196	0.22032	0.826817	0.980883	1.51209	0.218082	0.342799	4
10554325	NM_029835	77011	5730590G19Rik	RIKEN cDNA 5730590G19 gene	8.09177	8.24038	9.13425	9.38216	9.83133	8.46043	8.81304	0.14861	1.04248	1.29039	1.73956	0.368664	0.721272	7
10554375	NM_013659	20352	Sema4b	sema domain, immunoglobulin domain (Ig), transmembrane domain (TM) and short cytoplasmic domain, (semaphorin) 4B	9.09209	9.62379	9.99369	10.0941	10.4089	9.49642	9.46769	0.5317	0.901601	1.00202	1.31686	0.404337	0.375607	6
10554445	NM_145150	233406	Prc1	protein regulator of cytokinesis 1	8.01098	9.04409	10.0921	10.3287	10.6255	8.89205	9.07724	1.03311	2.08114	2.31775	2.61451	0.881072	1.06626	12
10554574	NM_145375	107769	Tm6sf1	transmembrane 6 superfamily member 1	9.16204	10.4638	9.70532	9.55128	10.2771	10.4953	10.8112	1.30174	0.543279	0.389242	1.11511	1.33322	1.64916	8
10554588	NM_017400	20408	Sh3gl3	SH3-domain GRB2-like 3	7.72385	7.45365	8.30237	8.37691	8.39054	8.9303	9.12695	-0.2702	0.578521	0.653058	0.666691	1.20646	1.4031	3
10554945	NM_028243	72461	Prcp	prolylcarboxypeptidase (angiotensinase C)	9.6255	10.2037	10.4175	10.3438	10.8661	9.84721	10.0883	0.578169	0.792034	0.718254	1.24059	0.22171	0.462812	6
10555205	NM_201352	233552	Gdpd5	glycerophosphodiester phosphodiesterase domain containing 5	8.03013	8.62644	8.39602	8.51628	8.73103	9.32563	9.50967	0.596308	0.365892	0.486148	0.700903	1.2955	1.47954	3
10555235	NM_177231	109689	Arrb1	arrestin, beta 1	9.47837	9.95227	10.4987	10.4209	10.8451	10.0029	10.1446	0.4739	1.02032	0.942533	1.36677	0.524537	0.666184	6
10555460	NM_019990	56018	Stard10	START domain containing 10	10.6205	11.1423	11.5004	11.7583	12.1122	10.9962	11.17	0.521874	0.879979	1.13784	1.49176	0.375743	0.549548	7
10555510	NM_001143848	207728	Pde2a	phosphodiesterase 2A, cGMP-stimulated	7.8276	9.17654	8.67305	8.30227	9.18844	9.56845	9.68399	1.34894	0.84545	0.47467	1.36084	1.74086	1.8564	8
10555695	NM_009103	20133	Rrm1	ribonucleotide reductase M1	11.084	11.5347	12.0529	12.2237	12.5356	11.4493	11.7195	0.450733	0.968927	1.13965	1.45163	0.365327	0.635492	9
10555946	NM_011421	20597	Smpd1	sphingomyelin phosphodiesterase 1, acid lysosomal	8.07806	8.51835	8.89202	8.84887	9.60726	8.54328	8.74673	0.440293	0.813964	0.770814	1.52919	0.465222	0.668671	6
10556005	NM_010562	16202	Ilk	integrin linked kinase	10.204	10.964	11.033	10.9796	11.3208	10.8738	10.8999	0.759984	0.829024	0.775626	1.11678	0.669765	0.695881	6
10556208	NM_020616	57373	D930014E17Rik	RIKEN cDNA D930014E17 gene	8.74879	8.86305	9.29238	9.31128	9.9518	9.27007	9.08315	0.114262	0.54359	0.562494	1.20301	0.52128	0.33436	4
10556302	NM_009667	11717	Ampd3	adenosine monophosphate deaminase 3	8.51824	9.76349	10.3372	10.7579	11.2156	9.4526	9.42456	1.24525	1.81894	2.23966	2.69741	0.934362	0.906322	12
10557009	NM_007908	13631	Eef2k	eukaryotic elongation factor-2 kinase	8.38583	8.75738	9.2346	9.36332	9.861	8.9358	9.27221	0.371548	0.848765	0.977487	1.47517	0.549969	0.886373	6
10557156	NM_011121	18817	Plk1	polo-like kinase 1 (Drosophila)	9.54964	10.2219	11.1217	11.3341	11.7262	10.0986	10.3795	0.672218	1.57201	1.78444	2.1766	0.548968	0.829882	10
10557199	NM_001110239	11431	Acp1	acid phosphatase 1, soluble	9.36369	9.85685	10.5393	10.6111	11.0605	9.85692	9.87481	0.493162	1.17561	1.24736	1.69685	0.493228	0.511122	7
10557459	NM_011952	26417	Mapk3	mitogen-activated protein kinase 3	8.46144	9.66018	9.89559	9.95092	10.5044	9.74493	10.0544	1.19874	1.43415	1.48947	2.04301	1.28349	1.59294	10
10557470	NM_024228	68616	Gdpd3	glycerophosphodiester phosphodiesterase domain containing 3	9.74183	9.71027	9.77464	9.80943	10.5385	11.4695	11.3386	-0.0315629	0.0328062	0.067602	0.796697	1.7277	1.59681	3
10557481	NM_026875	66090	Ypel3	yippee-like 3 (Drosophila)	8.97709	10.0097	10.646	10.7079	10.7312	10.315	10.4517	1.03265	1.66891	1.73081	1.75412	1.33789	1.47463	10
10557816	NM_009739	12041	Bckdk	branched chain ketoacid dehydrogenase kinase	9.23202	9.51796	9.80918	10.0844	10.504	9.72721	9.9211	0.285942	0.577163	0.852345	1.27193	0.495193	0.689079	6
10557862	NM_001082960	16409	Itgam	integrin alpha M	7.59062	10.1716	9.70355	8.44884	9.4402	8.73252	9.51006	2.58096	2.11293	0.858224	1.84958	1.14191	1.91944	11
10557895	NM_021334	16411	Itgax	integrin alpha X	6.97706	8.82487	8.44286	7.89649	8.39881	7.37865	7.98985	1.84782	1.46581	0.91943	1.42175	0.401597	1.01279	5
10557992	NM_013863	29810	Bag3	BCL2-associated athanogene 3	8.33687	8.69908	9.1815	9.00395	9.34163	9.44011	9.35136	0.362213	0.844629	0.667084	1.00476	1.10324	1.0145	3
10558090	NM_001004468	57752	Tacc2	transforming, acidic coiled-coil containing protein 2	8.73671	8.2989	7.82138	7.72203	7.58073	7.81246	7.79527	-0.437812	-0.915332	-1.01468	-1.15598	-0.924249	-0.941443	1
10558580	NM_009482	22286	Utf1	undifferentiated embryonic cell transcription factor 1	11.0541	10.9774	11.2479	11.1319	10.9096	11.0353	10.026	-0.0767016	0.193802	0.077794	-0.144502	-0.0187925	-1.02812	1
10558769	NM_026820	68713	Ifitm1	interferon induced transmembrane protein 1	10.7353	11.0361	11.419	11.4416	12.049	11.5983	11.9627	0.300721	0.683623	0.706275	1.3136	0.862993	1.22736	3
10558811	NM_013782	27388	Ptdss2	phosphatidylserine synthase 2	9.20967	10.369	10.9227	11.2124	11.6638	9.93441	10.055	1.15931	1.71301	2.00277	2.45417	0.724741	0.845283	10
10558903	NM_011528	21351	Taldo1	transaldolase 1	9.07632	9.30018	9.61666	9.61402	10.0943	9.39678	9.52001	0.223855	0.540337	0.537701	1.01799	0.320459	0.443694	4
10559207	NM_019391	16985	Lsp1	lymphocyte specific 1	10.3856	11.5777	11.5011	11.5286	11.7291	11.6414	11.5436	1.19206	1.1155	1.14299	1.34345	1.25582	1.15796	8
10559248	NM_020286	27027	Tspan32	tetraspanin 32	8.68564	8.9978	9.42848	9.30475	9.86124	9.57671	9.57624	0.312151	0.742833	0.61911	1.17559	0.891062	0.890598	6
10559446	NM_011095	18733	Lilrb3	leukocyte immunoglobulin-like receptor, subfamily B (with TM and ITIM domains), member 3	7.78312	9.68091	9.40839	8.6477	9.14147	8.70275	9.22257	1.89779	1.62527	0.864581	1.35834	0.919627	1.43945	11
10559454	NM_011088	18724	Pira11	paired-Ig-like receptor A11	8.47065	10.6179	10.0556	9.0177	9.84119	9.15816	9.88966	2.14724	1.58494	0.547051	1.37055	0.687513	1.41901	11
10559467	NM_011087	18722	Pira1	paired-Ig-like receptor A1	7.44432	10.1374	9.66041	8.38678	9.29037	8.41965	9.29529	2.69308	2.21609	0.942453	1.84605	0.975322	1.85097	11
10559606	NM_023440	68255	Tmem86b	transmembrane protein 86B	8.9993	9.31318	9.8814	9.77176	10.069	9.17722	9.10372	0.313874	0.882097	0.772451	1.06973	0.177916	0.104412	4
10559649	NM_183405	333182	Cox6b2	cytochrome c oxidase subunit VIb polypeptide 2	8.61928	8.70192	9.54925	9.8531	10.0404	9.19883	9.11178	0.0826492	0.929977	1.23382	1.42114	0.579555	0.49251	7
10560015	NM_025999	67150	Rnf141	ring finger protein 141	8.61161	9.0143	9.35574	9.26743	9.83558	9.03715	9.2594	0.402692	0.744131	0.655821	1.22396	0.425541	0.647783	6
10560242	NM_001173550	12273	C5ar1	complement component 5a receptor 1	7.20691	8.81488	8.34827	7.07833	8.24875	8.4024	8.22042	1.60797	1.14136	-0.128578	1.04184	1.19549	1.01351	5
10560304	NM_007590	12315	Calm3	calmodulin 3	10.8345	11.1451	11.562	11.6711	11.8816	11.605	11.5872	0.310631	0.727554	0.836696	1.04712	0.770519	0.752774	6
10560481	NM_008036	14282	Fosb	FBJ osteosarcoma oncogene B	10.2907	9.89134	10.0797	9.45086	8.74372	8.82547	8.59032	-0.399325	-0.210987	-0.839804	-1.54694	-1.46519	-1.70035	1
10560624	NM_009696	11816	Apoe	apolipoprotein E	10.3945	11.6054	10.8677	10.3248	9.89893	10.5709	10.4629	1.21091	0.473161	-0.0697095	-0.495581	0.176442	0.068425	5
10560709	NM_027514	52118	Pvr	poliovirus receptor	11.5781	11.5863	10.959	10.5055	10.3665	10.7495	10.3934	0.00810246	-0.619194	-1.07267	-1.21167	-0.828654	-1.18477	1
10560719	BC139455	70080	2210010C17Rik	RIKEN cDNA 2210010C17 gene	10.5275	10.691	9.78724	8.8724	9.23714	9.42056	8.93699	0.16354	-0.740266	-1.65511	-1.29036	-1.10694	-1.59052	1
10560886	NM_026862	68891	Cd177	CD177 antigen	7.85022	9.16236	8.65847	7.97108	9.36206	9.31083	10.0436	1.31213	0.808247	0.120857	1.51184	1.46061	2.19339	8
10560964	NM_011138	18987	Pou2f2	POU domain, class 2, transcription factor 2	9.0768	9.12029	10.4542	10.8625	10.8169	11.1352	11.0009	0.0434962	1.37739	1.78571	1.74011	2.05838	1.92406	8
10561008	NM_001039185	26365	Ceacam1	carcinoembryonic antigen-related cell adhesion molecule 1	6.12002	8.59473	8.50892	6.99138	8.79418	8.11012	8.93016	2.47471	2.3889	0.871364	2.67416	1.9901	2.81014	8
10561104	NM_009465	26362	Axl	AXL receptor tyrosine kinase	8.55748	10.9042	9.67248	8.44158	8.59623	7.77031	7.72551	2.3467	1.115	-0.115898	0.0387514	-0.787167	-0.831973	5
10561431	NM_138752	101497	Plekhg2	pleckstrin homology domain containing, family G (with RhoGef domain) member 2	8.77423	8.84791	8.95559	9.14664	9.2574	9.95269	10.268	0.0736721	0.181355	0.372403	0.483162	1.17846	1.49373	3
10561702	NM_001033525	52150	Kcnk6	potassium inwardly-rectifying channel, subfamily K, member 6	7.62699	9.05879	8.39501	8.03476	8.48876	8.15897	8.51098	1.43181	0.768019	0.407768	0.86177	0.531978	0.88399	5
10561983	BC053749	333193	BC053749	cDNA sequence BC053749	7.50456	7.4911	8.52106	8.34269	8.67267	8.1452	8.28791	-0.0134637	1.0165	0.838132	1.16811	0.640636	0.783348	6
10562044	NM_021397	58206	Zbtb32	zinc finger and BTB domain containing 32	8.43249	9.46054	10.6277	10.8557	11.0969	11.2754	10.3559	1.02805	2.19516	2.42322	2.66439	2.84292	1.92345	11
10562084	NM_027999	71909	Haus5	HAUS augmin-like complex, subunit 5	8.37661	8.43975	8.96392	9.01643	9.40507	8.81356	8.72955	0.0631362	0.587314	0.639822	1.02846	0.43695	0.352937	4
10562117	NM_146187	233079	Ffar2	free fatty acid receptor 2	7.59645	8.34317	8.55734	8.22073	9.1567	8.81998	8.94231	0.746726	0.96089	0.624281	1.56026	1.22354	1.34586	8
10562563	NM_007633	12447	Ccne1	cyclin E1	9.45184	10.1625	10.758	10.8592	11.5525	9.93383	10.2622	0.710691	1.3062	1.40733	2.10061	0.481985	0.810399	10
10562637	NM_172301	268697	Ccnb1	cyclin B1	9.32634	10.1384	11.167	11.4186	11.746	9.9903	10.3213	0.812045	1.84068	2.09227	2.41968	0.663967	0.995013	10
10562709	NM_001111058	12489	Cd33	CD33 antigen	7.91224	9.74334	9.43042	8.47088	9.33994	9.308	9.73175	1.83111	1.51818	0.558647	1.42771	1.39576	1.81951	11
10562720	NM_031181	83382	Siglece	sialic acid binding Ig-like lectin E	8.36091	11.2925	10.11	8.4501	9.1668	8.69811	8.73285	2.93163	1.74914	0.0891971	0.805891	0.337202	0.371942	5
10563085	NM_010189	14132	Fcgrt	Fc receptor, IgG, alpha chain transporter	8.33321	9.59044	8.76729	8.39256	8.56502	8.29171	8.4699	1.25724	0.434081	0.0593558	0.231809	-0.0414992	0.136697	5
10563170	NM_015789	50722	Dkkl1	dickkopf-like 1	8.44798	8.47566	9.19509	9.04842	9.63844	8.88835	8.88457	0.0276739	0.747101	0.600433	1.19046	0.440369	0.436581	4
10563338	NM_008654	17872	Ppp1r15a	protein phosphatase 1, regulatory (inhibitor) subunit 15A	11.2344	11.151	11.2283	11.1062	11.1046	10.6555	9.99314	-0.0833939	-0.00601931	-0.128111	-0.129764	-0.578826	-1.24121	1
10563377	NM_017465	54200	Sult2b1	sulfotransferase family, cytosolic, 2B, member 1	9.79056	9.34275	9.38867	9.12209	8.70858	9.24874	8.62751	-0.447811	-0.401894	-0.668465	-1.08198	-0.541823	-1.16304	1
10563597	NM_011315	20210	Saa3	serum amyloid A 3	8.42867	9.65833	11.0476	10.1865	11.5367	10.2263	10.0484	1.22966	2.61891	1.75781	3.108	1.79765	1.61977	12
10563712	NM_001172588	668727	Mrgpra2a	MAS-related GPR, member A2A	8.23717	9.76086	9.11522	8.18143	9.16703	9.67856	9.71307	1.52368	0.878042	-0.0557415	0.929858	1.44139	1.4759	8
10563715	NM_153101	235712	Mrgpra2b	MAS-related GPR, member A2B	8.10646	9.61421	8.99764	8.05872	9.01611	9.5137	9.56455	1.50775	0.891183	-0.0477396	0.909652	1.40724	1.45809	8
10563780	NM_001013368	108961	E2f8	E2F transcription factor 8	9.09482	9.968	10.9517	11.136	11.4423	9.8451	9.92684	0.87318	1.85689	2.04121	2.34747	0.750281	0.83202	10
10563852	NM_153578	233280	Nipa1	non imprinted in Prader-Willi/Angelman syndrome 1 homolog (human)	7.41081	7.90214	8.83377	8.80417	9.67638	8.06824	8.23774	0.491322	1.42295	1.39335	2.26557	0.657426	0.826927	7
10563883	NM_001172092	76131	Depdc1a	DEP domain containing 1a	6.79952	7.91182	9.42769	9.57274	9.86758	7.56001	7.81573	1.11231	2.62817	2.77322	3.06806	0.760493	1.01622	10
10564377	NM_146191	233328	Lrrk1	leucine-rich repeat kinase 1	8.02743	9.14257	8.78767	8.40029	8.75457	8.23981	8.51553	1.11514	0.760244	0.372861	0.727136	0.212384	0.488101	5
10564857	NM_173011	269951	Idh2	isocitrate dehydrogenase 2 (NADP+), mitochondrial	9.57974	9.65844	10.2253	10.2517	10.8564	10.2147	10.5658	0.0787018	0.645597	0.671932	1.27664	0.63492	0.986076	6
10564978	NM_007550	12144	Blm	Bloom syndrome, RecQ helicase-like	8.81155	9.12404	9.63389	9.9442	10.2284	9.18056	9.01741	0.312492	0.822341	1.13265	1.41682	0.369007	0.205862	6
10565570	NM_001080995	74041	4632434I11Rik	RIKEN cDNA 4632434I11 gene	8.21696	8.19012	9.23894	9.27834	9.74692	8.43743	8.64575	-0.0268358	1.02198	1.06138	1.52997	0.220472	0.428791	7
10565598	X16670	---	LOC280487	pol polyprotein	10.2785	9.03569	9.51784	9.43366	9.77044	9.75443	9.39221	-1.24277	-0.760617	-0.8448	-0.508019	-0.524031	-0.886247	2
10565689	NM_007602	12337	Capn5	calpain 5	8.06709	8.42593	9.31545	9.31085	9.48115	8.2954	8.24687	0.358849	1.24837	1.24376	1.41406	0.228315	0.179788	7
10565962	NM_008773	18442	P2ry2	purinergic receptor P2Y, G-protein coupled 2	9.92936	9.56683	9.06379	8.44899	8.7816	8.87817	9.4486	-0.362535	-0.865573	-1.48037	-1.14776	-1.0512	-0.480761	1
10566366	NM_199146	209387	Trim30d	tripartite motif-containing 30D	8.41907	8.53724	9.46935	8.95701	8.29852	8.49064	8.20799	0.118176	1.05028	0.537945	-0.120542	0.0715742	-0.211074	4
10566580	NR_003967	209380	Gm4759	GTPase, very large interferon inducible 1 pseudogene	10.5701	10.2909	9.92134	9.74211	9.40269	9.724	10.0131	-0.279159	-0.64873	-0.827968	-1.16738	-0.846069	-0.556933	1
10566767	NM_001001326	76954	St5	suppression of tumorigenicity 5	7.86294	8.40287	9.1831	8.92037	9.44661	7.95348	7.91358	0.539927	1.32015	1.05742	1.58367	0.0905329	0.0506388	7
10566926	NM_025999	67150	Rnf141	ring finger protein 141	8.66245	8.97612	9.35514	9.32542	9.83656	9.08964	9.20696	0.313669	0.692686	0.662969	1.17411	0.427193	0.544509	6
10567043	NM_025846	66922	Rras2	related RAS viral (r-ras) oncogene homolog 2	10.5138	10.5248	10.0326	9.55937	9.64843	9.307	8.99065	0.0110634	-0.481216	-0.954417	-0.865349	-1.20678	-1.52313	1
10567108	NM_011445	20679	Sox6	SRY-box containing gene 6	8.22744	9.14508	9.94849	10.3916	10.4327	8.70595	8.74643	0.917639	1.72106	2.16421	2.20527	0.478512	0.518994	10
10567171	NR_028273	100302592	Snord14a	small nucleolar RNA, C/D box 14A	11.3228	10.9262	10.5372	10.5059	10.3331	10.7159	10.2428	-0.396577	-0.785546	-0.816866	-0.989692	-0.606893	-1.08001	1
10567412	NM_027698	71151	Eri2	exoribonuclease 2	7.80039	8.20408	8.79148	8.63043	9.20256	8.3244	8.27032	0.403698	0.991099	0.830048	1.40218	0.524011	0.469936	6
10567564	NM_007672	12585	Cdr2	cerebellar degeneration-related 2	10.4315	10.8613	11.5171	11.3497	11.5928	10.8414	10.7566	0.429736	1.08555	0.918126	1.16124	0.409864	0.325002	6
10567580	NM_030691	80719	Igsf6	immunoglobulin superfamily, member 6	9.89834	11.7371	10.9511	10.4412	11.4638	10.6504	11.3688	1.83876	1.05279	0.542854	1.56546	0.752084	1.47045	11
10568024	NM_009898	12721	Coro1a	coronin, actin binding protein 1A	10.8412	11.5558	11.2101	11.1227	11.5491	11.5685	11.8566	0.71464	0.368919	0.281531	0.707901	0.727311	1.01538	3
10568150	NM_145588	110033	Kif22	kinesin family member 22	7.96449	8.83903	9.67561	9.99846	10.2914	8.66318	8.74776	0.874541	1.71112	2.03397	2.32696	0.698691	0.783275	10
10568534	X16670	---	LOC280487	pol polyprotein	10.2785	9.03569	9.51784	9.43366	9.77044	9.75443	9.39221	-1.24277	-0.760617	-0.8448	-0.508019	-0.524031	-0.886247	2
10568586	NM_175268	77938	Fam53b	family with sequence similarity 53, member B	8.64143	9.06074	9.50293	9.7113	9.84426	9.11021	8.89101	0.419309	0.861495	1.06987	1.20283	0.468777	0.249582	6
10568638	NM_009479	22276	Uros	uroporphyrinogen III synthase	8.62694	9.3042	9.86619	10.1007	10.5343	9.2437	9.24636	0.677265	1.23926	1.47378	1.90733	0.616759	0.619424	9
10568714	NM_001081117	17345	Mki67	antigen identified by monoclonal antibody Ki 67	10.4257	11.6138	12.2462	12.5957	12.6035	11.0066	11.3428	1.1881	1.82051	2.17004	2.17785	0.580894	0.917164	10
10568873	NM_007403	11501	Adam8	a disintegrin and metallopeptidase domain 8	8.05502	9.44758	9.11228	8.78728	8.9703	8.75144	9.051	1.39256	1.05726	0.732267	0.915286	0.696422	0.995989	5
10568897	NM_133755	74237	Tubgcp2	tubulin, gamma complex associated protein 2	8.81964	9.34029	9.56674	9.70801	10.2568	9.36297	9.49794	0.520652	0.7471	0.888373	1.43721	0.543335	0.678306	6
10569020	NM_001033632	213002	Ifitm6	interferon induced transmembrane protein 6	7.67287	10.369	9.92952	8.58683	10.6702	10.6042	11.1787	2.69612	2.25665	0.913954	2.9973	2.93129	3.50587	11
10569280	NM_008748	18218	Dusp8	dual specificity phosphatase 8	8.33741	8.54129	8.86947	9.1489	9.34414	8.15276	8.3276	0.203886	0.532064	0.811493	1.00673	-0.18465	-0.00980577	4
10569308	NM_015808	50774	Krtap5-1	keratin associated protein 5-1	9.90155	9.63412	9.30136	9.69427	8.84395	9.34803	9.43746	-0.267432	-0.600197	-0.207283	-1.05761	-0.553525	-0.464091	1
10569319	NM_009983	13033	Ctsd	cathepsin D	9.9541	11.7005	11.3324	11.3704	11.7462	10.6698	11.1527	1.74635	1.37826	1.41628	1.79207	0.71573	1.19859	11
10569456	---	---	---	---	11.7174	11.1831	10.3029	11.0401	11.3215	10.8407	11.6408	-0.534297	-1.41448	-0.677297	-0.395906	-0.87675	-0.0766009	2
10569646	NM_007631	12443	Ccnd1	cyclin D1	8.04344	9.05615	8.75428	8.33658	8.56808	8.29121	8.52018	1.01271	0.710842	0.293143	0.524644	0.247774	0.476741	5
10569707	NM_001093765	50918	Myadm	myeloid-associated differentiation marker	6.86076	9.47379	9.17169	8.05607	9.14251	8.35983	8.96511	2.61304	2.31094	1.19531	2.28175	1.49907	2.10435	11
10569786	NM_001122818	50767	Pnpla6	patatin-like phospholipase domain containing 6	8.89227	9.23305	9.54881	9.69624	9.90079	9.48945	9.54707	0.34078	0.656542	0.803975	1.00852	0.597179	0.654806	6
10569972	NM_026058	67260	Lass4	LAG1 homolog, ceramide synthase 4	8.76269	8.7893	8.90744	9.44366	9.24553	9.76809	9.47741	0.0266132	0.144756	0.680979	0.482844	1.0054	0.714729	3
10570291	NM_007972	14058	F10	coagulation factor X	7.8714	9.45127	9.94207	9.19615	10.4731	8.84254	9.12731	1.57987	2.07067	1.32475	2.60173	0.971139	1.25591	12
10570321	NM_146207	99375	Cul4a	cullin 4A	9.01208	9.21576	9.79807	9.82319	10.166	9.40693	9.39627	0.203674	0.785982	0.811105	1.15393	0.394842	0.384191	4
10570434	NM_026820	68713	Ifitm1	interferon induced transmembrane protein 1	9.76622	10.0965	10.6597	10.6428	11.3774	10.842	11.2333	0.330249	0.893501	0.876572	1.61123	1.07583	1.46705	8
10570472	NM_012000	26889	Cln8	ceroid-lipofuscinosis, neuronal 8	8.06335	8.16489	8.68166	8.99648	9.30364	8.35622	8.1806	0.10154	0.618304	0.933126	1.24029	0.292868	0.117252	4
10570483	NM_172751	234094	Arhgef10	Rho guanine nucleotide exchange factor (GEF) 10	9.31072	9.26999	8.46524	8.05308	7.99994	7.94638	7.51009	-0.0407303	-0.845477	-1.25764	-1.31078	-1.36434	-1.80063	1
10570513	NM_029116	74901	Kbtbd11	kelch repeat and BTB (POZ) domain containing 11	10.2967	9.84357	8.93121	8.98595	8.88264	9.65904	9.99834	-0.453138	-1.3655	-1.31075	-1.41407	-0.637663	-0.298371	1
10570516	NM_029116	74901	Kbtbd11	kelch repeat and BTB (POZ) domain containing 11	9.96331	9.54608	8.6487	8.33422	8.57416	9.20158	9.4868	-0.41723	-1.31461	-1.62909	-1.38915	-0.761721	-0.476505	1
10570894	NM_001110783	11733	Ank1	ankyrin 1, erythroid	9.27029	10.41	11.2316	11.6386	11.7484	9.97228	9.9241	1.13972	1.96135	2.36828	2.47809	0.701996	0.653815	12
10571036	NM_028000	71910	Ppapdc1b	phosphatidic acid phosphatase type 2 domain containing 1B	9.06783	9.44635	9.6918	9.71339	10.1458	9.48985	9.51537	0.378523	0.623965	0.645556	1.07802	0.422024	0.447537	4
10571111	NM_001101502	353310	Zfp703	zinc finger protein 703	10.0501	9.74939	10.6771	11.0075	11.2473	11.2036	11.1195	-0.300695	0.626981	0.957369	1.19725	1.15355	1.06943	3
10571252	NM_031374	104271	Tex15	testis expressed gene 15	7.95738	7.35234	8.63299	8.73243	9.07804	9.23512	8.64952	-0.605036	0.675615	0.775054	1.12066	1.27774	0.69214	3
10571399	NM_178395	70546	Zdhhc2	zinc finger, DHHC domain containing 2	6.9411	7.72351	8.06278	7.904	8.39495	8.85481	8.50643	0.782412	1.12168	0.962905	1.45386	1.91372	1.56533	3
10571657	NM_007981	14081	Acsl1	acyl-CoA synthetase long-chain family member 1	9.57388	10.1896	11.0253	10.9	11.2422	10.2461	10.1598	0.615764	1.45143	1.32614	1.66831	0.672228	0.585943	9
10571680	NM_027973	71876	Mlf1ip	myeloid leukemia factor 1 interacting protein	7.56729	8.07901	8.91368	8.88056	9.55276	8.43293	8.30492	0.511715	1.34638	1.31327	1.98547	0.865636	0.737629	9
10571849	NM_015791	50753	Fbxo8	F-box protein 8	8.37622	8.70568	9.02579	9.09521	9.58821	9.05343	9.09365	0.329456	0.649569	0.718984	1.21198	0.677204	0.717429	6
10571870	NM_008252	97165	Hmgb2	high mobility group box 2	9.93351	10.5788	11.2104	11.3912	11.6578	10.3338	10.7501	0.645281	1.27691	1.45766	1.72428	0.400303	0.816589	9
10572605	NM_172756	234396	Ankle1	ankyrin repeat and LEM domain containing 1	8.01805	8.10681	8.74905	8.71853	9.19338	7.99897	8.02265	0.0887661	0.731004	0.700484	1.17533	-0.0190794	0.00460808	4
10572613	NM_053162	94065	Mrpl34	mitochondrial ribosomal protein L34	10.2125	10.4464	11.0074	11.0484	11.3339	10.8276	10.9864	0.23389	0.794916	0.835881	1.12137	0.615125	0.773934	6
10572800	NM_008452	16598	Klf2	Kruppel-like factor 2 (lung)	9.24944	10.3049	9.8077	9.63184	9.53958	9.57295	9.50647	1.05546	0.558254	0.382396	0.290137	0.323506	0.25703	5
10572897	NM_010442	15368	Hmox1	heme oxygenase (decycling) 1	9.06177	11.6286	11.058	9.22924	9.72642	8.80602	8.38844	2.56679	1.99624	0.167476	0.664648	-0.255745	-0.673327	5
10572906	NM_008566	17218	Mcm5	minichromosome maintenance deficient 5, cell division cycle 46 (S. cerevisiae)	10.6403	10.9114	11.2215	11.3345	11.6521	10.8398	11.0489	0.2711	0.581153	0.694237	1.01181	0.199456	0.408585	4
10573054	NM_010369	14934	Gypa	glycophorin A	9.58765	11.6058	12.3804	12.4924	12.582	11.0586	10.9309	2.01812	2.79272	2.90475	2.99435	1.47098	1.3432	12
10573261	NM_024184	66929	Asf1b	ASF1 anti-silencing function 1 homolog B (S. cerevisiae)	9.69531	10.8582	11.4788	11.7442	12.0465	10.5772	10.8381	1.16293	1.78346	2.04893	2.35117	0.881847	1.1428	12
10573266	NM_008854	18747	Prkaca	protein kinase, cAMP dependent, catalytic, alpha	8.41469	8.8749	9.06329	9.10171	9.51596	8.91125	9.12663	0.460202	0.648598	0.687013	1.10126	0.49655	0.711933	6
10573419	NM_008535	17095	Lyl1	lymphoblastomic leukemia 1	9.00811	9.15859	9.89563	9.89053	10.3877	9.42938	9.69006	0.150484	0.887528	0.882422	1.37957	0.421279	0.681956	6
10573457	NM_010635	16596	Klf1	Kruppel-like factor 1 (erythroid)	9.77584	10.2983	11.0787	11.175	11.5714	10.069	10.2031	0.522494	1.30282	1.39915	1.7956	0.293176	0.427229	7
10573461	NM_010062	13423	Dnase2a	deoxyribonuclease II alpha	8.39718	9.27579	9.67705	9.95166	10.4094	9.06132	9.06361	0.87861	1.27987	1.55448	2.01221	0.664145	0.666437	10
10573483	NM_011563	21672	Prdx2	peroxiredoxin 2	9.39474	10.1442	10.8365	10.7877	11.2122	9.89584	9.86319	0.749506	1.44178	1.39296	1.81747	0.501108	0.468456	7
10573867	NM_011250	19651	Rbl2	retinoblastoma-like 2	8.27946	9.31997	9.17042	9.16541	9.43684	9.02826	9.18828	1.04051	0.890961	0.885952	1.15738	0.748802	0.908818	8
10573939	NM_173014	270084	Lpcat2	lysophosphatidylcholine acyltransferase 2	8.11053	10.0141	9.49574	8.08053	9.24426	9.06309	9.24911	1.90353	1.3852	-0.0300063	1.13373	0.952552	1.13858	5
10574166	NM_153507	234577	Cpne2	copine II	9.40635	9.49552	10.1193	10.0313	10.5037	9.95648	10.2426	0.0891674	0.712958	0.624938	1.09738	0.550125	0.836238	3
10574226	NM_011332	20295	Ccl17	chemokine (C-C motif) ligand 17	8.19991	10.7809	9.27877	8.49482	8.44061	7.7569	7.52722	2.581	1.07886	0.29491	0.240703	-0.443013	-0.672687	5
10574246	NM_001145972	382045	Gpr114	G protein-coupled receptor 114	7.66042	8.74552	8.41752	8.30248	8.73901	8.47893	8.77671	1.08509	0.757096	0.642058	1.07859	0.81851	1.11629	8
10574259	NM_018882	14766	Gpr56	G protein-coupled receptor 56	9.88147	9.68203	10.457	10.2837	10.8297	10.4338	10.973	-0.199444	0.575493	0.402228	0.948209	0.552315	1.09155	3
10574276	NM_173036	54672	Gpr97	G protein-coupled receptor 97	8.5983	8.55628	8.55929	8.72154	9.46733	9.28616	9.79185	-0.0420171	-0.0390072	0.123247	0.869036	0.687862	1.19355	3
10574378	NM_030198	78833	Gins3	GINS complex subunit 3 (Psf3 homolog)	7.73249	8.24325	8.6509	8.73495	9.41212	8.16854	8.4456	0.510758	0.918404	1.00245	1.67963	0.436043	0.713105	9
10574432	X16670	---	LOC280487	pol polyprotein	10.2785	9.03569	9.51784	9.43366	9.77044	9.75443	9.39221	-1.24277	-0.760617	-0.8448	-0.508019	-0.524031	-0.886247	2
10574434	X16670	---	LOC280487	pol polyprotein	10.2785	9.03569	9.51784	9.43366	9.77044	9.75443	9.39221	-1.24277	-0.760617	-0.8448	-0.508019	-0.524031	-0.886247	2
10574572	NM_197999	72361	Ces2g	carboxylesterase 2G	10.1429	10.3176	11.2823	11.282	11.6358	10.6583	10.5982	0.174717	1.1394	1.13915	1.49292	0.515425	0.455326	7
10574944	NM_025518	66369	Dus2l	dihydrouridine synthase 2-like (SMM1, S. cerevisiae)	8.92557	8.87791	9.40051	9.59602	9.97008	10.2831	10.2532	-0.0476609	0.474942	0.670446	1.04451	1.35754	1.32764	3
10574962	NM_010901	18021	Nfatc3	nuclear factor of activated T-cells, cytoplasmic, calcineurin-dependent 3	10.2855	10.7196	10.9854	11.0746	11.2465	11.2755	11.405	0.434096	0.699898	0.789059	0.96099	0.989931	1.11951	3
10574976	NM_133792	192654	Pla2g15	phospholipase A2, group XV	8.25369	9.60594	9.05244	8.24629	8.5827	8.15929	8.33361	1.35225	0.798754	-0.00740316	0.329014	-0.0944011	0.0799247	5
10575328	NM_001122594	244650	Phlpp2	PH domain and leucine rich repeat protein phosphatase 2	8.27827	8.71045	9.28504	9.35847	9.60507	8.57532	8.49862	0.432173	1.00677	1.08019	1.3268	0.297043	0.220343	7
10575534	NM_009179	20444	St3gal2	ST3 beta-galactoside alpha-2,3-sialyltransferase 2	8.36913	9.14482	9.48381	9.60008	10.0073	8.92169	8.86117	0.775696	1.11468	1.23095	1.63813	0.552566	0.492039	7
10575733	NM_028131	72155	Cenpn	centromere protein N	9.01526	9.49818	10.2077	10.442	10.9205	9.53501	9.89907	0.482923	1.1924	1.42672	1.90523	0.519751	0.883809	9
10575799	NM_172285	234779	Plcg2	phospholipase C, gamma 2	8.22813	10.1023	9.77797	9.46253	10.0718	9.26021	9.90151	1.87421	1.54983	1.2344	1.84364	1.03208	1.67337	11
10575873	NM_027950	71839	Osgin1	oxidative stress induced growth inhibitor 1	8.38113	10.1156	8.78071	8.10263	8.00942	7.83553	7.72167	1.73447	0.399579	-0.278498	-0.371711	-0.545602	-0.659454	1
10576090	NM_009569	22761	Zfpm1	zinc finger protein, multitype 1	10.4369	10.8582	11.5704	11.865	12.0275	11.6636	11.6748	0.421375	1.13358	1.42811	1.59062	1.22676	1.23798	8
10576639	NM_008737	18186	Nrp1	neuropilin 1	7.93871	7.92792	8.76737	8.94084	9.21	9.82693	9.16499	-0.0107973	0.828654	1.00213	1.27129	1.88822	1.22628	8
10576784	NM_133238	170786	Cd209a	CD209a antigen	8.13288	10.4009	9.98988	8.84964	9.46567	8.40526	8.60039	2.26804	1.857	0.716761	1.33279	0.272379	0.467516	11
10577449	NM_007511	11979	Atp7b	ATPase, Cu++ transporting, beta polypeptide	7.9737	7.949	8.68049	8.56706	9.01094	8.31912	8.29934	-0.0247029	0.706792	0.593362	1.03724	0.345417	0.325637	4
10577508	NM_001004140	80986	Ckap2	cytoskeleton associated protein 2	7.66121	8.11877	9.07426	9.19997	9.45053	7.92855	8.3269	0.457556	1.41305	1.53875	1.78932	0.26734	0.665686	7
10577528	NM_001012667	102032	AI316807	expressed sequence AI316807	8.89245	9.48542	9.65287	9.62758	9.73097	10.0545	9.8555	0.592966	0.760415	0.735123	0.838519	1.16204	0.963047	8
10577623	NM_024240	109145	Gins4	GINS complex subunit 4 (Sld5 homolog)	9.96499	10.2944	10.6305	10.732	11.16	10.4571	10.6547	0.32938	0.665504	0.767029	1.19504	0.492065	0.689719	6
10577757	NM_007404	11502	Adam9	a disintegrin and metallopeptidase domain 9 (meltrin gamma)	8.9604	10.0029	9.90831	9.26976	9.86329	9.53302	9.54505	1.04255	0.947909	0.309364	0.902888	0.572622	0.584652	5
10577792	NM_031257	83436	Plekha2	pleckstrin homology domain-containing, family A (phosphoinositide binding specific) member 2	8.31198	9.12194	8.95372	8.69894	9.07984	9.23477	9.45596	0.809952	0.641731	0.386956	0.767857	0.922783	1.14397	8
10578045	NM_178591	211323	Nrg1	neuregulin 1	7.9593	7.93727	8.1864	8.30617	9.07169	8.32176	8.58292	-0.0220304	0.227102	0.346864	1.11239	0.362459	0.623621	4
10578071	NM_011721	22427	Wrn	Werner syndrome homolog (human)	8.40051	8.75427	9.23369	9.30977	9.76496	8.83914	8.91633	0.353763	0.833182	0.909261	1.36445	0.438639	0.515823	6
10578123	NM_019733	19663	Rbpms	RNA binding protein gene with multiple splicing	7.57431	8.83035	8.42233	8.00881	8.26825	8.10147	8.24346	1.25604	0.848015	0.434504	0.693938	0.527158	0.669151	5
10578264	NM_031195	20288	Msr1	macrophage scavenger receptor 1	7.29947	9.42527	9.63836	7.93523	9.41027	7.94256	7.99838	2.1258	2.33889	0.635758	2.1108	0.643087	0.698911	11
10578361	NM_019734	11886	Asah1	N-acylsphingosine amidohydrolase 1	8.55103	9.85754	9.4579	8.71276	9.66616	9.12989	9.477	1.30652	0.906877	0.161736	1.11513	0.578858	0.925977	5
10578690	NM_146208	234258	Neil3	nei like 3 (E. coli)	7.06174	8.53681	9.66987	9.94244	10.2311	8.30311	8.3771	1.47507	2.60813	2.88071	3.16934	1.24138	1.31537	12
10579347	NM_023065	65972	Ifi30	interferon gamma inducible protein 30	10.0321	11.6654	11.6734	11.245	12.0364	11.0264	11.3801	1.63331	1.64128	1.21287	2.00425	0.994246	1.34792	11
10579636	NM_024444	72054	Cyp4f18	cytochrome P450, family 4, subfamily f, polypeptide 18	6.83134	8.46408	8.81955	7.49976	8.50474	8.34163	9.13845	1.63274	1.9882	0.668415	1.6734	1.51028	2.3071	8
10579925	NM_021356	14388	Gab1	growth factor receptor bound protein 2-associated protein 1	7.7275	8.04392	8.21065	8.59	9.00555	8.01532	7.89414	0.316429	0.483153	0.8625	1.27806	0.287825	0.166643	4
10579976	NM_178736	244548	Elmod2	ELMO domain containing 2	9.66212	9.40716	9.39988	8.90471	9.0354	8.45308	8.66402	-0.254968	-0.262243	-0.757418	-0.626723	-1.20904	-0.998105	1
10579991	---	---	---	---	8.65163	8.20387	8.25487	8.22379	8.23458	8.36958	7.64323	-0.447763	-0.396756	-0.427839	-0.417045	-0.282053	-1.00839	1
10580010	NM_177262	320795	Pkn1	protein kinase N1	8.5487	9.39316	9.28998	9.04212	9.47724	9.45512	9.71143	0.844457	0.741279	0.493423	0.928543	0.906422	1.16274	8
10580033	NM_011925	26364	Cd97	CD97 antigen	11.4335	12.5679	12.2164	11.892	11.7307	12.1602	12.0752	1.13449	0.782973	0.458506	0.297266	0.726698	0.641706	5
10580139	NM_172503	212168	Zswim4	zinc finger, SWIM domain containing 4	11.4964	11.1995	10.698	10.6253	10.1212	10.3202	9.81623	-0.29683	-0.798407	-0.871077	-1.37513	-1.17618	-1.68014	1
10580233	NM_008097	270076	Gcdh	glutaryl-Coenzyme A dehydrogenase	8.24586	8.51355	9.0858	9.09925	9.50911	8.75381	8.76731	0.267689	0.839938	0.853391	1.26325	0.50795	0.521447	6
10580274	NM_027187	69724	Rnaseh2a	ribonuclease H2, large subunit	9.79791	10.197	10.6488	10.7679	11.2592	10.432	10.5263	0.399083	0.850894	0.970017	1.46126	0.634129	0.728403	6
10580349	NM_175441	213435	Mylk3	myosin light chain kinase 3	7.63437	7.76657	8.19264	8.53387	8.88582	7.69168	7.66941	0.1322	0.558265	0.899491	1.25144	0.0573102	0.0350327	4
10580382	NM_001081324	74513	Neto2	neuropilin (NRP) and tolloid (TLL)-like 2	10.9676	10.7428	10.1827	9.76732	9.69202	9.99391	9.80971	-0.224767	-0.784886	-1.20029	-1.27559	-0.973699	-1.1579	1
10581009	X16670	---	LOC280487	pol polyprotein	10.2785	9.03569	9.51784	9.43366	9.77044	9.75443	9.39221	-1.24277	-0.760617	-0.8448	-0.508019	-0.524031	-0.886247	2
10581151	NM_019662	56437	Rrad	Ras-related associated with diabetes	10.4405	9.68712	9.17781	9.10753	9.22846	9.9071	9.66486	-0.75341	-1.26273	-1.333	-1.21207	-0.533434	-0.775669	1
10581266	NM_026481	67971	Tppp3	tubulin polymerization-promoting protein family member 3	7.67527	8.45542	8.78649	7.998	8.28505	8.61722	7.64408	0.78015	1.11123	0.32273	0.609788	0.941958	-0.0311807	5
10581289	NM_013477	11972	Atp6v0d1	ATPase, H+ transporting, lysosomal V0 subunit D1	9.52779	10.3631	10.3912	10.3307	10.7137	10.2157	10.2412	0.835273	0.863405	0.802928	1.18587	0.68794	0.713366	6
10581340	NM_145824	74334	Ranbp10	RAN binding protein 10	9.55773	10.7555	11.717	11.7766	11.9099	10.5517	10.2134	1.19774	2.15927	2.21889	2.35216	0.993995	0.655634	12
10581378	NM_013640	19171	Psmb10	proteasome (prosome, macropain) subunit, beta type 10	9.96867	10.7315	10.8064	10.4532	10.8093	10.7669	11.0053	0.76283	0.837752	0.48454	0.840662	0.798197	1.03664	8
10581538	NM_008706	18104	Nqo1	NAD(P)H dehydrogenase, quinone 1	7.56968	7.73778	8.91752	8.75074	9.34182	8.0509	7.8235	0.168097	1.34784	1.18106	1.77214	0.481225	0.25382	7
10581605	NM_017370	15439	Hp	haptoglobin	7.73512	9.04383	9.25831	8.72981	10.4848	9.30071	10.1905	1.30871	1.52319	0.994689	2.74969	1.56559	2.45533	11
10581813	NM_029005	74568	Mlkl	mixed lineage kinase domain-like	7.68173	8.05407	8.68447	8.34441	9.14226	8.41035	8.9349	0.372341	1.00273	0.662682	1.46053	0.728621	1.25317	6
10581992	NM_001025577	17132	Maf	avian musculoaponeurotic fibrosarcoma (v-maf) AS42 oncogene homolog	10.1462	9.52498	10.9026	11.7098	12.088	12.9563	13.1054	-0.621209	0.756376	1.56361	1.94182	2.81011	2.95925	8
10582190	NM_178856	272551	Gins2	GINS complex subunit 2 (Psf2 homolog)	8.93207	8.97755	9.32006	9.40315	10.0714	9.035	9.21923	0.0454798	0.387993	0.471077	1.13931	0.102934	0.287165	4
10582545	D10049	17276	Mela	melanoma antigen	12.132	13.0159	9.44168	10.9234	10.5298	6.45042	13.6476	0.883949	-2.69027	-1.20857	-1.60215	-5.68153	1.51569	1
10582549	---	---	---	---	10.5215	11.4923	8.33884	9.34	8.63171	6.87779	12.339	0.970791	-2.18265	-1.18149	-1.88977	-3.6437	1.8175	1
10582582	---	---	---	---	8.52097	8.94688	7.97727	9.599	9.35817	8.93116	9.20514	0.42591	-0.543702	1.07803	0.837195	0.410181	0.684163	4
10582584	---	---	---	---	8.52097	8.94688	7.97727	9.599	9.35817	8.93116	9.20514	0.42591	-0.543702	1.07803	0.837195	0.410181	0.684163	4
10582626	NM_019552	56199	Abcb10	ATP-binding cassette, sub-family B (MDR/TAP), member 10	8.36839	9.80276	10.6367	10.981	11.2872	9.28456	9.38504	1.43437	2.26836	2.6126	2.91883	0.916164	1.01664	12
10582809	NM_009387	21877	Tk1	thymidine kinase 1	9.07417	9.68443	10.4524	10.7221	11.1772	9.56087	9.63019	0.61026	1.37826	1.64789	2.10305	0.4867	0.556025	10
10582862	NM_027144	69632	Arhgef12	Rho guanine nucleotide exchange factor (GEF) 12	7.11774	8.28644	8.50345	7.89818	8.66033	8.01692	8.2706	1.1687	1.38571	0.780441	1.54259	0.899186	1.15286	5
10582983	X16670	---	LOC280487	pol polyprotein	10.2785	9.03569	9.51784	9.43366	9.77044	9.75443	9.39221	-1.24277	-0.760617	-0.8448	-0.508019	-0.524031	-0.886247	2
10582985	NM_009807	12362	Casp1	caspase 1	7.47679	8.70924	9.00263	8.51398	9.08367	9.04051	9.36669	1.23245	1.52583	1.03719	1.60688	1.56371	1.88989	8
10582997	NM_007609	12363	Casp4	caspase 4, apoptosis-related cysteine peptidase	9.64845	10.1401	10.7724	10.8093	10.8947	10.9032	11.081	0.491676	1.12392	1.16086	1.24625	1.25475	1.43258	8
10583100	NM_008611	17394	Mmp8	matrix metallopeptidase 8	6.93897	9.07196	8.27697	6.99345	9.55316	9.4652	10.8016	2.13299	1.338	0.0544823	2.61419	2.52623	3.86259	8
10583203	NR_028271	18689	Phxr4	per-hexamer repeat gene 4	9.92713	9.19055	8.56746	8.69813	7.94378	8.12814	7.8845	-0.73658	-1.35967	-1.229	-1.98335	-1.79899	-2.04263	1
10583207	NM_001013813	270118	Maml2	mastermind like 2 (Drosophila)	12.3094	11.846	11.6372	11.7302	11.5302	11.6471	11.1148	-0.463373	-0.672201	-0.579154	-0.77915	-0.662308	-1.19457	1
10583529	NM_023892	78369	Icam4	intercellular adhesion molecule 4, Landsteiner-Wiener blood group	8.04908	8.38389	8.73905	8.95428	9.23272	8.12447	8.10082	0.334809	0.689965	0.905199	1.18363	0.0753878	0.0517349	4
10583669	NM_206536	382062	AB124611	cDNA sequence AB124611	8.45528	9.97966	9.50219	8.78967	9.48681	9.06306	9.50961	1.52438	1.04691	0.334384	1.03153	0.607774	1.05433	5
10583952	NM_178113	78658	Ncapd3	non-SMC condensin II complex, subunit D3	9.78012	10.0689	10.5487	10.7946	11.0326	10.2196	10.2623	0.288811	0.768553	1.0145	1.25245	0.439512	0.482207	6
10584142	NM_011808	23871	Ets1	E26 avian leukemia oncogene 1, 5' domain	9.85743	9.92914	9.99552	10.3029	10.5567	11.2557	11.2613	0.0717106	0.138096	0.445499	0.699258	1.39832	1.40391	3
10584435	NM_172767	67776	Vwa5a	von Willebrand factor A domain containing 5A	7.38209	8.3253	8.63076	8.25335	8.81155	8.75541	8.88186	0.943202	1.24866	0.871252	1.42945	1.37331	1.49976	8
10584615	NM_021424	58235	Pvrl1	poliovirus receptor-related 1	8.57217	8.40999	8.88398	8.88908	9.80774	10.0287	10.4964	-0.162171	0.311817	0.316911	1.23557	1.45656	1.92427	3
10584628	NM_009382	21838	Thy1	thymus cell antigen 1, theta	11.8277	11.6648	11.8803	12.1396	12.0818	11.957	10.806	-0.162942	0.052614	0.311894	0.254134	0.129262	-1.02174	4
10584710	NM_010436	15270	H2afx	H2A histone family, member X	10.0332	10.5537	11.1383	11.323	11.473	10.7152	10.4937	0.520505	1.10511	1.28981	1.43973	0.681961	0.460482	7
10584803	NM_023831	76568	Ift46	intraflagellar transport 46 homolog (Chlamydomonas)	7.77565	8.29442	8.78742	8.83119	8.98903	8.52406	8.6184	0.518769	1.01177	1.05554	1.21338	0.748414	0.842756	6
10584821	NM_013487	12500	Cd3d	CD3 antigen, delta polypeptide	9.48089	9.55881	9.55506	10.1337	10.0889	10.4096	10.6784	0.0779208	0.0741681	0.652811	0.608021	0.92874	1.19751	3
10584841	NM_001005421	270152	Amica1	adhesion molecule, interacts with CXADR antigen 1	8.3603	8.79411	9.25303	9.33727	9.55672	9.87802	8.82418	0.433811	0.892722	0.976971	1.19642	1.51772	0.463876	3
10585428	NM_021422	58233	Dnaja4	DnaJ (Hsp40) homolog, subfamily A, member 4	8.44954	8.91361	9.49016	9.36952	9.88235	9.15319	9.15681	0.464066	1.04062	0.919979	1.4328	0.703642	0.70726	6
10586110	NM_001033175	76524	Cln6	ceroid-lipofuscinosis, neuronal 6	10.4171	10.4612	10.9219	10.9408	11.4373	11.0445	10.9237	0.044095	0.504816	0.523687	1.02026	0.627463	0.50664	4
10586170	---	---	---	---	11.0153	10.1871	10.1908	10.0038	9.60754	10.3602	9.81959	-0.828252	-0.824569	-1.0115	-1.4078	-0.65516	-1.19576	1
10586172	---	---	---	---	10.6069	10.1829	9.95471	9.85356	9.53257	10.2163	9.63895	-0.423949	-0.652146	-0.753302	-1.07429	-0.390565	-0.967908	1
10586174	---	---	---	---	12.3041	11.7775	11.5523	11.4502	10.9444	11.6757	11.3505	-0.526554	-0.751787	-0.853882	-1.35969	-0.628389	-0.953611	1
10586347	NM_177460	214424	Parp16	poly (ADP-ribose) polymerase family, member 16	7.32413	7.79442	8.22563	8.52237	9.10837	7.81177	7.89201	0.470281	0.901496	1.19824	1.78424	0.487631	0.567879	4
10586448	NM_026515	68026	2810417H13Rik	RIKEN cDNA 2810417H13 gene	8.53079	8.93998	9.8908	10.3322	10.9928	9.34044	9.81799	0.409185	1.36	1.80141	2.46201	0.809649	1.2872	10
10586491	NM_010019	13143	Dapk2	death-associated protein kinase 2	7.14881	8.20489	8.92436	8.54697	9.11294	7.98497	7.91113	1.05609	1.77555	1.39816	1.96413	0.836167	0.762326	7
10586744	NM_007585	12306	Anxa2	annexin A2	9.3523	11.5153	11.0936	10.4573	10.9174	10.3008	10.6222	2.16301	1.74128	1.10504	1.56513	0.948491	1.26986	11
10586781	NM_181072	71602	Myo1e	myosin IE	7.56861	8.8502	9.30748	8.85856	9.05231	8.72777	8.52212	1.28159	1.73887	1.28994	1.4837	1.15916	0.95351	9
10586863	X16670	---	LOC280487	pol polyprotein	10.2785	9.03569	9.51784	9.43366	9.77044	9.75443	9.39221	-1.24277	-0.760617	-0.8448	-0.508019	-0.524031	-0.886247	2
10586907	NM_008613	17427	Mns1	meiosis-specific nuclear structural protein 1	8.44773	8.52643	9.38929	9.31108	9.86917	8.98222	9.15442	0.0787068	0.941561	0.863358	1.42145	0.534492	0.706691	6
10586933	NM_010890	17999	Nedd4	neural precursor cell expressed, developmentally down-regulated 4	9.88376	10.2434	10.7223	10.6097	10.9771	10.4788	10.6935	0.359622	0.838546	0.72598	1.09332	0.595034	0.809757	6
10587012	NM_001114328	72278	Ccpg1	cell cycle progression 1	8.44836	8.78739	8.85666	8.73968	9.23196	9.00491	9.54531	0.339034	0.408299	0.29132	0.783605	0.556549	1.09695	3
10587508	NM_009445	22137	Ttk	Ttk protein kinase	7.39768	7.56394	8.86422	8.77844	9.3125	7.91232	8.16043	0.166254	1.46654	1.38076	1.91482	0.514632	0.762749	7
10587655	NM_001142943	71640	4930422I07Rik	RIKEN cDNA 4930422I07 gene	6.86484	7.13378	8.58247	8.55474	9.04824	8.24314	8.73134	0.268933	1.71762	1.6899	2.18339	1.3783	1.8665	6
10587683	NM_009742	12044	Bcl2a1a	B-cell leukemia/lymphoma 2 related protein A1a	12.2934	12.4744	12.0319	11.7028	11.5532	11.6568	10.9853	0.180984	-0.261442	-0.590543	-0.740184	-0.636612	-1.30811	1
10587690	NM_007534	12045	Bcl2a1b	B-cell leukemia/lymphoma 2 related protein A1b	11.9557	12.1434	11.609	11.3133	11.1767	11.308	10.576	0.187776	-0.346679	-0.642375	-0.77895	-0.647626	-1.37969	1
10587733	NM_007801	13036	Ctsh	cathepsin H	6.81381	9.34246	9.06451	8.0788	9.18089	8.35998	8.93127	2.52865	2.2507	1.26499	2.36709	1.54617	2.11746	11
10587792	NM_011636	22038	Plscr1	phospholipid scramblase 1	11.9309	12.0168	13.0774	12.9429	13.0557	13.2953	12.9091	0.0858879	1.14649	1.01202	1.1248	1.36445	0.978192	8
10587871	NM_198414	75552	Paqr9	progestin and adipoQ receptor family member IX	8.39497	9.09681	9.86241	9.93934	10.1645	8.90689	8.83282	0.70184	1.46745	1.54438	1.76954	0.511928	0.437854	7
10588007	NM_178667	211586	Tfdp2	transcription factor Dp 2	8.55306	9.59251	10.8283	10.7315	10.8207	9.65168	9.48596	1.03945	2.27523	2.17841	2.26766	1.09862	0.932908	12
10588223	NM_181394	69010	Anapc13	anaphase promoting complex subunit 13	9.21166	9.61954	10.0043	10.0162	10.5315	10.162	10.1821	0.407878	0.792666	0.804572	1.31982	0.950377	0.970406	3
10588243	NM_013649	20187	Ryk	receptor-like tyrosine kinase	8.06539	8.56645	8.83564	8.8256	9.78867	8.96613	8.31962	0.501056	0.770248	0.760204	1.72327	0.900733	0.254223	6
10588466	NM_011876	23999	Twf2	twinfilin, actin-binding protein, homolog 2 (Drosophila)	9.24334	9.46555	9.41138	9.33824	9.8217	9.91692	10.2615	0.222202	0.168033	0.0948984	0.57836	0.673573	1.0182	3
10588482	NM_027354	70235	Poc1a	POC1 centriolar protein homolog A (Chlamydomonas)	7.68182	7.98155	8.30377	8.51832	9.0678	8.0906	8.17601	0.299732	0.621952	0.836502	1.38598	0.408782	0.494193	6
10588696	NM_019750	56441	Nat6	N-acetyltransferase 6	8.12789	8.39564	8.79498	8.85744	9.20733	8.58345	8.42929	0.267757	0.66709	0.729555	1.07944	0.455566	0.301405	4
10588899	NM_008160	14775	Gpx1	glutathione peroxidase 1	11.9256	12.7709	13.3533	13.2568	13.4067	12.8197	12.8115	0.845308	1.42767	1.33118	1.48112	0.894069	0.885899	9
10589076	NM_020520	57279	Slc25a20	solute carrier family 25 (mitochondrial carnitine/acylcarnitine translocase), member 20	11.0001	11.004	10.3836	10.0622	9.9494	10.071	9.41843	0.00391188	-0.616425	-0.937892	-1.05067	-0.929071	-1.58164	1
10589535	NM_008694	18054	Ngp	neutrophilic granule protein	10.5547	12.8404	12.5361	11.4743	12.9386	12.9097	13.1642	2.2857	1.98137	0.919654	2.38388	2.35501	2.60948	11
10589703	NM_008522	17002	Ltf	lactotransferrin	8.1448	10.7862	9.97714	8.50893	10.7734	10.8948	11.3548	2.64145	1.83234	0.364134	2.62863	2.75003	3.20999	11
10589884	NM_007535	12046	Bcl2a1c	B-cell leukemia/lymphoma 2 related protein A1c	11.745	11.684	11.4394	10.9995	10.6956	10.8911	10.2132	-0.0610364	-0.30563	-0.745467	-1.04939	-0.853882	-1.53179	1
10589974	X16670	---	LOC280487	pol polyprotein	10.2785	9.03569	9.51784	9.43366	9.77044	9.75443	9.39221	-1.24277	-0.760617	-0.8448	-0.508019	-0.524031	-0.886247	2
10589994	NM_010136	13813	Eomes	eomesodermin homolog (Xenopus laevis)	7.1311	9.60966	9.01968	8.42286	8.79742	8.17371	8.04273	2.47856	1.88858	1.29176	1.66632	1.0426	0.911631	5
10590031	NM_133721	104099	Itga9	integrin alpha 9	8.05933	9.70294	8.45176	8.09724	8.3927	8.61003	8.51945	1.64361	0.392427	0.0379042	0.333368	0.550698	0.460112	5
10590242	NM_007720	12776	Ccr8	chemokine (C-C motif) receptor 8	8.48333	9.69571	9.62002	8.84086	8.76763	9.43094	9.53244	1.21238	1.13668	0.357529	0.284294	0.947606	1.04911	5
10590245	NM_144793	208638	Slc25a38	solute carrier family 25, member 38	10.167	10.6771	11.097	11.1426	11.4114	10.4143	10.2441	0.510118	0.930042	0.97561	1.24439	0.247305	0.0771347	7
10590452	NM_026179	67469	Abhd5	abhydrolase domain containing 5	8.62917	9.40633	9.486	9.53337	10.0947	9.15776	9.46043	0.777161	0.856838	0.904208	1.46556	0.528595	0.831265	6
10590494	NM_010620	209737	Kif15	kinesin family member 15	9.23811	9.4616	10.066	10.08	10.3391	8.9954	9.07895	0.223487	0.827885	0.841902	1.10097	-0.242711	-0.15916	4
10590623	NM_030712	80901	Cxcr6	chemokine (C-X-C motif) receptor 6	8.06503	7.98581	8.84156	8.18465	9.27014	9.92584	10.1042	-0.0792221	0.776525	0.11962	1.20511	1.86081	2.03919	8
10590631	NM_009915	12772	Ccr2	chemokine (C-C motif) receptor 2	7.24446	8.95289	9.34502	8.60771	9.89164	8.9943	9.70243	1.70843	2.10056	1.36326	2.64718	1.74984	2.45798	11
10590635	NM_009917	12774	Ccr5	chemokine (C-C motif) receptor 5	8.39967	10.1437	10.2172	9.77028	10.3035	10.5105	10.5295	1.74404	1.81755	1.37061	1.90383	2.11087	2.12978	11
10590909	NM_028013	71946	Endod1	endonuclease domain containing 1	8.07675	9.06075	9.85912	9.89627	10.429	9.02364	9.18443	0.983995	1.78237	1.81951	2.35226	0.946883	1.10768	10
10590974	NM_176807	64931	Folr4	folate receptor 4 (delta)	9.72169	10.0039	10.6343	11.0213	11.2671	11.7519	11.7074	0.282249	0.91258	1.29963	1.54546	2.0302	1.98566	8
10591369	NM_010066	13433	Dnmt1	DNA methyltransferase (cytosine-5) 1	10.1099	10.3598	10.6859	10.9432	11.2895	10.4556	10.8693	0.249883	0.575987	0.833331	1.17959	0.345766	0.759384	6
10591494	NM_053190	94226	S1pr5	sphingosine-1-phosphate receptor 5	7.80095	8.9262	8.24209	7.62686	8.2474	7.96285	8.08062	1.12525	0.441139	-0.174088	0.446458	0.161907	0.279674	5
10591517	NM_009878	12581	Cdkn2d	cyclin-dependent kinase inhibitor 2D (p19, inhibits CDK4)	8.09153	8.85818	9.44587	9.61708	9.98648	9.17943	9.38207	0.766652	1.35434	1.52555	1.89496	1.0879	1.29054	10
10591556	NM_026282	67629	Spc24	SPC24, NDC80 kinetochore complex component, homolog (S. cerevisiae)	7.92962	8.19684	8.64637	8.91117	9.50332	8.30063	8.52089	0.267219	0.716751	0.981549	1.5737	0.37101	0.591271	6
10591660	NM_010149	13857	Epor	erythropoietin receptor	8.76309	9.49252	10.4625	10.6087	10.9784	9.40701	9.27902	0.729427	1.69939	1.84565	2.21535	0.643918	0.515931	10
10591739	NM_001102404	11433	Acp5	acid phosphatase 5, tartrate resistant	9.14423	10.8617	10.3278	10.8008	11.1207	9.613	9.40378	1.71745	1.1836	1.65654	1.97647	0.468778	0.259552	10
10591781	NM_028390	68743	Anln	anillin, actin binding protein	8.08207	8.88953	10.165	10.4086	10.7249	8.80772	9.16994	0.807459	2.08298	2.32648	2.64283	0.725644	1.08787	12
10592201	NM_007691	12649	Chek1	checkpoint kinase 1 homolog (S. pombe)	8.74593	8.56311	9.43996	9.2601	9.8339	8.96565	9.14931	-0.182823	0.694027	0.514172	1.08797	0.219715	0.403377	4
10592503	NM_019465	54698	Crtam	cytotoxic and regulatory T cell molecule	9.78104	8.74607	9.39415	10.213	10.3676	11.0955	10.9694	-1.03497	-0.386897	0.431952	0.586517	1.31446	1.18835	3
10592535	NM_011436	20660	Sorl1	sortilin-related receptor, LDLR class A repeats-containing	8.35362	9.42561	9.11636	8.99796	9.53909	9.5614	9.97775	1.07199	0.762739	0.644341	1.18547	1.20778	1.62413	8
10592655	NM_027144	69632	Arhgef12	Rho guanine nucleotide exchange factor (GEF) 12	8.07004	8.64537	9.51976	9.54339	9.68293	8.83971	8.76138	0.575327	1.44972	1.47335	1.61289	0.76967	0.691335	9
10592772	NM_138955	192663	Abcg4	ATP-binding cassette, sub-family G (WHITE), member 4	8.28035	9.23433	9.79979	10.2892	10.6574	8.63208	8.82989	0.953983	1.51944	2.0089	2.37709	0.351733	0.549539	10
10592802	NM_027909	71764	C2cd2l	C2 calcium-dependent domain containing 2-like	7.9794	8.39065	8.68824	8.68746	9.21513	8.34256	8.26779	0.411251	0.708839	0.708054	1.23573	0.363158	0.288382	4
10592816	NM_013551	15288	Hmbs	hydroxymethylbilane synthase	10.4802	11.7983	12.6485	12.5969	12.8718	11.37	11.606	1.31809	2.16831	2.11662	2.39159	0.889714	1.12574	12
10592888	NM_007551	12145	Cxcr5	chemochine (C-X-C motif) receptor 5	8.19735	8.41621	10.4045	10.6586	10.5737	10.6381	10.5324	0.218861	2.20711	2.46123	2.37637	2.44072	2.33506	11
10593015	NM_009850	12502	Cd3g	CD3 antigen, gamma polypeptide	11.5638	11.608	11.6329	12.0766	12.2231	12.4114	12.8452	0.0441532	0.0691205	0.512812	0.65926	0.847611	1.28135	3
10593050	NM_008348	16154	Il10ra	interleukin 10 receptor, alpha	8.76365	11.021	10.6513	9.69638	10.3572	10.2084	9.2375	2.25738	1.88761	0.932728	1.59357	1.44475	0.473843	11
10593198	NM_030069	78252	Fam55b	family with sequence similarity 55, member B	9.53562	11.4336	12.3342	12.2592	12.6688	10.5487	10.7842	1.89798	2.79854	2.72358	3.13315	1.01307	1.2486	12
10593421	NM_023483	68721	1110032A03Rik	RIKEN cDNA 1110032A03 gene	7.47458	8.25001	9.02444	8.67574	9.31809	8.14453	7.94332	0.775434	1.54986	1.20116	1.84351	0.669949	0.468738	7
10594251	NM_024245	71819	Kif23	kinesin family member 23	8.65708	9.37512	10.1626	10.4096	10.7356	8.88209	9.29555	0.718041	1.50555	1.75254	2.07849	0.225017	0.638471	10
10594426	NM_026507	68014	Zwilch	Zwilch, kinetochore associated, homolog (Drosophila)	8.05915	8.15183	8.9681	8.94964	9.50784	8.4438	8.64765	0.0926782	0.90895	0.890492	1.44869	0.384649	0.588506	6
10594582	NM_001025612	382083	Snx22	sorting nexin 22	7.6213	8.10713	8.9686	8.911	9.76733	7.68739	7.77803	0.48583	1.34731	1.28971	2.14603	0.0660896	0.156729	7
10594638	NM_026674	68318	Aph1c	anterior pharynx defective 1c homolog (C. elegans)	8.96101	8.88011	8.3625	8.20849	8.07417	7.96446	7.73889	-0.080904	-0.59851	-0.752524	-0.886847	-0.996553	-1.22213	1
10594645	NM_173413	235442	Rab8b	RAB8B, member RAS oncogene family	12.9307	12.8454	12.7392	12.4655	12.3712	12.2314	11.8869	-0.0852806	-0.191462	-0.465221	-0.559536	-0.699293	-1.0438	1
10594774	NM_007630	12442	Ccnb2	cyclin B2	10.5023	11.5166	12.2882	12.3591	12.7708	11.2145	11.7548	1.01435	1.78598	1.85684	2.26858	0.71226	1.25254	10
10594800	NM_172772	235461	Fam63b	family with sequence similarity 63, member B	7.9691	8.96408	9.65902	9.60928	9.9588	8.39918	8.68765	0.994976	1.68992	1.64018	1.9897	0.430079	0.718545	10
10594825	NM_022026	64008	Aqp9	aquaporin 9	8.4327	8.77976	9.5387	9.10653	9.59737	9.1781	9.26892	0.347066	1.106	0.673826	1.16467	0.745405	0.836219	6
10595126	NM_023605	71538	Fbxo9	f-box protein 9	8.1227	8.77813	9.7243	9.57818	9.89395	9.15472	9.11794	0.655431	1.6016	1.45547	1.77125	1.03201	0.995231	9
10595633	NM_007536	12047	Bcl2a1d	B-cell leukemia/lymphoma 2 related protein A1d	12.3068	12.4831	12.002	11.6835	11.5144	11.6543	10.9716	0.176326	-0.304768	-0.62331	-0.792368	-0.652458	-1.33518	1
10596148	NM_133977	22041	Trf	transferrin	8.48808	11.0525	9.91593	8.6479	9.09577	8.46296	8.72436	2.56438	1.42784	0.159813	0.607684	-0.0251237	0.236278	5
10596166	NM_027918	71775	1300017J02Rik	RIKEN cDNA 1300017J02 gene	8.0165	9.07937	9.96921	9.80549	10.4312	8.74125	8.53959	1.06287	1.95271	1.78898	2.41467	0.724742	0.523086	10
10596279	NM_001163026	235567	Dnajc13	DnaJ (Hsp40) homolog, subfamily C, member 13	8.73918	7.96639	8.25339	7.56187	7.92486	8.10688	7.80356	-0.772789	-0.485787	-1.17731	-0.81432	-0.632303	-0.935621	2
10596454	NM_020559	11655	Alas1	aminolevulinic acid synthase 1	9.46393	9.73434	9.95336	9.94632	10.6634	10.0121	10.1703	0.270412	0.489434	0.482396	1.19948	0.548159	0.70641	4
10596704	NM_008138	14678	Gnai2	guanine nucleotide binding protein (G protein), alpha inhibiting 2	11.0853	11.9588	11.9765	11.9276	12.3963	11.9774	12.2072	0.873483	0.891237	0.84236	1.31098	0.892147	1.12196	8
10596812	NM_026597	68176	6230427J02Rik	RIKEN cDNA 6230427J02 gene	8.40854	8.60266	9.05034	9.18137	9.73339	8.57809	8.55379	0.19412	0.641803	0.772834	1.32485	0.169545	0.145248	4
10596815	NM_032543	84585	Rnf123	ring finger protein 123	9.65255	10.3869	11.1276	11.3324	11.4536	10.395	10.2841	0.734333	1.47504	1.67984	1.80106	0.742435	0.631557	10
10596857	NM_146226	235606	Apeh	acylpeptide hydrolase	10.2208	10.6473	11.0134	11.1422	11.5023	10.7301	10.8114	0.426443	0.792575	0.92136	1.2815	0.5093	0.59059	6
10596951	NM_011790	23807	Arih2	ariadne homolog 2 (Drosophila)	13.2925	12.9181	12.6853	12.466	12.4881	12.437	12.1892	-0.374416	-0.607254	-0.82654	-0.804437	-0.855486	-1.10335	1
10597098	NM_009921	12796	Camp	cathelicidin antimicrobial peptide	7.5699	9.83299	8.67172	7.93368	10.1531	9.78317	10.3324	2.26308	1.10182	0.36378	2.58323	2.21327	2.76249	11
10597279	NM_017466	54199	Ccrl2	chemokine (C-C motif) receptor-like 2	8.3019	10.4165	10.1713	9.57666	9.77071	8.81556	8.42448	2.11462	1.86941	1.27475	1.46881	0.513655	0.122574	11
10597743	NM_009987	13051	Cx3cr1	chemokine (C-X3-C) receptor 1	7.9514	9.04467	8.42753	8.04126	8.53984	8.31313	8.5405	1.09327	0.476132	0.0898643	0.58844	0.361732	0.589102	5
10597758	NM_153287	215418	Csrnp1	cysteine-serine-rich nuclear protein 1	12.5983	12.5375	11.9875	11.8167	11.4801	11.8487	11.0296	-0.0608207	-0.610782	-0.781617	-1.11816	-0.749538	-1.56866	1
10597918	ENSMUST00000058187	100126228	Gm9856	predicted gene 9856	10.3029	10.0666	9.64441	9.46893	9.25812	9.56294	9.23934	-0.236349	-0.658537	-0.834018	-1.04483	-0.740004	-1.06361	1
10597960	NM_139142	102680	Slc6a20a	solute carrier family 6 (neurotransmitter transporter), member 20A	7.74152	8.88083	8.79493	9.17885	10.1107	8.03037	7.9678	1.13931	1.05342	1.43734	2.36916	0.288855	0.226281	7
10598004	NM_009912	12768	Ccr1	chemokine (C-C motif) receptor 1	6.47708	8.01395	9.34865	7.93003	8.99753	7.92677	8.34255	1.53687	2.87157	1.45295	2.52045	1.44969	1.86547	6
10598013	NM_009917	12774	Ccr5	chemokine (C-C motif) receptor 5	8.39967	10.1437	10.2172	9.77028	10.3035	10.5105	10.5295	1.74404	1.81755	1.37061	1.90383	2.11087	2.12978	11
10598085	---	---	---	---	8.17666	8.18391	9.11054	9.02598	9.03324	9.63815	7.91242	0.0072464	0.933874	0.84932	0.856579	1.46149	-0.264245	3
10598093	NM_177363	245126	Tarm1	T cell-interacting, activating receptor on myeloid cells 1	8.42346	9.82119	10.4897	9.37266	9.63388	9.27395	9.17411	1.39773	2.06623	0.949197	1.21042	0.850489	0.750647	11
10598101	NM_001013813	270118	Maml2	mastermind like 2 (Drosophila)	11.521	11.1074	10.6593	10.8149	10.5089	10.6627	10.1255	-0.413617	-0.861781	-0.70609	-1.01208	-0.858307	-1.39557	1
10598175	NM_053112	93725	Ear10	eosinophil-associated, ribonuclease A family, member 10	8.90163	11.1862	11.6187	11.4803	11.2677	12.0497	12.4568	2.28459	2.71712	2.57864	2.36602	3.14806	3.55519	11
10598292	NM_054039	20371	Foxp3	forkhead box P3	8.44109	9.28553	9.46385	9.20397	9.12956	9.73536	10.0607	0.844439	1.02276	0.762882	0.688476	1.29427	1.61958	8
10598389	NM_172372	54636	Wdr45	WD repeat domain 45	8.51998	8.92532	9.53541	9.68541	9.84783	9.21417	9.18005	0.405345	1.01543	1.16543	1.32785	0.694197	0.660069	6
10598507	NM_172479	209837	Slc38a5	solute carrier family 38, member 5	9.39252	10.1447	10.9826	10.9992	11.4931	9.85432	9.76199	0.752212	1.59008	1.60668	2.10061	0.461801	0.369473	10
10598586	NM_023500	22439	Xk	Kell blood group precursor (McLeod phenotype) homolog	8.86746	9.41399	9.91107	10.2382	10.5061	9.43271	9.50206	0.546528	1.0436	1.37072	1.63868	0.565248	0.634592	9
10598839	NM_133669	19889	Rp2h	retinitis pigmentosa 2 homolog (human)	8.37531	9.35221	9.41015	8.98049	9.49815	8.86901	9.04604	0.976899	1.03484	0.605178	1.12284	0.493701	0.67073	5
10599174	NM_133990	16164	Il13ra1	interleukin 13 receptor, alpha 1	7.23435	8.96637	9.28609	8.05166	8.9626	8.43365	8.49773	1.73202	2.05173	0.81731	1.72825	1.1993	1.26338	5
10599411	NM_011364	20400	Sh2d1a	SH2 domain protein 1A	9.10366	8.83413	8.5228	8.38124	8.39027	7.78493	7.47524	-0.269537	-0.580863	-0.722422	-0.713396	-1.31873	-1.62842	1
10599802	NM_011616	21947	Cd40lg	CD40 ligand	13.2315	12.9578	12.6347	11.8507	10.9624	10.1415	8.09776	-0.273684	-0.596746	-1.38076	-2.26911	-3.09003	-5.13373	1
10600017	NM_008253	15354	Hmgb3	high mobility group box 3	9.50206	9.52793	10.1505	10.2235	10.6107	9.79223	9.7722	0.0258711	0.648464	0.721455	1.10863	0.290172	0.270149	4
10600235	NM_007435	11666	Abcd1	ATP-binding cassette, sub-family D (ALD), member 1	7.21495	8.3381	8.48107	8.30368	9.09068	8.34313	8.69505	1.12315	1.26612	1.08873	1.87573	1.12818	1.4801	8
10600765	NM_211138	236899	Pcyt1b	phosphate cytidylyltransferase 1, choline, beta isoform	7.20903	7.9656	8.59192	8.80797	9.32757	7.66405	7.78408	0.756575	1.38289	1.59894	2.11854	0.45502	0.575047	7
10600852	NR_030718	100038363	F630028O10Rik	RIKEN cDNA F630028O10 gene	7.36453	8.9296	8.73464	8.23808	9.45146	8.97285	9.63522	1.56507	1.37011	0.873556	2.08694	1.60833	2.27069	8
10601011	NM_008446	16571	Kif4	kinesin family member 4	7.4849	8.33177	9.2422	9.50811	10.0107	8.09923	8.27417	0.846869	1.7573	2.0232	2.52584	0.614324	0.789266	10
10601449	NM_019989	56726	Sh3bgrl	SH3-binding domain glutamic acid-rich protein like	9.68792	10.6187	10.8099	10.5844	10.8642	10.3278	10.7449	0.930811	1.12202	0.896524	1.1763	0.639843	1.05695	8
10601854	NM_011712	22381	Wbp5	WW domain binding protein 5	8.60421	8.67893	8.99492	9.11845	9.88987	8.81803	9.15984	0.0747258	0.390711	0.514241	1.28567	0.213823	0.555629	4
10602090	NM_174875	666468	Atg4a	autophagy-related 4A (yeast)	7.99313	9.09148	10.0149	9.89012	10.3656	9.04234	8.92817	1.09835	2.02178	1.89699	2.37248	1.04921	0.935041	12
10602372	NM_009653	11656	Alas2	aminolevulinic acid synthase 2, erythroid	9.99218	11.603	12.6284	12.349	12.6627	11.6687	11.4205	1.61083	2.63618	2.35687	2.67049	1.6765	1.42829	12
10602592	NM_016763	15108	Hsd17b10	hydroxysteroid (17-beta) dehydrogenase 10	10.993	11.0605	11.4158	11.7205	11.8897	12.0073	11.7867	0.067472	0.422732	0.72745	0.896686	1.01426	0.793657	3
10602925	NM_172783	110094	Phka2	phosphorylase kinase alpha 2	8.63151	8.78845	9.34216	9.48578	9.89251	9.43588	9.61329	0.156948	0.710653	0.854278	1.26101	0.804377	0.981779	6
10603026	NM_018737	55936	Ctps2	cytidine 5'-triphosphate synthase 2	8.61955	8.89741	8.94549	8.99962	9.48562	9.50603	9.62459	0.277866	0.32594	0.380072	0.866072	0.886482	1.00504	3
10603417	NM_008089	14460	Gata1	GATA binding protein 1	9.10395	9.45302	10.2943	10.4133	10.8404	9.5412	9.61319	0.349075	1.19038	1.30936	1.73641	0.437254	0.509243	7
10603549	X16670	---	LOC280487	pol polyprotein	10.2785	9.03569	9.51784	9.43366	9.77044	9.75443	9.39221	-1.24277	-0.760617	-0.8448	-0.508019	-0.524031	-0.886247	2
10603551	NM_007807	13058	Cybb	cytochrome b-245, beta polypeptide	9.47298	12.1103	11.9161	10.9051	12.0368	11.2379	11.7277	2.63735	2.44315	1.43214	2.56379	1.76494	2.25471	11
10603567	NM_025975	67117	Dynlt3	dynein light chain Tctex-type 3	7.74597	8.16539	8.4067	8.20485	8.75106	8.25472	8.50693	0.419413	0.660729	0.458878	1.00509	0.508743	0.760955	6
10603803	X16670	---	LOC280487	pol polyprotein	10.2785	9.03569	9.51784	9.43366	9.77044	9.75443	9.39221	-1.24277	-0.760617	-0.8448	-0.508019	-0.524031	-0.886247	2
10603814	NM_177353	236727	Slc9a7	solute carrier family 9 (sodium/hydrogen exchanger), member 7	7.48217	9.04474	8.26068	8.05684	8.44951	8.68565	8.87593	1.56257	0.778515	0.574673	0.96734	1.20348	1.39376	8
10603860	NM_008823	18636	Cfp	complement factor properdin	9.45437	11.4532	10.6672	9.71251	10.2015	9.62822	9.62213	1.99887	1.21284	0.258142	0.747124	0.173844	0.167758	5
10604630	NM_027409	70380	Mospd1	motile sperm domain containing 1	8.21789	8.94487	9.41423	9.59377	9.986	8.55543	8.71814	0.726972	1.19634	1.37588	1.76811	0.337534	0.500251	7
10604932	NM_138309	171486	Cd99l2	CD99 antigen-like 2	7.75058	8.1484	8.65533	8.66212	9.08572	8.51645	8.53374	0.397824	0.904748	0.911543	1.33515	0.765873	0.783162	6
10605315	NM_025410	66192	Lage3	L antigen family, member 3	8.32909	8.44335	8.81673	8.83593	9.46468	8.95361	8.97628	0.114259	0.487641	0.50684	1.13559	0.62452	0.647193	4
10605357	NM_181584	210710	Gab3	growth factor receptor bound protein 2-associated protein 3	7.57994	7.99567	8.33818	8.28017	8.68646	8.11098	8.09824	0.415725	0.758234	0.700231	1.10652	0.531039	0.518301	4
10605370	NM_008621	17524	Mpp1	membrane protein, palmitoylated	9.52543	10.1105	11.0706	10.9794	11.3738	10.4345	10.3507	0.585062	1.54515	1.45397	1.84841	0.909088	0.82524	10
10605421	NM_001039373	17763	Mtcp1	mature T-cell proliferation 1	7.95226	8.23103	8.9148	8.78313	9.08669	8.46787	8.39935	0.278767	0.962542	0.830868	1.13443	0.515612	0.447088	6
10605674	NM_008892	18968	Pola1	polymerase (DNA directed), alpha 1	8.70275	8.70946	9.21085	9.44565	9.81963	8.98855	9.08164	0.00670919	0.5081	0.742904	1.11689	0.285807	0.378893	4
10606009	BC147523	245536	Gm614	predicted gene 614	9.41626	9.15169	8.9783	8.77981	8.40043	8.9279	8.51237	-0.264578	-0.437966	-0.63645	-1.01584	-0.488361	-0.903891	1
10606058	NM_009910	12766	Cxcr3	chemokine (C-X-C motif) receptor 3	10.5853	10.6943	11.9661	12.3638	12.3159	12.393	11.6149	0.109058	1.38081	1.77855	1.7306	1.80775	1.02968	8
10606532	NM_021330	11431	Acp1	acid phosphatase 1, soluble	9.5164	10.0905	10.8025	10.8486	11.2762	10.0399	10.0744	0.57413	1.28606	1.33222	1.75978	0.523506	0.557971	7
10606658	NM_001167994	215201	Trmt2b	TRM2 tRNA methyltransferase 2 homolog B (S. cerevisiae)	8.09543	8.60872	8.72536	8.72498	9.36068	8.96999	9.09074	0.513295	0.629933	0.629557	1.26525	0.874561	0.99531	8
10606694	NM_013482	12229	Btk	Bruton agammaglobulinemia tyrosine kinase	7.52525	7.96173	8.45466	8.07139	9.00424	8.36625	8.65678	0.43648	0.929414	0.546146	1.47899	0.841002	1.13153	6
10606858	NM_001168578	66684	Tceal8	transcription elongation factor A (SII)-like 8	7.48819	7.93194	8.40303	8.70171	9.44206	7.90006	8.01694	0.443753	0.914842	1.21352	1.95388	0.411875	0.528753	7
10606989	NM_001077364	14605	Tsc22d3	TSC22 domain family, member 3	7.96535	9.02156	8.50709	8.60444	8.66212	8.48195	8.31008	1.0562	0.541739	0.639092	0.696768	0.516601	0.344727	5
10607089	NM_207625	50790	Acsl4	acyl-CoA synthetase long-chain family member 4	12.1946	11.9689	11.3732	11.0828	10.7771	11.0948	10.8166	-0.225769	-0.82143	-1.11185	-1.41753	-1.09985	-1.37806	1
10607113	NM_134257	50780	Rgs3	regulator of G-protein signaling 3	8.70011	8.89501	8.63457	8.72644	8.76644	9.46073	9.91689	0.194896	-0.0655393	0.026331	0.0663221	0.760615	1.21677	3
10607116	NM_019496	56068	Ammecr1	Alport syndrome, mental retardation, midface hypoplasia and elliptocytosis chromosomal region gene 1 homolog (human)	9.75095	9.98409	10.7413	10.7222	11.0081	10.1913	10.149	0.233136	0.990326	0.971229	1.25711	0.440386	0.398072	6
10607429	X16670	---	LOC280487	pol polyprotein	10.2785	9.03569	9.51784	9.43366	9.77044	9.75443	9.39221	-1.24277	-0.760617	-0.8448	-0.508019	-0.524031	-0.886247	2
10608656	---	---	---	---	7.23027	7.81152	8.47685	8.1979	8.74627	7.9873	7.79079	0.581244	1.24658	0.967627	1.516	0.757023	0.560513	4
10608671	---	---	---	---	8.74436	9.51398	9.7995	9.61783	10.1792	9.36854	9.37206	0.769619	1.05513	0.873466	1.43486	0.624178	0.627702	6
10608681	---	---	---	---	8.74553	8.87938	10.6996	10.5852	10.7762	10.5929	10.9506	0.133842	1.95403	1.83967	2.03062	1.84741	2.20508	8
10608710	---	---	---	---	11.6938	13.1113	13.5814	13.6265	13.6472	12.7368	12.6634	1.41756	1.88768	1.93278	1.95346	1.04301	0.969683	10
10608716	---	---	---	---	7.9211	8.27576	9.19917	9.46468	9.4052	7.97207	7.92798	0.354659	1.27807	1.54358	1.4841	0.0509687	0.00687458	7
