# Supplementary material for: Sequential transcriptional changes dictate safe and effective antigen-specific immunotherapy
Source: Nat Commun. 2014 Sep 3;5:4741. doi: 10.1038/ncomms5741 (PMC4167604; doi:10.1038/ncomms5741)
Supplement: Supplementary Data 2 — Enrichment analysis of 12 gene clusters using GO-BP terms [file ncomms5741-s3.xlsx]

## Sheet: GO-BP terms
Supplementary Table 2. Enrichment analysis of 12 gene clusters using GO-BP terms
Cluster	TermID	Name	Num_genes	P-value	FDR (<0.1)	List_of_genes
1	GO:0002329	pre-B cell differentiation	5	1.19e-07	4.55e-06	Mir18;Mir19a;Mir17;Mir19b-1;Mir92-1;
1	GO:0060412	ventricular septum morphogenesis	6	1.66e-07	4.55e-06	Smad7;Mir18;Mir19a;Mir17;Mir19b-1;Mir92-1;
1	GO:0021522	spinal cord motor neuron differentiation	5	1.78e-06	3.26e-05	Mir18;Mir19a;Mir17;Mir19b-1;Mir92-1;
1	GO:0001783	B cell apoptotic process	4	1.24e-05	0.000171	Bcl2l11;Mir18;Mir19a;Mir17;
1	GO:0043525	positive regulation of neuron apoptotic process	6	1.71e-05	0.000188	Bcl2l11;Casp6;Cdk5r1;Fasl;Ptprf;Tnf;
1	GO:0043066	negative regulation of apoptotic process	15	0.000141	0.00129	Bcl2a1a;Cdkn1a;Cflar;Plk3;Plaur;Prnp;Sgk1;Serpinb9;Tnf;Cd40lg;Foxo1;Mir18;Mir17;Mir19b-1;Mir92-1;
1	GO:0032722	positive regulation of chemokine production	3	0.000448	0.00352	Il6ra;P2ry2;Tnf;
1	GO:0031668	cellular response to extracellular stimulus	3	0.000802	0.00492	Cdkn1a;Fos;Nr4a2;
1	GO:0030324	lung development	5	0.000804	0.00492	Mir18;Mir19a;Mir17;Mir19b-1;Mir92-1;
1	GO:0030217	T cell differentiation	4	0.00111	0.0061	Bcl2a1d;Il7r;Itpkb;Chd7;
1	GO:0048535	lymph node development	3	0.0013	0.00648	Il7r;Rorc;Tnfsf11;
1	GO:0051496	positive regulation of stress fiber assembly	3	0.00277	0.0118	Gpr65;1190002H23;Arhgef10;
1	GO:0043433	negative regulation of sequence-specific DNA bindi	4	0.00279	0.0118	Smad7;Prnp;Irak2;Trib1;
1	GO:0006954	inflammatory response	5	0.00406	0.0159	Ecm1;F2r;Tnf;Cd40lg;Map2k3;
1	GO:0032729	positive regulation of interferon-gamma production	3	0.00499	0.0183	Il2;Tnf;Cd40lg;
1	GO:0006919	activation of cysteine-type endopeptidase activity	4	0.00829	0.0285	Bcl2l11;F2r;Fasl;Tnf;
1	GO:0045944	positive regulation of transcription from RNA poly	14	0.00913	0.0295	Crem;Fos;Il2;Nr4a2;Zeb1;Tnf;Tnfsf11;Utf1;Ets2;Il22;Foxo1;Csrnp1;Ablim1;Maml2;
1	GO:0030890	positive regulation of B cell proliferation	3	0.0109	0.0334	Cdkn1a;Il2;Cd40lg;
1	GO:0000122	negative regulation of transcription from RNA poly	11	0.0119	0.0345	Cbx4;Plk3;Atn1;Fasl;Smad7;Gbp4;Satb1;Zeb1;Tle1;Tnf;Kdm2b;
1	GO:0001933	negative regulation of protein phosphorylation	3	0.0169	0.0442	Il2;Gbp4;Prnp;
1	GO:0001701	in utero embryonic development	7	0.0169	0.0442	Bcl2l11;Chd7;Mir18;Mir19a;Mir17;Mir19b-1;Mir92-1;
1	GO:0071230	cellular response to amino acid stimulus	3	0.0182	0.0456	Zeb1;Tnf;Mir92-1;
1	GO:0009615	response to virus	3	0.0277	0.0663	Ifit1;Tnf;Oas2;
1	GO:0051091	positive regulation of sequence-specific DNA bindi	3	0.0314	0.0718	Tnf;Tnfsf11;1190002H23;
1	GO:0000165	MAPK cascade	3	0.0333	0.0718	Tnf;Map2k3;Itpkb;
1	GO:0007204	elevation of cytosolic calcium ion concentration	3	0.0352	0.0718	F2r;Il2;P2ry2;
1	GO:0006355	regulation of transcription, DNA-dependent	8	0.0347	0.0718	Crem;Fos;Nr4a2;Satb1;Tle1;Pdlim1;Foxo1;Csrnp1;
1	GO:0043123	positive regulation of I-kappaB kinase/NF-kappaB c	4	0.0395	0.0757	Ecm1;Tnf;Tnfsf11;Trim13;
1	GO:0006974	response to DNA damage stimulus	5	0.0399	0.0757	Cdkn1a;Plk3;Sgk1;Foxo1;Nabp1;
1	GO:0007399	nervous system development	3	0.0459	0.0842	Fos;Nr4a2;Ptprf;
1	GO:0043154	negative regulation of cysteine-type endopeptidase	3	0.0506	0.0874	Bcl2a1d;Cflar;Serpinb9;
1	GO:0006915	apoptotic process	6	0.0509	0.0874	Bcl2l11;Cflar;Fasl;Gpr65;Tnf;Irak2;
3	GO:0050790	regulation of catalytic activity	3	0.0359	0.0831	Tiam1;Vav2;Vav3;
3	GO:0007186	G-protein coupled receptor signaling pathway	4	0.0415	0.0831	Adora2a;Celsr1;Gng2;Rgs3;
3	GO:0045892	negative regulation of transcription, DNA-dependen	8	0.0409	0.0831	Runx2;Id3;Myb;Atxn1;Gzf1;Zfp217;Zfp703;Rsl1;
3	GO:0006469	negative regulation of protein kinase activity	3	0.0142	0.0425	Adora2a;Gstp1;Prkca;
3	GO:0045766	positive regulation of angiogenesis	3	0.0163	0.0425	Anxa3;Prkca;Ets1;
3	GO:0016477	cell migration	4	0.0159	0.0425	Coro1a;Vav2;Vav3;Abi2;
3	GO:0006355	regulation of transcription, DNA-dependent	8	0.0135	0.0425	Adora2a;Runx2;Klf9;Myb;Nfatc3;Tcf7;Zfp217;Zfp703;
3	GO:0006749	glutathione metabolic process	3	0.00265	0.0191	Gstm1;Gstp1;Idh1;
3	GO:0045785	positive regulation of cell adhesion	3	0.00304	0.0191	Cd63;Prkca;Vav3;
3	GO:0007264	small GTPase mediated signal transduction	3	0.00391	0.0191	Tiam1;Vav2;Vav3;
3	GO:0045669	positive regulation of osteoblast differentiation	3	0.0044	0.0191	Runx2;Ifitm1;Npnt;
3	GO:0035556	intracellular signal transduction	5	0.00053	0.0069	Prkca;Plcb2;Twf2;Nfam1;Lax1;
3	GO:0000188	inactivation of MAPK activity	3	0.000188	0.00489	Prkca;Dusp19;Lax1;
4	GO:0006974	response to DNA damage stimulus	5	0.0213	0.0956	Chek1;Mbd4;Fancl;Ube2t;Zranb3;
4	GO:0006887	exocytosis	3	0.00171	0.0125	Myh10;Sytl3;Scamp1;
4	GO:0032869	cellular response to insulin stimulus	4	0.000864	0.0125	Cdk2;Kat2b;Pklr;Sorbs1;
4	GO:0006281	DNA repair	5	0.00209	0.0125	Chek1;Fen1;Fancl;Ube2t;Zranb3;
5	GO:0010468	regulation of gene expression	3	0.0735	0.0919	Apoe;App;Eomes;
5	GO:0001934	positive regulation of protein phosphorylation	3	0.0684	0.0874	Ccnd1;Pik3r1;Adrbk2;
5	GO:0032496	response to lipopolysaccharide	3	0.066	0.086	Ly96;Slc11a1;Irak3;
5	GO:0006508	proteolysis	3	0.0588	0.0784	Capn2;Ctss;Lgmn;
5	GO:0001525	angiogenesis	3	0.0565	0.077	Adam8;Hmox1;Ccl2;
5	GO:0006886	intracellular protein transport	3	0.052	0.0725	Cd74;Kcnip3;Adrbk2;
5	GO:0007420	brain development	3	0.0415	0.0593	Eomes;Sepp1;Plxnb2;
5	GO:0016337	cell-cell adhesion	3	0.0273	0.04	Adam8;Ctnnd1;Clec7a;
5	GO:0007204	elevation of cytosolic calcium ion concentration	3	0.0273	0.04	C5ar1;Cd38;Cxcl2;
5	GO:0071222	cellular response to lipopolysaccharide	3	0.0214	0.033	Adam9;Ccl2;Axl;
5	GO:0007165	signal transduction	6	0.0162	0.0256	Cxcl10;Cd74;Ccl17;Cd97;Icosl;Siglece;
5	GO:0043066	negative regulation of apoptotic process	10	0.0154	0.025	Apoe;Cd38;Cx3cr1;Tsc22d3;Hmox1;Cd74;Pik3r1;Ccl2;Thbs1;Axl;
5	GO:0050728	negative regulation of inflammatory response	3	0.0119	0.0199	Apoe;Tnfrsf1a;Nlrp3;
5	GO:0051897	positive regulation of protein kinase B signaling	3	0.0119	0.0199	Adam8;Thbs1;Axl;
5	GO:0051092	positive regulation of NF-kappaB transcription fac	4	0.0111	0.0196	Adam8;Tlr2;Irak3;Nlrp3;
5	GO:0050830	defense response to Gram-positive bacterium	3	0.01	0.0191	C5ar1;Lyz1;Tlr2;
5	GO:0008360	regulation of cell shape	4	0.0105	0.0191	Ccl2;Rhoq;Cdc42ep2;Plxnb2;
5	GO:0008152	metabolic process	8	0.0103	0.0191	Asah1;Capn2;Cd38;Ctss;Ggh;Tgm2;Ppt2;Adamts14;
5	GO:0032760	positive regulation of tumor necrosis factor produ	3	0.00612	0.0122	Tnfrsf1a;Tlr2;Clec7a;
5	GO:0008203	cholesterol metabolic process	3	0.00612	0.0122	Apoe;App;Lrp1;
5	GO:0030178	negative regulation of Wnt receptor signaling path	3	0.00612	0.0122	Ccnd1;Lrp1;Rnf43;
5	GO:0019221	cytokine-mediated signaling pathway	4	0.00545	0.0121	Cx3cr1;Ccl2;Tnfrsf1a;Irak3;
5	GO:0006979	response to oxidative stress	5	0.00461	0.0106	Apoe;App;Cst3;Hmox1;Srxn1;
5	GO:0007015	actin filament organization	3	0.0043	0.0103	Sirpa;Trf;Rnd1;
5	GO:0007160	cell-matrix adhesion	3	0.0043	0.0103	Adam8;Adam9;Sirpa;
5	GO:0050729	positive regulation of inflammatory response	3	0.0043	0.0103	Adam8;Tgm2;Tnfrsf1a;
5	GO:0045087	innate immune response	3	0.00286	0.00779	Tlr2;Clec7a;Tmem173;
5	GO:0006935	chemotaxis	3	0.00209	0.00597	Ccr8;Fpr1;Ccl17;
5	GO:0009408	response to heat	3	0.00176	0.00528	Osm;Ccl2;Trpv2;
5	GO:0006952	defense response	3	0.00176	0.00528	Cst3;Cd74;Tnfrsf1a;
5	GO:0071310	cellular response to organic substance	3	0.00146	0.00488	Ccnd1;Cd68;Psap;
5	GO:0032715	negative regulation of interleukin-6 production	3	0.0012	0.00424	Klf2;Tnfrsf1a;Irak3;
5	GO:0050766	positive regulation of phagocytosis	3	0.0012	0.00424	Slc11a1;Sirpa;Clec7a;
5	GO:0070098	chemokine-mediated signaling pathway	3	0.0006	0.0024	Ccr8;Cx3cr1;Ccl2;
5	GO:0030593	neutrophil chemotaxis	4	0.000426	0.00213	C5ar1;Ccl2;Cxcl2;Itga9;
5	GO:0042742	defense response to bacterium	4	0.000498	0.00213	Naip2;Slc11a1;Tnfrsf1a;Tlr2;
5	GO:0043524	negative regulation of neuron apoptotic process	6	0.000477	0.00213	Adam8;Apoe;C5ar1;Hmox1;Lgmn;Axl;
5	GO:0016525	negative regulation of angiogenesis	4	0.000305	0.00166	Cx3cr1;Cxcl10;Ccl2;Thbs1;
5	GO:0045766	positive regulation of angiogenesis	5	0.000263	0.00158	Rhob;Cx3cr1;Hmox1;Thbs1;Tnfrsf1a;
5	GO:0034101	erythrocyte homeostasis	3	0.000159	0.00106	Hmox1;Klf2;Axl;
5	GO:0051044	positive regulation of membrane protein ectodomain	3	0.000159	0.00106	Adam8;Adam9;Apoe;
5	GO:0043277	apoptotic cell clearance	3	0.000159	0.00106	Lrp1;Tgm2;Axl;
5	GO:0032695	negative regulation of interleukin-12 production	3	0.000159	0.00106	Thbs1;Tlr2;Irak3;
5	GO:0032494	response to peptidoglycan	3	5.82e-05	0.000698	C5ar1;Tlr2;Irak3;
5	GO:0051607	defense response to virus	6	2.5e-05	0.000375	Cxcl10;Itgax;Oas1g;Irf5;Tmem173;Nlrp3;
5	GO:0007155	cell adhesion	7	7.97e-06	0.000215	Adam9;Rhob;Ctnnd1;Sdc3;Vcam1;Siglece;Itga9;
5	GO:0007186	G-protein coupled receptor signaling pathway	9	1.07e-05	0.000215	Apoe;C5ar1;Ccr8;Cx3cr1;Fpr1;Tgm2;Rgs1;Arhgef12;S1pr5;
5	GO:0006954	inflammatory response	9	4.06e-07	2.44e-05	Adam8;Naip2;Slc11a1;Ccl2;Thbs1;Tnfrsf1a;Tlr2;Axl;Nlrp3;
6	GO:0051276	chromosome organization	3	0.00634	0.0729	Blm;Rad54l;Rpa1;
6	GO:0006260	DNA replication	4	0.00489	0.0729	Pola2;Pole;Wrn;Helb;
7	GO:0007420	brain development	3	0.0328	0.0861	Brca2;Aspm;Abcb6;
7	GO:0071222	cellular response to lipopolysaccharide	3	0.0167	0.0502	Gata1;Cmpk2;Mir15a;
7	GO:0007283	spermatogenesis	5	0.00308	0.0108	Brca2;Aspm;Cit;H2afx;Pcyt1b;
7	GO:0048821	erythrocyte development	3	0.0016	0.00705	Gata1;Klf1;Slc11a2;
7	GO:0035162	embryonic hemopoiesis	3	0.0016	0.00705	Gata1;Klf1;Tal1;
7	GO:0007059	chromosome segregation	4	0.00168	0.00705	Cenph;Pttg1;Ndc80;Espl1;
7	GO:0030218	erythrocyte differentiation	4	0.000613	0.00678	Gata1;Klf1;Tal1;Slc25a38;
7	GO:0030097	hemopoiesis	5	0.000646	0.00678	Brca2;Tacc3;Tal1;Crip2;4632434I11;
8	GO:0042493	response to drug	4	0.061	0.0932	Apobec1;Casp1;Mmp9;Mgst1;
8	GO:0007204	elevation of cytosolic calcium ion concentration	3	0.0572	0.0898	Cxcr3;Itgav;Pik3cg;
8	GO:0007165	signal transduction	6	0.0562	0.0898	Cd48;Lgals1;Ceacam1;Sh2d3c;Litaf;Nek6;
8	GO:0051607	defense response to virus	3	0.0454	0.0757	Apobec1;Plscr1;Ifitm1;
8	GO:0006954	inflammatory response	4	0.0397	0.0683	Alox5;Itgav;Selp;Tnfrsf4;
8	GO:0055114	oxidation-reduction process	8	0.0391	0.0683	Aldh2;Alox15;Alox5;Cat;Mpo;Mgst1;Cyp4f18;Hsd17b11;
8	GO:0043433	negative regulation of sequence-specific DNA bindi	3	0.035	0.0662	Xcl1;Foxp3;Tnfrsf4;
8	GO:0043065	positive regulation of apoptotic process	7	0.0361	0.0662	Casp1;Mmp9;Pla2g4a;Rad9;Tnfsf10;Plscr1;Txnip;
8	GO:0006897	endocytosis	3	0.022	0.0433	Sort1;Eea1;Arrb2;
8	GO:0050830	defense response to Gram-positive bacterium	3	0.022	0.0433	Ctsg;Lbp;Mpo;
8	GO:0008152	metabolic process	9	0.0196	0.0414	Auh;Capn1;Hexb;Pde6d;Pla2g4a;Ppp1ca;Upp1;Elane;Pde2a;
8	GO:0050885	neuromuscular process controlling balance	3	0.0152	0.0369	Gm2a;Hexb;Abr;
8	GO:0042110	T cell activation	3	0.0168	0.0369	Cd48;Itgav;Foxp3;
8	GO:0042060	wound healing	3	0.0168	0.0369	Cnn2;Elk3;Hpse;
8	GO:0006979	response to oxidative stress	5	0.0154	0.0369	Cat;Mmp9;Mpo;Xpa;Txnip;
8	GO:0032088	negative regulation of NF-kappaB transcription fac	4	0.013	0.0342	Cat;Foxp3;1500003O03;Arrb2;
8	GO:0010628	positive regulation of gene expression	6	0.0111	0.0305	Cnn2;Csf1;Maf;Foxp3;Plscr1;Pde2a;
8	GO:0048008	platelet-derived growth factor receptor signaling	3	0.00858	0.0248	Nrp1;Ptprj;Txnip;
8	GO:0045785	positive regulation of cell adhesion	3	0.00858	0.0248	Itgav;Ptprj;Selp;
8	GO:0001501	skeletal system development	4	0.00743	0.024	Runx2;Aes;Hexb;Mmp9;
8	GO:0030336	negative regulation of cell migration	4	0.00618	0.0213	Cnn2;Ptprj;Ifitm1;Abr;
8	GO:0032091	negative regulation of protein binding	3	0.00481	0.0177	Aes;Plscr1;Zfpm1;
8	GO:0051897	positive regulation of protein kinase B signaling	4	0.0037	0.0145	Hpse;Ptprj;Pik3cg;Arrb2;
8	GO:0007186	G-protein coupled receptor signaling pathway	7	0.00282	0.012	Gnai2;Rgs16;Sort1;Pik3cg;Rgs18;Cxcr6;Arrb2;
8	GO:0050900	leukocyte migration	3	0.00181	0.00831	Cd34;Selp;Elane;
8	GO:0019915	lipid storage	3	0.00181	0.00831	Plin2;Gm2a;Hexb;
8	GO:0001954	positive regulation of cell-matrix adhesion	3	0.00108	0.00592	Csf1;Ptprj;Plekha2;
8	GO:0042127	regulation of cell proliferation	7	0.00107	0.00592	Apobec1;Cnn2;Pla2g4a;Ptger2;Tnfrsf9;Txnip;Egln3;
8	GO:0032720	negative regulation of tumor necrosis factor produ	4	0.000347	0.00239	Cd34;Lbp;Foxp3;Arrb2;
8	GO:0010977	negative regulation of neuron projection developme	4	0.000213	0.00167	Lgals1;Vim;Dguok;Itm2c;
8	GO:0008217	regulation of blood pressure	4	0.000162	0.00149	Agtrap;Ahr;Cd34;Cyp4f18;
8	GO:0044130	negative regulation of growth of symbiont in host	4	0.000121	0.00133	Ctsg;Lbp;Mpo;Elane;
8	GO:0050832	defense response to fungus	3	7.12e-05	0.000978	Ctsg;Mpo;Elane;
8	GO:0019369	arachidonic acid metabolic process	4	4.7e-06	8.62e-05	Alox15;Alox5;Pla2g4a;Cyp4f18;
8	GO:0006508	proteolysis	9	2.45e-06	8.62e-05	Capn1;Casp1;Casp4;Ctsg;Mmp8;Mmp9;Elane;Pgcp;Prss34;
8	GO:0032496	response to lipopolysaccharide	9	3.69e-06	8.62e-05	Casp1;Ctsg;Lbp;Ptger2;Elane;Mgst1;Litaf;Dusp10;Abr;
9	GO:0055114	oxidation-reduction process	6	0.0106	0.0851	Acadl;Gpx1;Sord;Txnrd2;5730469M10;Cyb5;
9	GO:0006260	DNA replication	3	0.00463	0.0741	Lig1;Gins1;Dna2;
10	GO:0055114	oxidation-reduction process	6	0.0481	0.0893	Aldh1a1;Cpox;Ppox;Rrm2;Suox;Blvrb;
10	GO:0006468	protein phosphorylation	8	0.0472	0.0893	Ccnd3;Ccne1;Cdk1;Nek2;Plk1;Aurka;Mapk3;Ccnb1;
10	GO:0016310	phosphorylation	3	0.0194	0.0421	Tk1;Mapk3;Fn3k;
10	GO:0006461	protein complex assembly	3	0.0139	0.0329	Cdk1;Mapk3;Ccnb1;
10	GO:0000902	cell morphogenesis	3	0.012	0.0312	Add1;Sox6;Ssh1;
10	GO:0030218	erythrocyte differentiation	3	0.00724	0.0209	Add1;Dnase2a;Sox6;
10	GO:0007067	mitosis	3	0.00338	0.011	Plk1;Ska2;Cdca5;
10	GO:0000910	cytokinesis	4	0.00115	0.00426	Incenp;Plk1;Kif20a;Aurkb;
10	GO:0007076	mitotic chromosome condensation	3	0.000354	0.00153	Ncapg;Cdca5;Ncapd2;
10	GO:0007080	mitotic metaphase plate congression	3	0.000184	0.000955	Cdca5;Kif18a;Ccnb1;
10	GO:0001556	oocyte maturation	3	7.8e-05	0.000507	Foxo3;Fbxo5;Ccnb1;
10	GO:0034501	protein localization to kinetochore	3	4.5e-05	0.00039	Cdk1;Aurkb;Casc5;
10	GO:0008608	attachment of spindle microtubules to kinetochore	4	4.44e-07	5.77e-06	Nuf2;Sgol1;Casc5;Cenpe;
10	GO:0007059	chromosome segregation	9	1.51e-09	3.93e-08	Brca1;Incenp;Nek2;Top2a;Spag5;Ska2;Spc25;Sgol1;Cenpf;
11	GO:0006508	proteolysis	3	0.0664	0.0756	Ctsb;Ctsd;Ctsh;
11	GO:0051092	positive regulation of NF-kappaB transcription fac	3	0.0638	0.0736	Il1b;Cd40;Nod1;
11	GO:0008360	regulation of cell shape	3	0.0613	0.0715	Csf1r;Fgr;Hck;
11	GO:0008152	metabolic process	7	0.0386	0.0456	Arsb;Chi3l3;Ctsd;Gzma;Ltf;Lyz2;Plcg2;
11	GO:0007204	elevation of cytosolic calcium ion concentration	3	0.0312	0.0375	Cxcr2;Il1b;Plcg2;
11	GO:0008284	positive regulation of cell proliferation	7	0.0314	0.0375	Cxcr2;Camp;Csf1r;Ctsh;Hck;Lyn;Ptgs2;
11	GO:0046777	protein autophosphorylation	5	0.0239	0.0293	Csf1r;Fgr;Hck;Lyn;Syk;
11	GO:0007165	signal transduction	6	0.0203	0.0252	Cxcr2;Fcer1g;Fcgr2b;Anxa1;Lyn;Pilra;
11	GO:0030336	negative regulation of cell migration	3	0.02	0.0251	Ccr5;Ptprj;Clic4;
11	GO:0048661	positive regulation of smooth muscle cell prolifer	3	0.02	0.0251	Itga2;Ptgs2;Ccl5;
11	GO:0050731	positive regulation of peptidyl-tyrosine phosphory	3	0.0173	0.0223	Cd80;Lyn;Syk;
11	GO:0006874	cellular calcium ion homeostasis	3	0.0148	0.0194	Ccr2;Ccl5;Cd40;
11	GO:0045666	positive regulation of neuron differentiation	3	0.0137	0.0181	Ccr5;Ccl5;Socs2;
11	GO:0001525	angiogenesis	4	0.0132	0.0177	Anxa2;Ccr2;Ptgs2;Clic4;
11	GO:0030198	extracellular matrix organization	3	0.00868	0.0118	Fn1;Lgals3;Tgfbi;
11	GO:0034097	response to cytokine stimulus	3	0.00868	0.0118	Il12rb2;Ptgs2;Ccl5;
11	GO:0030097	hemopoiesis	4	0.0086	0.0118	Ccr2;Csf1r;Lyn;Zbtb32;
11	GO:0007155	cell adhesion	4	0.00752	0.0107	Fn1;Itga4;Itgam;Tgfbi;
11	GO:0043407	negative regulation of MAP kinase activity	3	0.00704	0.0101	Il1b;Lyn;Ptprj;
11	GO:0006919	activation of cysteine-type endopeptidase activity	4	0.00701	0.0101	S100a8;S100a9;Xdh;Nod1;
11	GO:0035556	intracellular signal transduction	4	0.00701	0.0101	Lyn;Syk;Nod1;Socs2;
11	GO:0030216	keratinocyte differentiation	3	0.00436	0.00657	Anxa1;Ptgs2;Clic4;
11	GO:0007613	memory	3	0.00436	0.00657	Il1b;Il1rn;Ptgs2;
11	GO:0019233	sensory perception of pain	3	0.00436	0.00657	Ccr2;Penk;Ptgs2;
11	GO:0045785	positive regulation of cell adhesion	3	0.00436	0.00657	Itga2;Ptprj;Ccl5;
11	GO:0050853	B cell receptor signaling pathway	3	0.00381	0.00612	Lyn;Syk;Plcg2;
11	GO:0051607	defense response to virus	4	0.00343	0.00559	Ifi204;Cxcl9;Prf1;Cd40;
11	GO:0071222	cellular response to lipopolysaccharide	4	0.00343	0.00559	Cd14;Klrk1;Fcgr4;Tnip3;
11	GO:0006914	autophagy	3	0.0033	0.00558	Arsb;S100a8;S100a9;
11	GO:0045087	innate immune response	3	0.0033	0.00558	Cybb;Lcn2;Syk;
11	GO:0055114	oxidation-reduction process	9	0.0032	0.00558	Alox5ap;Cybb;Ncf1;Ptgs2;Xdh;Msrb1;Ifi30;Aldh3b1;Kmo;
11	GO:0007596	blood coagulation	3	0.00284	0.00505	C3;Ptprj;F13a1;
11	GO:0042130	negative regulation of T cell proliferation	3	0.00284	0.00505	H2-Aa;H2-Ab1;H2-Eb1;
11	GO:0045429	positive regulation of nitric oxide biosynthetic p	3	0.00242	0.00447	Il1b;Ptgs2;Klrk1;
11	GO:0042102	positive regulation of T cell proliferation	4	0.00211	0.00398	Cd80;Il1b;Ccl5;Il21;
11	GO:0006952	defense response	3	0.00204	0.00391	Ccr5;Fcgr2b;Nod1;
11	GO:0001933	negative regulation of protein phosphorylation	4	0.0017	0.00334	Lyn;Xdh;Fam129a;Dusp6;
11	GO:0030335	positive regulation of cell migration	6	0.00112	0.00224	Csf1r;Ctsh;Fgr;Lyn;Myo1f;Ccl5;
11	GO:0045954	positive regulation of natural killer cell mediate	3	0.000895	0.00183	Klrb1c;Klrk1;Il21;
11	GO:0032689	negative regulation of interferon-gamma production	3	0.000697	0.00145	H2-Eb1;Il10;Pglyrp1;
11	GO:0007186	G-protein coupled receptor signaling pathway	7	0.000689	0.00145	Entpd1;Cxcr2;Ccr2;Ccr5;Ptafr;Syk;Ccrl2;
11	GO:0010628	positive regulation of gene expression	7	0.000647	0.00141	Prdm1;Ccr5;Ctsh;Il1b;Lcn2;Nfil3;Ccl5;
11	GO:0032760	positive regulation of tumor necrosis factor produ	4	0.000604	0.00134	Cd14;Ccr5;Fcer1g;Nod1;
11	GO:0032733	positive regulation of interleukin-10 production	3	0.000528	0.0012	Cd83;Fcer1g;Il21;
11	GO:0001934	positive regulation of protein phosphorylation	6	0.000453	0.00106	C3;Camp;Csf1r;Il1b;Cd40;Fam129a;
11	GO:0031663	lipopolysaccharide-mediated signaling pathway	4	0.000439	0.00105	Il1b;Lyn;Ptafr;Ccl5;
11	GO:0045579	positive regulation of B cell differentiation	3	0.000389	0.000952	Prdm1;Syk;Il21;
11	GO:0046641	positive regulation of alpha-beta T cell prolifera	3	0.000389	0.000952	Cd80;Ccr2;Syk;
11	GO:0070374	positive regulation of ERK1 and ERK2 cascade	5	0.000334	0.00086	C3;Chi3l1;Csf1r;Il1b;Nod1;
11	GO:0032729	positive regulation of interferon-gamma production	4	0.00031	0.00082	Ccr2;Il12rb2;Il1b;Klrk1;
11	GO:0045576	mast cell activation	3	0.000275	0.000749	Fcer1g;Fcgr2b;Fcgr3;
11	GO:0006911	phagocytosis, engulfment	3	0.000275	0.000749	Fcer1g;Fcgr2b;Fcgr3;
11	GO:0006968	cellular defense response	3	0.000275	0.000749	Cxcr2;Ccr2;Ncf1;
11	GO:0032755	positive regulation of interleukin-6 production	4	0.00021	0.000624	Ccr5;Fcer1g;Il1b;Nod1;
11	GO:0018149	peptide cross-linking	3	0.000185	0.000568	Fn1;Anxa1;F13a1;
11	GO:0010575	positive regulation vascular endothelial growth fa	3	0.000185	0.000568	C3;Il1b;Ptgs2;
11	GO:0043306	positive regulation of mast cell degranulation	3	0.000117	0.000383	Fcer1g;Fgr;Syk;
11	GO:0007159	leukocyte cell-cell adhesion	4	0.000107	0.000361	Itga4;Itgam;Ccl5;Syk;
11	GO:0019221	cytokine-mediated signaling pathway	6	9.37e-05	0.000328	Ccr2;Csf1r;Il10ra;Il1b;Lilrb3;Ebi3;
11	GO:0016045	detection of bacterium	3	6.78e-05	0.000246	H2-Eb1;Pglyrp1;Nod1;
11	GO:0042554	superoxide anion generation	3	6.78e-05	0.000246	Cybb;Ncf1;Ncf2;
11	GO:0050766	positive regulation of phagocytosis	4	6.28e-05	0.000246	C3;Fcer1g;Fcgr2b;Fcgr3;
11	GO:0007229	integrin-mediated signaling pathway	5	3.96e-05	0.000162	Fcer1g;Fgr;Syk;Tyrobp;Plek;
11	GO:0090026	positive regulation of monocyte chemotaxis	3	3.43e-05	0.000146	Ccr2;Ccl5;Pla2g7;
11	GO:0050764	regulation of phagocytosis	3	3.43e-05	0.000146	Fgr;Hck;Syk;
11	GO:0032693	negative regulation of interleukin-10 production	3	3.43e-05	0.000146	Epx;Fcgr2b;Prg2;
11	GO:0018108	peptidyl-tyrosine phosphorylation	6	2.88e-05	0.000141	Csf1r;Fgr;Hck;Il12rb2;Lyn;Syk;
11	GO:0045766	positive regulation of angiogenesis	6	2.88e-05	0.000141	C3;Chi3l1;Camp;Ctsh;Il1b;Ccl5;
11	GO:0070098	chemokine-mediated signaling pathway	4	2.36e-05	0.000129	Cxcr2;Ccr2;Ccr5;Ccrl2;
11	GO:0030889	negative regulation of B cell proliferation	4	2.36e-05	0.000129	Prdm1;Fcgr2b;Il10;Lyn;
11	GO:0050729	positive regulation of inflammatory response	5	2.1e-05	0.000129	Ccr2;Ccr5;Itga2;S100a8;S100a9;
11	GO:0042590	antigen processing and presentation of exogenous p	3	1.39e-05	9.05e-05	Fcer1g;Fcgr3;Ifi30;
11	GO:0050715	positive regulation of cytokine secretion	5	1.01e-05	7.04e-05	Cd14;Fgr;Il10;Syk;Clec4e;
11	GO:0032496	response to lipopolysaccharide	8	5.28e-06	3.98e-05	Ccr5;Il12rb2;Il1b;Irg1;Ncf2;Ptafr;Ptgs2;Plcg2;
11	GO:0050776	regulation of immune response	5	4.16e-06	3.4e-05	Fcer1g;Fcgr3;Syk;Cd40;Clec12a;
11	GO:0002283	neutrophil activation involved in immune response	3	3.5e-06	3.12e-05	Fcer1g;Syk;Tyrobp;
11	GO:2000272	negative regulation of receptor activity	3	3.5e-06	3.12e-05	Il1rn;Ptprj;Ccl5;
11	GO:0001798	positive regulation of type IIa hypersensitivity	3	3.5e-06	3.12e-05	C3;Fcer1g;Fcgr3;
11	GO:0007166	cell surface receptor signaling pathway	7	2.46e-06	3.01e-05	Cxcr2;Fcer1g;Fcgr2b;Fcgr3;Anxa1;Syk;Klrg1;
11	GO:0042742	defense response to bacterium	6	2.06e-06	2.88e-05	Fcer1g;Il10;Lyz2;Ncf1;Syk;Nod1;
11	GO:0006955	immune response	7	5.17e-07	8.45e-06	Ccr2;Fcgr2b;H2-Ab1;H2-Eb1;Il10;Cxcl11;Clec4e;
11	GO:0031622	positive regulation of fever generation	4	2.59e-07	5.08e-06	Ccr5;Il1b;Ptgs2;Ccl5;
11	GO:0050830	defense response to Gram-positive bacterium	9	5.37e-10	1.32e-08	Camp;Fgr;Hck;Lyz2;Myo1f;Ncf1;Pglyrp1;Klrk1;Nod1;
11	GO:0006954	inflammatory response	12	2.49e-10	8.13e-09	Cd14;Chi3l3;Ccr2;Il10;Il1b;Ncf1;Ptafr;Ptgs2;Ccl5;Cd40;Pla2g7;Ccrl2;
11	GO:0019886	antigen processing and presentation of exogenous p	7	1.25e-10	6.14e-09	Fcer1g;Fcgr2b;H2-Aa;H2-Ab1;H2-Eb1;Unc93b1;Ifi30;
11	GO:0030593	neutrophil chemotaxis	9	5.89e-11	5.77e-09	Cxcr2;Csf3r;Fcer1g;Fcgr3;Il1b;Itgam;S100a8;S100a9;Syk;
12	GO:0043154	negative regulation of cysteine-type endopeptidase	3	0.00462	0.00726	Birc5;Aqp1;Snca;
12	GO:0000902	cell morphogenesis	3	0.00161	0.00295	Ect2;Epb4.2;Stradb;
12	GO:0030218	erythrocyte differentiation	3	0.000939	0.00207	Alas2;Fech;Trim10;
12	GO:0071777	positive regulation of cell cycle cytokinesis	3	5.53e-05	0.000201	Cdc25b;Ect2;Racgap1;
12	GO:0000910	cytokinesis	4	7.3e-05	0.000201	Birc5;Racgap1;Anln;Prc1;
12	GO:0006783	heme biosynthetic process	3	2.14e-05	0.000118	Alas2;Fech;Urod;
12	GO:0006779	porphyrin-containing compound biosynthetic process	5	1.22e-09	1.34e-08	Ank1;Fech;Spna1;Spnb1;Urod;

## Sheet: Reactome pathways
Table S2. Enrichment analysis of 12 gene clusters using REACTOME pathways
Cluster	TermID	Name	Num_genes	P-value	FDR (<0.1)	List_of_genes
1	40	Cytokine Signaling in Immune system	8	0.00187	0.0355	Ifit1;Il2;Il6ra;Il7r;Irak2;Gm614;Oas2;Flnb;
1	82	Immune System	18	0.000389	0.0148	Camk4;Cd8b1;Cdkn1a;Ctsl;Fos;Ifit1;Il2;Il6ra;Il7r;Masp2;Cd40lg;Map2k3;Pvr;Foxo1;Irak2;Gm614;Oas2;Flnb;
3	43	DAP12 interactions	4	0.0336	0.0672	Pik3cd;Prkca;Vav2;Vav3;
3	24	Cell-Cell communication	3	0.0215	0.0477	Spnb2;Mapk12;Pvrl1;
3	178	Platelet activation, signaling and aggregation	5	0.0163	0.0408	Cd63;Dgka;Prkca;Vav2;Vav3;
3	70	Gastrin-CREB signalling pathway via PKC and MAPK	4	0.0137	0.0391	Dgka;Prkca;Plcb2;Gpr68;
3	237	Signalling by NGF	7	0.00637	0.0238	Adora2a;Pik3cd;Prkca;Tiam1;Vav2;Mapk12;Vav3;
3	239	Signal Transduction	15	0.00715	0.0238	Adora2a;Dgka;Pde7a;Pik3cd;Prkca;Plcb2;Tiam1;Vav2;Mapk12;Vav3;Arhgap26;Gpr68;Rhobtb2;Srgap3;Amica1;
3	219	Signaling by GPCR	9	0.00119	0.00597	Adora2a;Dgka;Pde7a;Prkca;Plcb2;Tiam1;Vav2;Vav3;Gpr68;
3	83	Immunoregulatory interactions between a Lymphoid and a non-Lymphoid cell	5	0.000159	0.00156	Cd3d;Cd200;Crtam;Ifitm1;Amica1;
3	230	Signaling by Rho GTPases	6	0.000155	0.00156	Tiam1;Vav2;Vav3;Arhgap26;Rhobtb2;Srgap3;
3	76	GPCR downstream signaling	9	0.000234	0.00156	Adora2a;Dgka;Pde7a;Prkca;Plcb2;Tiam1;Vav2;Vav3;Gpr68;
4	54	DNA Repair	4	0.0218	0.0563	Rfc1;Fancl;Ube2t;Fanci;
4	131	Mitotic M-M/G1 phases	6	0.0147	0.0415	Cdk2;Mcm3;Mcm2;Mcm5;Prim1;Nsl1;
4	26	Cell Cycle Checkpoints	5	0.012	0.0372	Cdk2;Chek1;Mcm3;Mcm2;Mcm5;
4	196	Regulation of DNA replication	4	0.00894	0.0308	Cdk2;Mcm3;Mcm2;Mcm5;
4	130	Mitotic G2-G2/M phases	5	0.00182	0.00707	Cdk2;E2f1;Plk4;Ssna1;Alms1;
4	55	DNA Replication	8	0.00175	0.00707	Cdk2;Mcm3;Mcm2;Mcm5;Prim1;Rfc1;Gins2;Nsl1;
4	65	Fanconi Anemia pathway	3	0.00118	0.00608	Fancl;Ube2t;Fanci;
4	129	Mitotic G1-G1/S phases	7	0.000455	0.00282	Cdk2;Dhfr;E2f1;Mcm3;Mcm2;Mcm5;Prim1;
4	241	S Phase	7	0.000251	0.00195	Cdk2;Mcm3;Mcm2;Mcm5;Prim1;Rfc1;Gins2;
4	244	Synthesis of DNA	7	0.000109	0.00113	Cdk2;Mcm3;Mcm2;Mcm5;Prim1;Rfc1;Gins2;
4	27	Cell Cycle, Mitotic	13	2.18e-05	0.000337	Cdk2;Dhfr;E2f1;Mcm3;Mcm2;Mcm5;Prim1;Rfc1;Plk4;Ssna1;Alms1;Gins2;Nsl1;
4	25	Cell Cycle	14	2.15e-05	0.000337	Cdk2;Chek1;Dhfr;E2f1;Mcm3;Mcm2;Mcm5;Prim1;Rfc1;Plk4;Ssna1;Alms1;Gins2;Nsl1;
5	176	PI Metabolism	3	0.0235	0.0706	Pik3r1;Mtmr14;Pik3r5;
5	261	Transport of inorganic cations/anions and amino acids/oligopeptides	3	0.0194	0.0656	Slc7a7;Slc15a3;Slc24a6;
5	82	Immune System	16	0.0157	0.0606	C1qa;C1qb;C1qc;Ctss;Ifngr1;Cd74;Ly96;Cfp;Pik3r1;Lgmn;Vcam1;Tlr2;Irf5;Nlrp3;Siglecg;Rap1gap2;
5	90	Integrin cell surface interactions	4	0.00691	0.0311	Itgax;Thbs1;Vcam1;Itga9;
5	86	Innate Immune System	11	0.0017	0.00919	C1qa;C1qb;C1qc;Ctss;Ly96;Cfp;Pik3r1;Lgmn;Tlr2;Nlrp3;Siglecg;
5	219	Signaling by GPCR	12	0.000287	0.00194	C5ar1;Cx3cr1;F2rl2;Fpr1;Cxcl10;Pik3r1;Cxcl2;Niacr1;S1pr5;P2ry14;Prex1;Pik3r5;
5	76	GPCR downstream signaling	11	0.000168	0.00151	C5ar1;F2rl2;Fpr1;Cxcl10;Pik3r1;Cxcl2;Niacr1;S1pr5;P2ry14;Prex1;Pik3r5;
5	77	GPCR ligand binding	9	0.000105	0.00141	C5ar1;Cx3cr1;F2rl2;Fpr1;Cxcl10;Cxcl2;Niacr1;S1pr5;P2ry14;
5	38	Complement cascade	4	2.28e-05	0.000616	C1qa;C1qb;C1qc;Cfp;
6	114	Metabolism	22	0.0549	0.0969	Comt;Cpt1a;Cpt2;Fdft1;Prkaca;St3gal3;Smpd1;Asns;Fads2;Gatm;Abhd5;Slc25a16;Mcee;Fads1;Lbr;Nt5c3;Phka2;Hadhb;Pla2g4c;Idh2;Gcdh;Pnp2;
6	129	Mitotic G1-G1/S phases	6	0.0257	0.0481	Mcm7;Pola2;Pole;Rpa3;Rpa1;Mcm10;
6	199	Regulation of Lipid Metabolism by Peroxisome proliferator-activated receptor alpha (PPARalpha)	4	0.00985	0.0197	Cpt1a;Cpt2;Fdft1;Fads1;
6	110	Meiosis	4	0.00728	0.0156	Rpa3;Rpa1;Hist3h2a;Hist1h2ba;
6	54	DNA Repair	6	0.00664	0.0156	Pole;Rfc2;Rpa3;Rpa1;Rfc5;Rfc4;
6	66	Fatty acid, triacylglycerol, and ketone body metabolism	6	0.00709	0.0156	Cpt1a;Cpt2;Fdft1;Mcee;Fads1;Hadhb;
6	26	Cell Cycle Checkpoints	7	0.00607	0.0156	Mcm7;Rfc2;Rpa3;Rpa1;Mcm10;Rfc5;Rfc4;
6	118	Metabolism of lipids and lipoproteins	12	0.00604	0.0156	Cpt1a;Cpt2;Fdft1;Prkaca;Smpd1;Fads2;Abhd5;Mcee;Fads1;Lbr;Hadhb;Pla2g4c;
6	131	Mitotic M-M/G1 phases	9	0.00432	0.0144	Mcm7;Pola2;Pole;Pmf1;Nde1;Spc24;Rpa3;Rpa1;Mcm10;
6	27	Cell Cycle, Mitotic	15	0.000321	0.00121	Mcm7;Prkaca;Pola2;Pole;Rfc2;Pmf1;Nde1;Spc24;Rpa3;Rpa1;Mcm10;Rfc5;Tubgcp2;Rfc4;Gins4;
6	241	S Phase	9	0.000173	0.000739	Mcm7;Pola2;Pole;Rfc2;Rpa3;Rpa1;Rfc5;Rfc4;Gins4;
6	165	Nucleotide Excision Repair	6	0.000138	0.000692	Pole;Rfc2;Rpa3;Rpa1;Rfc5;Rfc4;
6	244	Synthesis of DNA	9	6.13e-05	0.000368	Mcm7;Pola2;Pole;Rfc2;Rpa3;Rpa1;Rfc5;Rfc4;Gins4;
6	55	DNA Replication	13	4.8e-05	0.00036	Mcm7;Pola2;Pole;Rfc2;Pmf1;Nde1;Spc24;Rpa3;Rpa1;Mcm10;Rfc5;Rfc4;Gins4;
6	25	Cell Cycle	18	4.05e-05	0.00036	Mcm7;Prkaca;Pola2;Pole;Rfc2;Pmf1;Nde1;Spc24;Rpa3;Rpa1;Mcm10;Rfc5;Tubgcp2;Rfc4;Gins4;Hist3h2a;Hist1h2ba;Hjurp;
6	248	Telomere Maintenance	7	6.49e-07	9.74e-06	Pola2;Pole;Rfc2;Rpa3;Rpa1;Rfc5;Rfc4;
6	33	Chromosome Maintenance	10	4.59e-07	9.74e-06	Pola2;Pole;Rfc2;Rpa3;Rpa1;Rfc5;Rfc4;Hist3h2a;Hist1h2ba;Hjurp;
7	73	Glycerophospholipid biosynthesis	4	0.00291	0.0262	Pcyt1a;Mboat2;Lpcat1;Pcyt1b;
7	25	Cell Cycle	11	0.0014	0.0224	Cdkn1b;H2afx;Mybl2;Prkar2b;Cenph;Pttg1;Fzr1;Ndc80;Cdc20;Kntc1;Cep76;
7	27	Cell Cycle, Mitotic	10	0.00166	0.0224	Cdkn1b;Mybl2;Prkar2b;Cenph;Pttg1;Fzr1;Ndc80;Cdc20;Kntc1;Cep76;
8	62	Extracellular matrix organization	4	0.00739	0.0591	Ctsg;Mmp8;Mmp9;Elane;
8	18	Arachidonic acid metabolism	3	0.00101	0.0101	Alox5;Pla2g4a;Cyp4f18;
8	172	Phase 1 - Functionalization of compounds	3	0.00101	0.0101	Aldh2;Acss2;Cyp4f18;
8	46	Degradation of the extracellular matrix	4	8.86e-05	0.00177	Ctsg;Mmp8;Mmp9;Elane;
8	8	Activation of Matrix Metalloproteinases	4	8.86e-05	0.00177	Ctsg;Mmp8;Mmp9;Elane;
9	129	Mitotic G1-G1/S phases	5	0.00719	0.00863	Ccne2;Cdc45;Cdkn1b;Pole2;Rbl1;
9	248	Telomere Maintenance	3	0.00311	0.00415	Lig1;Pole2;Dna2;
9	26	Cell Cycle Checkpoints	6	0.00103	0.00155	Bub1b;Ccne2;Cdc45;Cdkn1b;Chek2;Mad2l1;
9	244	Synthesis of DNA	6	0.000361	0.000618	Cdc45;Cdkn1b;Lig1;Pole2;Gins1;Dna2;
9	131	Mitotic M-M/G1 phases	8	0.000241	0.000481	Bub1b;Cdc45;Pole2;Mad2l1;Cenpm;Dsn1;Mlf1ip;Cenpn;
9	241	S Phase	7	9.19e-05	0.000221	Ccne2;Cdc45;Cdkn1b;Lig1;Pole2;Gins1;Dna2;
9	33	Chromosome Maintenance	7	4.9e-06	1.47e-05	Lig1;Pole2;Mlf1ip;Cenpn;Hist1h2ak;Hist1h2bh;Dna2;
9	27	Cell Cycle, Mitotic	14	4.15e-07	1.66e-06	Bub1b;Ccne2;Cdc45;Cdkn1b;Lig1;Pole2;Rbl1;Mad2l1;Cenpm;Dsn1;Gins1;Mlf1ip;Cenpn;Dna2;
9	55	DNA Replication	12	1.93e-07	1.16e-06	Bub1b;Cdc45;Cdkn1b;Lig1;Pole2;Mad2l1;Cenpm;Dsn1;Gins1;Mlf1ip;Cenpn;Dna2;
9	25	Cell Cycle	17	4.9e-09	5.88e-08	Bub1b;Ccne2;Cdc45;Cdkn1b;Lig1;Pole2;Rbl1;Chek2;Mad2l1;Cenpm;Dsn1;Gins1;Mlf1ip;Cenpn;Hist1h2ak;Hist1h2bh;Dna2;
10	80	Hemostasis	9	0.0347	0.0877	Kif11;Kif4;Mapk3;Kif23;Kif2c;Kif22;Kif18a;Cenpe;Atp2b4;
10	26	Cell Cycle Checkpoints	6	0.0224	0.0602	Ccnb2;Ccne1;Cdk1;Orc1;Ube2c;Ccnb1;
10	130	Mitotic G2-G2/M phases	6	0.00274	0.00851	Ccna2;Ccnb2;Cdk1;Nek2;Plk1;Ccnb1;
10	200	Regulation of mitotic cell cycle	6	0.00297	0.00851	Ccna2;Cdk1;Plk1;Aurkb;Ube2c;Ccnb1;
10	14	APC/C-mediated degradation of cell cycle proteins	6	0.00297	0.00851	Ccna2;Cdk1;Plk1;Aurkb;Ube2c;Ccnb1;
10	122	Metabolism of porphyrins	3	0.00227	0.00813	Cpox;Hmbs;Ppox;
10	33	Chromosome Maintenance	6	0.00194	0.00756	Brca1;Cenpa;Oip5;Casc5;Mis18bp1;Hist1h2bb;
10	129	Mitotic G1-G1/S phases	8	0.00172	0.00741	Ccna2;Ccne1;Cdk1;Orc1;Rrm2;Top2a;Tyms;Ccnb1;
10	64	Factors involved in megakaryocyte development and platelet production	7	0.000244	0.00116	Kif11;Kif4;Kif23;Kif2c;Kif22;Kif18a;Cenpe;
10	163	Nucleosome assembly	4	0.000162	0.000869	Cenpa;Oip5;Casc5;Mis18bp1;
10	127	MHC class II antigen presentation	7	8.94e-05	0.000549	Kif11;Kif4;Kif23;Kif2c;Kif22;Kif18a;Cenpe;
10	132	Mitotic Prophase	5	2.38e-06	1.71e-05	Ccnb2;Cdk1;Plk1;Mapk3;Ccnb1;
10	104	Kinesins	7	2.48e-08	2.13e-07	Kif11;Kif4;Kif23;Kif2c;Kif22;Kif18a;Cenpe;
10	55	DNA Replication	21	1.02e-11	1.1e-10	Bub1;Ccna2;Ccnb2;Cdk1;Cenpa;Orc1;Plk1;Aurkb;Mapk3;Ska2;Nuf2;Sgol2;Kif23;Sgol1;Kif2c;Casc5;Cenpf;Ppp2r5b;Kif18a;Cenpe;Ccnb1;
10	131	Mitotic M-M/G1 phases	20	7.34e-12	1.05e-10	Bub1;Ccnb2;Cdk1;Cenpa;Orc1;Plk1;Aurkb;Mapk3;Ska2;Nuf2;Sgol2;Kif23;Sgol1;Kif2c;Casc5;Cenpf;Ppp2r5b;Kif18a;Cenpe;Ccnb1;
10	27	Cell Cycle, Mitotic	27	2.69e-13	5.78e-12	Bub1;Ccna2;Ccnb2;Ccne1;Cdk1;Cenpa;Nek2;Orc1;Plk1;Rrm2;Aurkb;Top2a;Tyms;Mapk3;Ska2;Nuf2;Sgol2;Ube2c;Kif23;Sgol1;Kif2c;Casc5;Cenpf;Ppp2r5b;Kif18a;Cenpe;Ccnb1;
10	25	Cell Cycle	31	1.84e-15	7.91e-14	Brca1;Bub1;Ccna2;Ccnb2;Ccne1;Cdk1;Cenpa;Nek2;Orc1;Plk1;Rrm2;Aurkb;Top2a;Tyms;Mapk3;Ska2;Nuf2;Sgol2;Ube2c;Oip5;Kif23;Sgol1;Kif2c;Casc5;Cenpf;Mis18bp1;Ppp2r5b;Kif18a;Cenpe;Ccnb1;Hist1h2bb;
11	96	Interleukin-2 signaling	3	0.0402	0.0643	Csf2rb;Csf2rb2;Syk;
11	90	Integrin cell surface interactions	4	0.0101	0.017	Fn1;Itga2;Itgam;Syk;
11	178	Platelet activation, signaling and aggregation	7	0.00821	0.0146	Fcer1g;Fn1;Lyn;Syk;Plek;F13a1;Plcg2;
11	80	Hemostasis	11	0.00597	0.0112	Fcer1g;Fgr;Fn1;Itga2;Itgam;Lyn;Cd244;Syk;Plek;F13a1;Plcg2;
11	95	Interleukin-1 signaling	4	0.00405	0.00809	Il1b;Il1r2;Il1rn;Nod1;
11	12	Amyloids	3	0.00251	0.00603	Ltf;Lyz2;Tgfbi;
11	43	DAP12 interactions	7	0.00264	0.00603	Cd80;Klra8;Klra9;Klrc1;Syk;Tyrobp;Klrk1;
11	219	Signaling by GPCR	11	0.00282	0.00603	Cxcr5;C3;Cxcr2;Ccr2;Ccr5;Penk;Ptafr;Ccl5;Ccl6;Ccl9;P2ry13;
11	9	Adaptive Immune System	14	0.00204	0.00544	C3;Cd80;Cybb;H2-Aa;Lyn;Ncf2;Ncf4;Syk;Cd40;Klrk1;Klrg1;Pik3ap1;Ifitm6;Plcg2;
11	29	Cell surface interactions at the vascular wall	5	0.00165	0.00481	Fcer1g;Fn1;Itgam;Lyn;Cd244;
11	222	Signaling by Interleukins	7	0.00143	0.00456	Csf2rb;Csf2rb2;Il1b;Il1r2;Il1rn;Syk;Nod1;
11	83	Immunoregulatory interactions between a Lymphoid and a non-Lymphoid cell	5	0.00128	0.00454	C3;Cd40;Klrk1;Klrg1;Ifitm6;
11	78	GPVI-mediated activation cascade	4	0.00111	0.00442	Fcer1g;Lyn;Syk;Plcg2;
11	106	Latent infection of Homo sapiens with Mycobacterium tuberculosis	4	0.000901	0.00412	Cybb;Ltf;Ncf2;Ncf4;
11	40	Cytokine Signaling in Immune system	10	0.000624	0.00333	Csf2rb;Csf2rb2;H2-Aa;Il1b;Il1r2;Il1rn;Lyn;Ptafr;Syk;Nod1;
11	179	Platelet Adhesion to exposed collagen	3	0.000435	0.0029	Fcer1g;Itga2;Lyn;
11	76	GPCR downstream signaling	11	0.000454	0.0029	Cxcr5;C3;Cxcr2;Ccr2;Ccr5;Penk;Ptafr;Ccl5;Ccl6;Ccl9;P2ry13;
11	86	Innate Immune System	15	2.01e-05	0.000214	C3;Cd14;Cd80;Ccr2;Ccr5;Ctsb;Cfb;Klra8;Klra9;Klrc1;Lgals3;Syk;Tyrobp;Klrk1;Nod1;
11	77	GPCR ligand binding	11	6.56e-06	0.000105	Cxcr5;C3;Cxcr2;Ccr2;Ccr5;Penk;Ptafr;Ccl5;Ccl6;Ccl9;P2ry13;
11	82	Immune System	31	5.99e-10	1.92e-08	C3;Cd14;Cd80;Ccr2;Ccr5;Csf2rb;Csf2rb2;Ctsb;Cybb;H2-Aa;Cfb;Il1b;Il1r2;Il1rn;Klra8;Klra9;Klrc1;Lgals3;Lyn;Ncf2;Ncf4;Ptafr;Syk;Cd40;Tyrobp;Klrk1;Klrg1;Pik3ap1;Nod1;Ifitm6;Plcg2;
12	122	Metabolism of porphyrins	4	2.31e-06	2.08e-05	Alas2;Fech;Hmbs;Urod;

## Sheet: Mammalian Phenotype (MP) terms
Table S2. Enrichment analysis of 12 gene clusters using MP terms
Cluster	TermID	Name	Num_genes	P-value	FDR (<0.001)	List_of_genes
1	MP:0005015	increased T cell number	21	1.87e-11	7.53e-09	Bcl2l11;Cd8b1;Cdkn1a;Cflar;Ctsl;Fasl;Fos;Il2;Il7r;Gadd45b;Prnp;Rorc;Sh2d1a;Zeb1;Tnf;Cd40lg;Foxo1;Tespa1;Acsl3;Themis;Itpkb;
1	MP:0002444	abnormal T cell physiology	26	1.81e-11	7.53e-09	Bcl2l11;Cd8b1;Cdkn1a;Cflar;Ecm1;Fasl;Il2;Il6ra;Il7r;Smad7;Gadd45b;Ndrg1;Rgs2;Rorc;Satb1;Ccl1;Sh2d1a;Serpinb9;Tnf;Cd40lg;Map2k3;Foxo1;Rras2;Tespa1;Themis;Itpkb;
1	MP:0002435	abnormal effector T cell morphology	23	4.78e-11	1.28e-08	Bcl2l11;Cd8b1;Cdkn1a;Cflar;Ctsl;Il2;Il7r;Smad7;Gadd45b;Pcsk1;Prnp;Rorc;Sh2d1a;St3gal1;Serpinb9;Zeb1;Tnf;Cd40lg;Foxo1;Tespa1;Acsl3;Themis;Itpkb;
1	MP:0005018	decreased T cell number	23	1.16e-10	1.86e-08	Bcl2l11;Cd8b1;Cdkn1a;Cflar;Ctsl;Fos;Il2;Il7r;Smad7;Pcsk1;Prnp;Rorc;Satb1;Sh2d1a;St3gal1;Zeb1;Tnf;Cd40lg;Foxo1;Rras2;Tespa1;Themis;Itpkb;
1	MP:0006387	abnormal T cell number	26	1.11e-10	1.86e-08	Bcl2l11;Cd8b1;Cdkn1a;Cflar;Ctsl;Fasl;Fos;Il2;Il7r;Smad7;Gadd45b;Pcsk1;Prnp;Rorc;Satb1;Sh2d1a;St3gal1;Zeb1;Tnf;Cd40lg;Foxo1;Rras2;Tespa1;Acsl3;Themis;Itpkb;
1	MP:0002420	abnormal adaptive immunity	37	1.51e-10	2.03e-08	Bcl2a1a;Bcl2l11;Cd8b1;Cdkn1a;Cflar;Ctsl;Ecm1;Fasl;Fos;Gpr65;Il2;Il6ra;Il7r;Smad7;Marcksl1;Gadd45b;Ndrg1;Pde4b;Plaur;Rgs2;Rorc;Satb1;Ccl1;Sh2d1a;Serpinb9;Zeb1;Tnf;Cd40lg;Map2k3;Pvr;Foxo1;Rras2;Tespa1;Irak2;Themis;Klhl6;Itpkb;
1	MP:0002442	abnormal leukocyte physiology	36	2.16e-10	2.48e-08	Bcl2a1a;Bcl2l11;Cd8b1;Cdkn1a;Cflar;Ctsl;Ecm1;Fasl;Fos;Gpr65;Il2;Il6ra;Il7r;Smad7;Marcksl1;Gadd45b;Ndrg1;Pde4b;Plaur;Rgs2;Rorc;Satb1;Ccl1;Sh2d1a;Serpinb9;Zeb1;Tnf;Cd40lg;Map2k3;Pvr;Foxo1;Rras2;Tespa1;Irak2;Themis;Itpkb;
1	MP:0008037	abnormal T cell morphology	29	2.79e-10	2.8e-08	Bcl2l11;Cd8b1;Cdkn1a;Cflar;Ctsl;Fasl;Fos;Il2;Il7r;Smad7;Gadd45b;Pcsk1;Prnp;Rgs2;Rorc;Satb1;Sh2d1a;St3gal1;Serpinb9;Zeb1;Tnf;Tnfsf11;Cd40lg;Foxo1;Rras2;Tespa1;Acsl3;Themis;Itpkb;
1	MP:0005016	decreased lymphocyte cell number	27	3.24e-10	2.9e-08	Bcl2l11;Cd8b1;Cdkn1a;Cflar;Ctsl;Fasl;Fos;Il2;Il7r;Smad7;Pcsk1;Prnp;Rorc;Satb1;Sh2d1a;St3gal1;Zeb1;Tnf;Tnfsf11;Cd40lg;Foxo1;Rras2;Tespa1;Acsl3;Themis;Klhl6;Itpkb;
1	MP:0001819	abnormal immune cell physiology	36	3.7e-10	2.98e-08	Bcl2a1a;Bcl2l11;Cd8b1;Cdkn1a;Cflar;Ctsl;Ecm1;Fasl;Fos;Gpr65;Il2;Il6ra;Il7r;Smad7;Marcksl1;Gadd45b;Ndrg1;Pde4b;Plaur;Rgs2;Rorc;Satb1;Ccl1;Sh2d1a;Serpinb9;Zeb1;Tnf;Cd40lg;Map2k3;Pvr;Foxo1;Rras2;Tespa1;Irak2;Themis;Itpkb;
1	MP:0002421	abnormal cell-mediated immunity	36	4.39e-10	3.21e-08	Bcl2a1a;Bcl2l11;Cd8b1;Cdkn1a;Cflar;Ctsl;Ecm1;Fasl;Fos;Gpr65;Il2;Il6ra;Il7r;Smad7;Marcksl1;Gadd45b;Ndrg1;Pde4b;Plaur;Rgs2;Rorc;Satb1;Ccl1;Sh2d1a;Serpinb9;Zeb1;Tnf;Cd40lg;Map2k3;Pvr;Foxo1;Rras2;Tespa1;Irak2;Themis;Itpkb;
1	MP:0000221	decreased leukocyte cell number	29	5.63e-10	3.78e-08	Bcl2l11;Camk4;Cd8b1;Cdkn1a;Cflar;Ctsl;Fasl;Fos;Il2;Il7r;Smad7;Pcsk1;Prnp;Rorc;Satb1;Sh2d1a;St3gal1;Zeb1;Tnf;Tnfsf11;Cd40lg;Foxo1;Rras2;Tespa1;Acsl3;2010002N04;Themis;Klhl6;Itpkb;
1	MP:0002339	abnormal lymph node morphology	18	1.48e-09	8.51e-08	Bcl2l11;Cd8b1;Cdkn1a;Cflar;Ctsl;F2r;Fasl;Il2;Il7r;Rorc;Satb1;Zeb1;Tnf;Tnfsf11;Cd40lg;Foxo1;Rras2;Klhl6;
1	MP:0002432	abnormal CD4-positive T cell morphology	19	1.48e-09	8.51e-08	Bcl2l11;Cd8b1;Cdkn1a;Cflar;Ctsl;Il2;Il7r;Smad7;Gadd45b;Pcsk1;Prnp;Rorc;Sh2d1a;Cd40lg;Foxo1;Tespa1;Acsl3;Themis;Itpkb;
1	MP:0005010	abnormal CD8-positive T cell morphology	17	2.1e-09	1.13e-07	Bcl2l11;Cd8b1;Cflar;Ctsl;Il2;Il7r;Prnp;Rorc;Sh2d1a;St3gal1;Serpinb9;Zeb1;Tnf;Foxo1;Tespa1;Themis;Itpkb;
1	MP:0005013	increased lymphocyte cell number	22	3.05e-09	1.53e-07	Bcl2l11;Cd8b1;Cdkn1a;Cflar;Ctsl;Fasl;Fos;Il2;Il7r;Gadd45b;Pcsk1;Prnp;Rorc;Sh2d1a;Zeb1;Tnf;Cd40lg;Foxo1;Tespa1;Acsl3;Themis;Itpkb;
1	MP:0008077	abnormal CD8-positive T cell number	16	3.45e-09	1.64e-07	Bcl2l11;Cd8b1;Cflar;Ctsl;Il2;Il7r;Prnp;Rorc;Sh2d1a;St3gal1;Zeb1;Tnf;Foxo1;Tespa1;Themis;Itpkb;
1	MP:0001790	abnormal immune system physiology	47	1.29e-08	5.78e-07	Bcl2a1a;Bcl2l11;Cd8b1;Cdkn1a;Cflar;Ctsl;Ecm1;F2r;Fasl;Fos;Gpr65;Ifit1;Il2;Il6ra;Il7r;Smad7;Masp2;Marcksl1;Gadd45b;Ndrg1;Pcsk1;Pde4b;Plaur;Prnp;Rgs2;Rorc;Satb1;Ccl1;Sh2d1a;Serpinb9;Zeb1;Tnf;Tnfsf11;Cd40lg;Map2k3;Il22;Pvr;Foxo1;Rras2;Tespa1;Acsl3;Irak2;Themis;Trib1;Klhl6;Itpkb;Chd7;
1	MP:0000717	abnormal lymphocyte cell number	28	1.48e-08	6.27e-07	Bcl2l11;Cd8b1;Cdkn1a;Cflar;Ctsl;Fasl;Fos;Il2;Il7r;Smad7;Gadd45b;Pcsk1;Prnp;Rorc;Satb1;Sh2d1a;St3gal1;Zeb1;Tnf;Tnfsf11;Cd40lg;Foxo1;Rras2;Tespa1;Acsl3;Themis;Klhl6;Itpkb;
1	MP:0008081	abnormal single-positive T cell number	18	1.81e-08	7.27e-07	Bcl2l11;Cd8b1;Cflar;Ctsl;Il2;Il7r;Prnp;Rorc;Sh2d1a;St3gal1;Zeb1;Tnf;Cd40lg;Foxo1;Tespa1;Acsl3;Themis;Itpkb;
1	MP:0011182	decreased hematopoietic cell number	29	2.09e-08	8.03e-07	Bcl2l11;Camk4;Cd8b1;Cdkn1a;Cflar;Ctsl;Fasl;Fos;Il2;Il7r;Smad7;Pcsk1;Prnp;Rorc;Satb1;Sh2d1a;St3gal1;Zeb1;Tnf;Tnfsf11;Cd40lg;Foxo1;Rras2;Tespa1;Acsl3;2010002N04;Themis;Klhl6;Itpkb;
1	MP:0002145	abnormal T cell differentiation	22	2.96e-08	1.08e-06	Bcl2l11;Cd8b1;Cdkn1a;Fasl;Fos;Il2;Il7r;Smad7;Gadd45b;Pcsk1;Prnp;Rgs2;Rorc;Satb1;Sh2d1a;Zeb1;Tnfsf11;Cd40lg;Foxo1;Tespa1;Themis;Itpkb;
1	MP:0003945	abnormal lymphocyte physiology	28	3.45e-08	1.21e-06	Bcl2l11;Cd8b1;Cdkn1a;Cflar;Ecm1;Fasl;Il2;Il6ra;Il7r;Smad7;Gadd45b;Ndrg1;Rgs2;Rorc;Satb1;Ccl1;Sh2d1a;Serpinb9;Zeb1;Tnf;Cd40lg;Map2k3;Pvr;Foxo1;Rras2;Tespa1;Themis;Itpkb;
1	MP:0005621	abnormal cell physiology	51	4.62e-08	1.55e-06	Abl2;Bcl2l11;Camk4;Casp6;Cd8b1;Cdk5r1;Cdkn1a;Cflar;Plk3;Crem;Ctsl;Ehd1;F2r;Fasl;Fos;Il2;Il7r;Smad7;Ppp1r15a;Gadd45b;Ndrg1;Nr4a2;P2ry2;Pcsk1;Pde4b;Plaur;Prnp;Ptprf;Rgs2;Rorc;Satb1;Sh2d1a;Serpinb9;Zeb1;Tnf;Tnfsf11;Cd40lg;Tuba1a;Map2k3;Kdm2b;Foxo1;Rras2;Tespa1;Boll;Lpp;Themis;Klhl6;Mgat4a;Flnb;Itpkb;Chd7;
1	MP:0002401	abnormal lymphopoiesis	25	6.74e-08	2.12e-06	Bcl2l11;Cd8b1;Cdkn1a;Fasl;Fos;Il2;Il7r;Smad7;Gadd45b;Pcsk1;Prnp;Rgs2;Rorc;Satb1;Sh2d1a;Zeb1;Tnf;Tnfsf11;Cd40lg;Foxo1;Rras2;Tespa1;Themis;Klhl6;Itpkb;
1	MP:0002619	abnormal lymphocyte morphology	30	6.85e-08	2.12e-06	Bcl2l11;Cd8b1;Cdkn1a;Cflar;Ctsl;Fasl;Fos;Il2;Il7r;Smad7;Gadd45b;Pcsk1;Prnp;Rgs2;Rorc;Satb1;Sh2d1a;St3gal1;Serpinb9;Zeb1;Tnf;Tnfsf11;Cd40lg;Foxo1;Rras2;Tespa1;Acsl3;Themis;Klhl6;Itpkb;
1	MP:0002445	abnormal mononuclear cell differentiation	25	7.93e-08	2.22e-06	Bcl2l11;Cd8b1;Cdkn1a;Fasl;Fos;Il2;Il7r;Smad7;Gadd45b;Pcsk1;Prnp;Rgs2;Rorc;Satb1;Sh2d1a;Zeb1;Tnf;Tnfsf11;Cd40lg;Foxo1;Rras2;Tespa1;Themis;Klhl6;Itpkb;
1	MP:0005460	abnormal leukopoiesis	26	7.65e-08	2.22e-06	Bcl2l11;Cd8b1;Cdkn1a;Cflar;Fasl;Fos;Il2;Il7r;Smad7;Gadd45b;Pcsk1;Prnp;Rgs2;Rorc;Satb1;Sh2d1a;Zeb1;Tnf;Tnfsf11;Cd40lg;Foxo1;Rras2;Tespa1;Themis;Klhl6;Itpkb;
1	MP:0002414	abnormal myeloblast morphology/development	26	8e-08	2.22e-06	Bcl2l11;Cd8b1;Cdkn1a;Cflar;Fasl;Fos;Il2;Il7r;Smad7;Gadd45b;Pcsk1;Prnp;Rgs2;Rorc;Satb1;Sh2d1a;Zeb1;Tnf;Tnfsf11;Cd40lg;Foxo1;Rras2;Tespa1;Themis;Klhl6;Itpkb;
1	MP:0000217	abnormal leukocyte cell number	30	1.41e-07	3.78e-06	Bcl2l11;Camk4;Cd8b1;Cdkn1a;Cflar;Ctsl;Fasl;Fos;Il2;Il7r;Smad7;Gadd45b;Pcsk1;Prnp;Rorc;Satb1;Sh2d1a;St3gal1;Zeb1;Tnf;Tnfsf11;Cd40lg;Foxo1;Rras2;Tespa1;Acsl3;2010002N04;Themis;Klhl6;Itpkb;
1	MP:0008073	abnormal CD4-positive T cell number	15	1.53e-07	3.97e-06	Bcl2l11;Cd8b1;Cflar;Ctsl;Il2;Il7r;Prnp;Rorc;Sh2d1a;Cd40lg;Foxo1;Tespa1;Acsl3;Themis;Itpkb;
1	MP:0005384	cellular phenotype	51	1.63e-07	4.11e-06	Abl2;Bcl2l11;Camk4;Casp6;Cd8b1;Cdk5r1;Cdkn1a;Cflar;Plk3;Crem;Ctsl;Ehd1;F2r;Fasl;Fos;Il2;Il7r;Smad7;Ppp1r15a;Gadd45b;Ndrg1;Nr4a2;P2ry2;Pcsk1;Pde4b;Plaur;Prnp;Ptprf;Rgs2;Rorc;Satb1;Sh2d1a;Serpinb9;Zeb1;Tnf;Tnfsf11;Cd40lg;Tuba1a;Map2k3;Kdm2b;Foxo1;Rras2;Tespa1;Boll;Lpp;Themis;Klhl6;Mgat4a;Flnb;Itpkb;Chd7;
1	MP:0002723	abnormal immune serum protein physiology	27	1.95e-07	4.53e-06	Bcl2l11;Cdkn1a;Ecm1;F2r;Fasl;Fos;Gpr65;Il2;Il6ra;Smad7;Gadd45b;Pcsk1;Pde4b;Plaur;Rorc;Sh2d1a;Zeb1;Tnf;Tnfsf11;Cd40lg;Il22;Pvr;Foxo1;Tespa1;Irak2;Trib1;Itpkb;
1	MP:0005076	abnormal cell differentiation	31	1.95e-07	4.53e-06	Abl2;Bcl2l11;Camk4;Cd8b1;Cdk5r1;Cdkn1a;Fasl;Fos;Il2;Il7r;Smad7;Gadd45b;P2ry2;Pcsk1;Prnp;Ptprf;Rgs2;Rorc;Satb1;Sh2d1a;Zeb1;Tnf;Tnfsf11;Cd40lg;Foxo1;Rras2;Tespa1;Themis;Klhl6;Itpkb;Chd7;
1	MP:0008247	abnormal mononuclear cell morphology	32	1.97e-07	4.53e-06	Bcl2l11;Camk4;Cd8b1;Cdkn1a;Cflar;Ctsl;Fasl;Fos;Il2;Il7r;Smad7;Gadd45b;Pcsk1;Prnp;Rgs2;Rorc;Satb1;Sh2d1a;St3gal1;Serpinb9;Zeb1;Tnf;Tnfsf11;Cd40lg;Foxo1;Rras2;Tespa1;Acsl3;2010002N04;Themis;Klhl6;Itpkb;
1	MP:0005463	abnormal CD4-positive T cell physiology	11	2.38e-07	5.32e-06	Ecm1;Il2;Il6ra;Il7r;Gadd45b;Sh2d1a;Tnf;Cd40lg;Map2k3;Foxo1;Rras2;
1	MP:0008082	increased single-positive T cell number	12	2.51e-07	5.45e-06	Bcl2l11;Cd8b1;Cflar;Ctsl;Il2;Prnp;Sh2d1a;Zeb1;Tnf;Cd40lg;Foxo1;Acsl3;
1	MP:0000703	abnormal thymus morphology	18	3.21e-07	6.62e-06	Bcl2l11;Cd8b1;Cdkn1a;Cflar;Ctsl;Fasl;Fos;Il7r;Prnp;Rorc;Satb1;Zeb1;Tnf;Tnfsf11;Tespa1;Themis;Itpkb;Chd7;
1	MP:0005387	immune system phenotype	51	3.13e-07	6.62e-06	Bcl2a1a;Bcl2l11;Camk4;Cd8b1;Cdkn1a;Cflar;Ctsl;Ecm1;F2r;Fasl;Fos;Gpr65;Ifit1;Il2;Il6ra;Il7r;Smad7;Masp2;Marcksl1;Ppp1r15a;Gadd45b;Ndrg1;Pcsk1;Pde4b;Plaur;Prnp;Rgs2;Rorc;Satb1;Ccl1;Sh2d1a;St3gal1;Serpinb9;Zeb1;Tnf;Tnfsf11;Cd40lg;Map2k3;Il22;Pvr;Foxo1;Rras2;Tespa1;Acsl3;2010002N04;Irak2;Themis;Trib1;Klhl6;Itpkb;Chd7;
1	MP:0008083	decreased single-positive T cell number	14	4.17e-07	8.4e-06	Cd8b1;Cflar;Ctsl;Il2;Il7r;Prnp;Rorc;Sh2d1a;St3gal1;Zeb1;Foxo1;Tespa1;Themis;Itpkb;
1	MP:0002722	abnormal immune system organ morphology	28	5.65e-07	1.11e-05	Bcl2l11;Cd8b1;Cdkn1a;Cflar;Ctsl;F2r;Fasl;Fos;Il2;Il7r;Ppp1r15a;Gadd45b;Pcsk1;Prnp;Rorc;Satb1;Sh2d1a;Zeb1;Tnf;Tnfsf11;Cd40lg;Foxo1;Rras2;Tespa1;Themis;Klhl6;Itpkb;Chd7;
1	MP:0002408	abnormal double-positive T cell morphology	12	6.66e-07	1.28e-05	Bcl2l11;Cd8b1;Fos;Il2;Il7r;Prnp;Rorc;Zeb1;Cd40lg;Foxo1;Themis;Itpkb;
1	MP:0004939	abnormal B cell morphology	19	9.65e-07	1.81e-05	Bcl2l11;Cdkn1a;Cflar;Fasl;Fos;Il2;Il7r;Smad7;Gadd45b;Prnp;Sh2d1a;Zeb1;Tnf;Tnfsf11;Cd40lg;Foxo1;Rras2;Acsl3;Klhl6;
1	MP:0008078	increased CD8-positive T cell number	9	1.12e-06	2.05e-05	Bcl2l11;Cd8b1;Cflar;Ctsl;Il2;Prnp;Sh2d1a;Tnf;Foxo1;
1	MP:0008246	abnormal leukocyte morphology	32	1.66e-06	2.98e-05	Bcl2l11;Camk4;Cd8b1;Cdkn1a;Cflar;Ctsl;Fasl;Fos;Il2;Il7r;Smad7;Gadd45b;Pcsk1;Prnp;Rgs2;Rorc;Satb1;Sh2d1a;St3gal1;Serpinb9;Zeb1;Tnf;Tnfsf11;Cd40lg;Foxo1;Rras2;Tespa1;Acsl3;2010002N04;Themis;Klhl6;Itpkb;
1	MP:0000218	increased leukocyte cell number	22	1.88e-06	3.29e-05	Bcl2l11;Cd8b1;Cdkn1a;Cflar;Ctsl;Fasl;Fos;Il2;Il7r;Gadd45b;Pcsk1;Prnp;Rorc;Sh2d1a;Zeb1;Tnf;Cd40lg;Foxo1;Tespa1;Acsl3;Themis;Itpkb;
1	MP:0008048	abnormal memory T cell number	7	1.95e-06	3.33e-05	Bcl2l11;Cdkn1a;Il7r;Gadd45b;Rras2;Tespa1;Themis;
1	MP:0000716	abnormal immune system cell morphology	32	2.02e-06	3.38e-05	Bcl2l11;Camk4;Cd8b1;Cdkn1a;Cflar;Ctsl;Fasl;Fos;Il2;Il7r;Smad7;Gadd45b;Pcsk1;Prnp;Rgs2;Rorc;Satb1;Sh2d1a;St3gal1;Serpinb9;Zeb1;Tnf;Tnfsf11;Cd40lg;Foxo1;Rras2;Tespa1;Acsl3;2010002N04;Themis;Klhl6;Itpkb;
1	MP:0010833	abnormal memory T cell morphology	7	2.39e-06	3.91e-05	Bcl2l11;Cdkn1a;Il7r;Gadd45b;Rras2;Tespa1;Themis;
1	MP:0002398	abnormal bone marrow cell morphology/development	27	2.43e-06	3.91e-05	Bcl2l11;Cd8b1;Cdkn1a;Cflar;Fasl;Fos;Il2;Il7r;Smad7;Gadd45b;Pcsk1;Prnp;Rgs2;Rorc;Satb1;Sh2d1a;Zeb1;Tnf;Tnfsf11;Cd40lg;Foxo1;Rras2;Tespa1;2010002N04;Themis;Klhl6;Itpkb;
1	MP:0008195	abnormal antigen presenting cell morphology	19	2.74e-06	4.32e-05	Bcl2l11;Camk4;Cd8b1;Cflar;Ctsl;Fasl;Fos;Il2;Il7r;Gadd45b;Pcsk1;Sh2d1a;Zeb1;Tnf;Tnfsf11;Cd40lg;Foxo1;Rras2;Klhl6;
1	MP:0011180	abnormal hematopoietic cell number	30	3.24e-06	5.02e-05	Bcl2l11;Camk4;Cd8b1;Cdkn1a;Cflar;Ctsl;Fasl;Fos;Il2;Il7r;Smad7;Gadd45b;Pcsk1;Prnp;Rorc;Satb1;Sh2d1a;St3gal1;Zeb1;Tnf;Tnfsf11;Cd40lg;Foxo1;Rras2;Tespa1;Acsl3;2010002N04;Themis;Klhl6;Itpkb;
1	MP:0002407	abnormal double-negative T cell morphology	12	3.73e-06	5.67e-05	Bcl2l11;Cd8b1;Cdkn1a;Fasl;Fos;Il2;Il7r;Prnp;Rorc;Satb1;Zeb1;Themis;
1	MP:0005092	decreased double-positive T cell number	10	5.66e-06	8.44e-05	Bcl2l11;Cd8b1;Fos;Il2;Il7r;Prnp;Rorc;Zeb1;Cd40lg;Foxo1;
1	MP:0008176	abnormal germinal center B cell morphology	6	6.49e-06	9.31e-05	Bcl2l11;Fasl;Il2;Sh2d1a;Zeb1;Tnf;
1	MP:0004392	abnormal CD8-positive T cell physiology	8	6.51e-06	9.31e-05	Bcl2l11;Cd8b1;Fasl;Il2;Serpinb9;Tnf;Foxo1;Rras2;
1	MP:0002458	abnormal B cell number	16	6.59e-06	9.31e-05	Bcl2l11;Cdkn1a;Cflar;Fasl;Fos;Il2;Il7r;Gadd45b;Sh2d1a;Zeb1;Tnf;Tnfsf11;Foxo1;Rras2;Acsl3;Klhl6;
1	MP:0005089	decreased double-negative T cell number	10	7.21e-06	0.0001	Cd8b1;Cdkn1a;Fos;Il2;Il7r;Prnp;Rorc;Satb1;Zeb1;Themis;
1	MP:0002221	abnormal lymph organ size	22	7.79e-06	0.000106	Bcl2l11;Cdkn1a;Cflar;Ctsl;Fasl;Fos;Il2;Il7r;Ppp1r15a;Gadd45b;Pcsk1;Prnp;Rorc;Satb1;Zeb1;Tnf;Tnfsf11;Cd40lg;Foxo1;Rras2;Klhl6;Chd7;
1	MP:0000689	abnormal spleen morphology	22	7.94e-06	0.000107	Bcl2l11;Cdkn1a;Cflar;Fasl;Fos;Il2;Il7r;Ppp1r15a;Gadd45b;Pcsk1;Prnp;Rorc;Satb1;Sh2d1a;Zeb1;Tnf;Tnfsf11;Cd40lg;Foxo1;Rras2;Themis;Klhl6;
1	MP:0000701	abnormal lymph node size	11	9.6e-06	0.000127	Bcl2l11;Cdkn1a;Ctsl;Fasl;Il2;Il7r;Satb1;Zeb1;Tnf;Cd40lg;Foxo1;
1	MP:0000685	abnormal immune system morphology	35	9.96e-06	0.000129	Bcl2l11;Camk4;Cd8b1;Cdkn1a;Cflar;Ctsl;F2r;Fasl;Fos;Il2;Il7r;Smad7;Ppp1r15a;Gadd45b;Pcsk1;Prnp;Rgs2;Rorc;Satb1;Sh2d1a;St3gal1;Serpinb9;Zeb1;Tnf;Tnfsf11;Cd40lg;Foxo1;Rras2;Tespa1;Acsl3;2010002N04;Themis;Klhl6;Itpkb;Chd7;
1	MP:0008079	decreased CD8-positive T cell number	10	1.2e-05	0.000153	Cd8b1;Il7r;Prnp;Rorc;St3gal1;Zeb1;Foxo1;Tespa1;Themis;Itpkb;
1	MP:0008171	abnormal mature B cell morphology	12	1.41e-05	0.000178	Bcl2l11;Fasl;Il2;Il7r;Gadd45b;Sh2d1a;Zeb1;Tnf;Tnfsf11;Foxo1;Rras2;Klhl6;
1	MP:0001828	abnormal T cell activation	13	1.7e-05	0.000208	Cdkn1a;Fasl;Il2;Il7r;Smad7;Gadd45b;Rgs2;Satb1;Sh2d1a;Foxo1;Tespa1;Themis;Itpkb;
1	MP:0011181	increased hematopoietic cell number	22	1.69e-05	0.000208	Bcl2l11;Cd8b1;Cdkn1a;Cflar;Ctsl;Fasl;Fos;Il2;Il7r;Gadd45b;Pcsk1;Prnp;Rorc;Sh2d1a;Zeb1;Tnf;Cd40lg;Foxo1;Tespa1;Acsl3;Themis;Itpkb;
1	MP:0000726	absent lymphocyte	8	2.38e-05	0.000285	Bcl2l11;Il7r;Sh2d1a;Zeb1;Tnf;Foxo1;Tespa1;Itpkb;
1	MP:0003762	abnormal immune organ physiology	9	2.41e-05	0.000285	Bcl2l11;Cdkn1a;Cflar;Ctsl;Il2;Ndrg1;Rorc;Foxo1;Itpkb;
1	MP:0001825	arrested T cell differentiation	6	2.46e-05	0.000287	Cdkn1a;Il7r;Satb1;Tnfsf11;Themis;Itpkb;
1	MP:0005348	increased T cell proliferation	8	2.51e-05	0.000289	Cdkn1a;Fasl;Il2;Gadd45b;Sh2d1a;Foxo1;Tespa1;Themis;
1	MP:0002406	increased susceptibility to infection	14	2.84e-05	0.000322	Fasl;Fos;Ifit1;Il2;Plaur;Prnp;Rorc;Sh2d1a;Serpinb9;Tnf;Cd40lg;Map2k3;Il22;Itpkb;
1	MP:0005025	abnormal response to infection	17	2.91e-05	0.000325	Bcl2a1a;Bcl2l11;Fasl;Fos;Ifit1;Il2;Plaur;Prnp;Rorc;Sh2d1a;Serpinb9;Tnf;Cd40lg;Map2k3;Il22;Pvr;Itpkb;
1	MP:0005094	abnormal T cell proliferation	12	3.48e-05	0.000384	Cdkn1a;Fasl;Il2;Il7r;Smad7;Gadd45b;Rgs2;Satb1;Sh2d1a;Foxo1;Tespa1;Themis;
1	MP:0008075	decreased CD4-positive T cell number	10	3.77e-05	0.000411	Cd8b1;Ctsl;Il2;Il7r;Prnp;Rorc;Sh2d1a;Tespa1;Themis;Itpkb;
1	MP:0003763	abnormal thymus physiology	7	4.18e-05	0.000448	Cdkn1a;Cflar;Il2;Ndrg1;Rorc;Foxo1;Itpkb;
1	MP:0008049	increased memory T cell number	5	4.75e-05	0.000503	Bcl2l11;Cdkn1a;Gadd45b;Tespa1;Themis;
1	MP:0002433	abnormal T-helper 1 cell morphology	5	5.3e-05	0.000554	Il2;Smad7;Gadd45b;Pcsk1;Sh2d1a;
1	MP:0000788	abnormal cerebral cortex morphology	11	5.89e-05	0.000607	Abl2;Casp6;Cdk5r1;Marcks;Marcksl1;Plaur;Prnp;Tnf;Cd40lg;Tuba1a;Chd7;
1	MP:0002362	abnormal spleen marginal zone morphology	8	6.33e-05	0.000645	Bcl2l11;Cflar;Pcsk1;Zeb1;Tnf;Tnfsf11;Foxo1;Rras2;
1	MP:0002418	increased susceptibility to viral infection	7	6.75e-05	0.000678	Fasl;Ifit1;Il2;Prnp;Sh2d1a;Serpinb9;Tnf;
1	MP:0002123	abnormal hematopoiesis	33	6.82e-05	0.000678	Bcl2l11;Camk4;Cd8b1;Cdkn1a;Cflar;Ctsl;Fasl;Fos;Il2;Il7r;Smad7;Ppp1r15a;Gadd45b;Pcsk1;Prnp;Rgs2;Rorc;Satb1;Sh2d1a;St3gal1;Serpinb9;Zeb1;Tnf;Tnfsf11;Cd40lg;Foxo1;Rras2;Tespa1;Acsl3;2010002N04;Themis;Klhl6;Itpkb;
1	MP:0008552	abnormal circulating tumor necrosis factor level	7	7.14e-05	0.000701	Fasl;Fos;Il6ra;Pcsk1;Tnf;Foxo1;Irak2;
1	MP:0002429	abnormal blood cell morphology/development	33	8.11e-05	0.000787	Bcl2l11;Camk4;Cd8b1;Cdkn1a;Cflar;Ctsl;Fasl;Fos;Il2;Il7r;Smad7;Ppp1r15a;Gadd45b;Pcsk1;Prnp;Rgs2;Rorc;Satb1;Sh2d1a;St3gal1;Serpinb9;Zeb1;Tnf;Tnfsf11;Cd40lg;Foxo1;Rras2;Tespa1;Acsl3;2010002N04;Themis;Klhl6;Itpkb;
1	MP:0002673	abnormal sperm number	12	8.48e-05	0.000813	Bcl2l11;Camk4;Crem;Atn1;Ehd1;Fasl;Fos;Hspa4l;Tnf;Kdm2b;Boll;Nup210l;
1	MP:0009337	abnormal splenocyte number	5	8.87e-05	0.00084	Bcl2l11;Fos;Il2;Zeb1;Themis;
1	MP:0002224	abnormal spleen size	17	0.000101	0.000942	Bcl2l11;Cdkn1a;Cflar;Fasl;Il2;Il7r;Ppp1r15a;Gadd45b;Pcsk1;Rorc;Satb1;Zeb1;Tnf;Tnfsf11;Foxo1;Rras2;Klhl6;
1	MP:0008835	abnormal intercellular signaling peptide or protein level	12	0.000102	0.000946	F2r;Fasl;Fos;Il2;Il6ra;Smad7;Pcsk1;Plaur;Rorc;Tnf;Foxo1;Irak2;
1	MP:0001929	abnormal gametogenesis	17	0.000104	0.000955	Abl2;Bcl2l11;Camk4;Crem;Ctsl;Atn1;Ehd1;Fasl;Fos;Hspa4l;Pcsk1;Prnp;Zeb1;Tnf;Kdm2b;Boll;Nup210l;
1	MP:0003944	abnormal T cell subpopulation ratio	5	0.000107	0.00097	Bcl2l11;Cd8b1;Il7r;Zeb1;Tnf;
3	MP:0002145	abnormal T cell differentiation	22	9.41e-10	4.9e-07	Runx2;Cd3d;Cd3g;Coro1a;Cpa3;Dgka;Id3;Myb;Nfatc3;Pik3cd;Mapk11;Ptprcap;Tcf7;Tnfrsf18;Vav2;Ets1;Icos;Crtam;Vav3;Twsg1;Lax1;Abi2;
3	MP:0005089	decreased double-negative T cell number	11	1.65e-07	2.24e-05	Runx2;Cd3g;Coro1a;Cpa3;Id3;Myb;Nfatc3;Vav2;Ets1;Vav3;Twsg1;
3	MP:0002401	abnormal lymphopoiesis	22	1.86e-07	2.24e-05	Runx2;Cd3d;Cd3g;Coro1a;Cpa3;Dgka;Id3;Myb;Nfatc3;Pik3cd;Mapk11;Ptprcap;Tcf7;Tnfrsf18;Vav2;Ets1;Icos;Crtam;Vav3;Twsg1;Lax1;Abi2;
3	MP:0002445	abnormal mononuclear cell differentiation	22	2.15e-07	2.24e-05	Runx2;Cd3d;Cd3g;Coro1a;Cpa3;Dgka;Id3;Myb;Nfatc3;Pik3cd;Mapk11;Ptprcap;Tcf7;Tnfrsf18;Vav2;Ets1;Icos;Crtam;Vav3;Twsg1;Lax1;Abi2;
3	MP:0002420	abnormal adaptive immunity	29	1.04e-07	2.24e-05	Cd3g;Coro1a;Cpa3;Dgka;Flot1;Id3;Lta4h;Cd93;Cd200;Nfatc3;Pik3cd;Plcb2;Mapk11;Ptprcap;Tlr1;Tnfrsf18;Vav2;Ets1;Grk6;Icos;Crtam;Vav3;Twsg1;Hvcn1;Rasgrp4;Gpr68;Lax1;Abi2;Pram1;
3	MP:0008081	abnormal single-positive T cell number	15	3.39e-07	2.52e-05	Cd3d;Cd3g;Coro1a;Cpa3;Id3;Myb;Nfatc3;Pik3cd;Tcf7;Vav2;Ets1;Icos;Crtam;Vav3;Twsg1;
3	MP:0008037	abnormal T cell morphology	22	3.37e-07	2.52e-05	Runx2;Cd3d;Cd3g;Coro1a;Cpa3;Dgka;Id3;Myb;Nfatc3;Pik3cd;Mapk11;Ptprcap;Tcf7;Tnfrsf18;Vav2;Ets1;Icos;Crtam;Vav3;Twsg1;Lax1;Abi2;
3	MP:0000715	decreased thymocyte number	10	4.25e-07	2.76e-05	Runx2;Cd3g;Coro1a;Id3;Myb;Nfatc3;Vav2;Ets1;Vav3;Twsg1;
3	MP:0000703	abnormal thymus morphology	16	7.02e-07	2.91e-05	Alpl;Runx2;Cd3d;Cd3g;Coro1a;Cpa3;Id3;Myb;Nfatc3;Pik3cd;Tcf7;Vav2;Ets1;Bag3;Vav3;Twsg1;
3	MP:0002435	abnormal effector T cell morphology	16	7.83e-07	2.91e-05	Cd3d;Cd3g;Coro1a;Cpa3;Id3;Myb;Nfatc3;Pik3cd;Mapk11;Tcf7;Vav2;Ets1;Icos;Crtam;Vav3;Twsg1;
3	MP:0002444	abnormal T cell physiology	18	6.55e-07	2.91e-05	Cd3g;Coro1a;Dgka;Id3;Nfatc3;Pik3cd;Mapk11;Ptprcap;Tnfrsf18;Vav2;Ets1;Grk6;Icos;Crtam;Vav3;Twsg1;Lax1;Abi2;
3	MP:0005460	abnormal leukopoiesis	22	7.36e-07	2.91e-05	Runx2;Cd3d;Cd3g;Coro1a;Cpa3;Dgka;Id3;Myb;Nfatc3;Pik3cd;Mapk11;Ptprcap;Tcf7;Tnfrsf18;Vav2;Ets1;Icos;Crtam;Vav3;Twsg1;Lax1;Abi2;
3	MP:0002414	abnormal myeloblast morphology/development	22	7.64e-07	2.91e-05	Runx2;Cd3d;Cd3g;Coro1a;Cpa3;Dgka;Id3;Myb;Nfatc3;Pik3cd;Mapk11;Ptprcap;Tcf7;Tnfrsf18;Vav2;Ets1;Icos;Crtam;Vav3;Twsg1;Lax1;Abi2;
3	MP:0002442	abnormal leukocyte physiology	27	6.76e-07	2.91e-05	Cd3g;Coro1a;Dgka;Flot1;Id3;Cd93;Cd200;Nfatc3;Pik3cd;Plcb2;Mapk11;Ptprcap;Tlr1;Tnfrsf18;Vav2;Ets1;Grk6;Icos;Crtam;Vav3;Twsg1;Hvcn1;Rasgrp4;Gpr68;Lax1;Abi2;Pram1;
3	MP:0001819	abnormal immune cell physiology	27	9.9e-07	3.43e-05	Cd3g;Coro1a;Dgka;Flot1;Id3;Cd93;Cd200;Nfatc3;Pik3cd;Plcb2;Mapk11;Ptprcap;Tlr1;Tnfrsf18;Vav2;Ets1;Grk6;Icos;Crtam;Vav3;Twsg1;Hvcn1;Rasgrp4;Gpr68;Lax1;Abi2;Pram1;
3	MP:0002421	abnormal cell-mediated immunity	27	1.12e-06	3.63e-05	Cd3g;Coro1a;Dgka;Flot1;Id3;Cd93;Cd200;Nfatc3;Pik3cd;Plcb2;Mapk11;Ptprcap;Tlr1;Tnfrsf18;Vav2;Ets1;Grk6;Icos;Crtam;Vav3;Twsg1;Hvcn1;Rasgrp4;Gpr68;Lax1;Abi2;Pram1;
3	MP:0001823	thymus hypoplasia	10	1.59e-06	4.86e-05	Cd3d;Cd3g;Cpa3;Myb;Nfatc3;Pik3cd;Tcf7;Vav2;Ets1;Bag3;
3	MP:0008083	decreased single-positive T cell number	12	2.41e-06	6.81e-05	Cd3d;Cd3g;Coro1a;Id3;Myb;Nfatc3;Pik3cd;Tcf7;Vav2;Ets1;Icos;Vav3;
3	MP:0001828	abnormal T cell activation	13	2.49e-06	6.81e-05	Cd3g;Coro1a;Dgka;Mapk11;Ptprcap;Tnfrsf18;Vav2;Ets1;Icos;Crtam;Vav3;Lax1;Abi2;
3	MP:0002398	abnormal bone marrow cell morphology/development	24	3.22e-06	8.38e-05	Runx2;Cd3d;Cd3g;Coro1a;Cpa3;Dgka;Id3;Myb;Nfatc3;Pik3cd;Plcb2;Mapk11;Ptprcap;Tcf7;Tnfrsf18;Tpmt;Vav2;Ets1;Icos;Crtam;Vav3;Twsg1;Lax1;Abi2;
3	MP:0002407	abnormal double-negative T cell morphology	11	4.22e-06	0.000105	Runx2;Cd3g;Coro1a;Cpa3;Id3;Myb;Nfatc3;Vav2;Ets1;Vav3;Twsg1;
3	MP:0002408	abnormal double-positive T cell morphology	10	6.56e-06	0.000155	Cpa3;Id3;Myb;Nfatc3;Pik3cd;Tcf7;Vav2;Ets1;Vav3;Twsg1;
3	MP:0005018	decreased T cell number	15	6.96e-06	0.000157	Runx2;Cd3d;Cd3g;Coro1a;Cpa3;Id3;Myb;Nfatc3;Pik3cd;Tcf7;Vav2;Ets1;Icos;Vav3;Twsg1;
3	MP:0005076	abnormal cell differentiation	25	7.52e-06	0.000163	Runx2;Cd3d;Cd3g;Coro1a;Cpa3;Dgka;Gpr56;Id3;Myb;Nfatc3;Pik3cd;Mapk11;Ptprcap;Tcf7;Tnfrsf18;Vav2;Ets1;Icos;Crtam;Vav3;Twsg1;Gdpd5;Gpr68;Lax1;Abi2;
3	MP:0006387	abnormal T cell number	17	9.33e-06	0.000194	Runx2;Cd3d;Cd3g;Coro1a;Cpa3;Dgka;Id3;Myb;Nfatc3;Pik3cd;Tcf7;Vav2;Ets1;Icos;Crtam;Vav3;Twsg1;
3	MP:0002619	abnormal lymphocyte morphology	23	1.43e-05	0.000287	Runx2;Cd3d;Cd3g;Coro1a;Cpa3;Dgka;Id3;Myb;Nfatc3;Pik3cd;Mapk11;Ptprcap;Tcf7;Tnfrsf18;Vav2;Ets1;Bag3;Icos;Crtam;Vav3;Twsg1;Lax1;Abi2;
3	MP:0005621	abnormal cell physiology	40	1.5e-05	0.000289	Alpl;Runx2;Cd3d;Cd3g;Coro1a;Cpa3;Dgka;Flot1;Gpr56;Gstm1;Id3;Cd200;Myb;Nfatc3;Pik3cd;Pmp22;Mapk11;Ptprcap;Spnb2;Tcf7;Tiam1;Tnfrsf18;Vav2;Ets1;Bag3;Mapk12;Icos;Crtam;Vav3;Trp53inp1;Twsg1;Slc25a19;Wls;Hopx;Tex15;Rasgrp4;Gdpd5;Gpr68;Lax1;Abi2;
3	MP:0002419	abnormal innate immunity	15	1.61e-05	0.000298	Coro1a;Flot1;Cd93;Cd200;Pik3cd;Plcb2;Tlr1;Vav2;Ets1;Icos;Vav3;Hvcn1;Rasgrp4;Gpr68;Pram1;
3	MP:0002364	abnormal thymus size	12	1.69e-05	0.000303	Runx2;Cd3d;Cd3g;Cpa3;Myb;Nfatc3;Pik3cd;Tcf7;Vav2;Ets1;Bag3;Twsg1;
3	MP:0008079	decreased CD8-positive T cell number	9	1.96e-05	0.000326	Cd3d;Cd3g;Coro1a;Id3;Myb;Nfatc3;Pik3cd;Vav2;Ets1;
3	MP:0000706	small thymus	11	2e-05	0.000326	Cd3d;Cd3g;Cpa3;Myb;Nfatc3;Pik3cd;Tcf7;Vav2;Ets1;Bag3;Twsg1;
3	MP:0008247	abnormal mononuclear cell morphology	25	2.01e-05	0.000326	Runx2;Cd3d;Cd3g;Coro1a;Cpa3;Dgka;Id3;Cd200;Myb;Nfatc3;Pik3cd;Mapk11;Ptprcap;Tcf7;Tnfrsf18;Vav2;Ets1;Bag3;Icos;Crtam;Vav3;Twsg1;Gpr68;Lax1;Abi2;
3	MP:0002123	abnormal hematopoiesis	30	2.89e-05	0.000455	Alpl;Runx2;Cd3d;Cd3g;Coro1a;Cpa3;Dgka;Id3;Cd200;Myb;Nfatc3;Pik3cd;Plcb2;Mapk11;Ptprcap;Tcf7;Tnfrsf18;Tpi1;Tpmt;Vav2;Ets1;Bag3;Icos;Crtam;Vav3;Twsg1;Slc25a19;Gpr68;Lax1;Abi2;
3	MP:0005094	abnormal T cell proliferation	11	3.4e-05	0.000494	Cd3g;Coro1a;Mapk11;Ptprcap;Tnfrsf18;Vav2;Ets1;Icos;Crtam;Vav3;Abi2;
3	MP:0008246	abnormal leukocyte morphology	26	3.35e-05	0.000494	Alpl;Runx2;Cd3d;Cd3g;Coro1a;Cpa3;Dgka;Id3;Cd200;Myb;Nfatc3;Pik3cd;Mapk11;Ptprcap;Tcf7;Tnfrsf18;Vav2;Ets1;Bag3;Icos;Crtam;Vav3;Twsg1;Gpr68;Lax1;Abi2;
3	MP:0002429	abnormal blood cell morphology/development	30	3.42e-05	0.000494	Alpl;Runx2;Cd3d;Cd3g;Coro1a;Cpa3;Dgka;Id3;Cd200;Myb;Nfatc3;Pik3cd;Plcb2;Mapk11;Ptprcap;Tcf7;Tnfrsf18;Tpi1;Tpmt;Vav2;Ets1;Bag3;Icos;Crtam;Vav3;Twsg1;Slc25a19;Gpr68;Lax1;Abi2;
3	MP:0005384	cellular phenotype	40	3.75e-05	0.000527	Alpl;Runx2;Cd3d;Cd3g;Coro1a;Cpa3;Dgka;Flot1;Gpr56;Gstm1;Id3;Cd200;Myb;Nfatc3;Pik3cd;Pmp22;Mapk11;Ptprcap;Spnb2;Tcf7;Tiam1;Tnfrsf18;Vav2;Ets1;Bag3;Mapk12;Icos;Crtam;Vav3;Trp53inp1;Twsg1;Slc25a19;Wls;Hopx;Tex15;Rasgrp4;Gdpd5;Gpr68;Lax1;Abi2;
3	MP:0000716	abnormal immune system cell morphology	26	3.91e-05	0.000534	Alpl;Runx2;Cd3d;Cd3g;Coro1a;Cpa3;Dgka;Id3;Cd200;Myb;Nfatc3;Pik3cd;Mapk11;Ptprcap;Tcf7;Tnfrsf18;Vav2;Ets1;Bag3;Icos;Crtam;Vav3;Twsg1;Gpr68;Lax1;Abi2;
3	MP:0002463	abnormal neutrophil physiology	8	4.01e-05	0.000535	Flot1;Pik3cd;Plcb2;Vav2;Vav3;Hvcn1;Rasgrp4;Pram1;
3	MP:0008077	abnormal CD8-positive T cell number	10	5.02e-05	0.000637	Cd3d;Cd3g;Coro1a;Id3;Myb;Nfatc3;Pik3cd;Vav2;Ets1;Crtam;
3	MP:0003945	abnormal lymphocyte physiology	20	4.9e-05	0.000637	Cd3g;Coro1a;Dgka;Id3;Nfatc3;Pik3cd;Plcb2;Mapk11;Ptprcap;Tlr1;Tnfrsf18;Vav2;Ets1;Grk6;Icos;Crtam;Vav3;Twsg1;Lax1;Abi2;
3	MP:0008075	decreased CD4-positive T cell number	9	5.59e-05	0.000692	Cd3d;Coro1a;Id3;Myb;Nfatc3;Pik3cd;Vav2;Ets1;Icos;
3	MP:0005387	immune system phenotype	40	6e-05	0.000725	Adora2a;Alpl;Runx2;Cd3d;Cd3g;Coro1a;Cpa3;Dgka;Flot1;Id3;Lta4h;Cd93;Cd200;Myb;Nfatc3;Pde7a;Pik3cd;Plcb2;Mapk11;Ptprcap;Tcf7;Tlr1;Tnfrsf18;Tpi1;Vav2;Ets1;Papss2;Grk6;Bag3;Icos;Crtam;Vav3;Trp53inp1;Twsg1;Hvcn1;Rasgrp4;Gpr68;Lax1;Abi2;Pram1;
3	MP:0005092	decreased double-positive T cell number	8	7.41e-05	0.000876	Cpa3;Myb;Nfatc3;Pik3cd;Tcf7;Vav2;Vav3;Twsg1;
3	MP:0002221	abnormal lymph organ size	18	8.05e-05	0.00093	Alpl;Runx2;Cd3d;Cd3g;Coro1a;Cpa3;Cd200;Myb;Nfatc3;Pik3cd;Ptprcap;Tcf7;Tpi1;Vav2;Ets1;Bag3;Icos;Twsg1;
3	MP:0002462	abnormal granulocyte physiology	9	8.35e-05	0.000943	Coro1a;Flot1;Pik3cd;Plcb2;Vav2;Vav3;Hvcn1;Rasgrp4;Pram1;
4	MP:0008058	abnormal DNA repair	7	6.1e-07	0.00024	Fen1;Mbd4;Exo1;Ctc1;Trip13;Cul4a;Atad5;
4	MP:0008866	chromosomal instability	7	1.46e-06	0.00024	Mcm3;Mcm2;Exo1;Rnaseh2b;Ctc1;Cul4a;Atad5;
4	MP:0010094	abnormal chromosome stability	7	1.57e-06	0.00024	Mcm3;Mcm2;Exo1;Rnaseh2b;Ctc1;Cul4a;Atad5;
4	MP:0005384	cellular phenotype	36	2.93e-06	0.000336	Atp1b2;Atp7b;Cdk2;Chek1;E2f1;Eng;Bcl11a;Fen1;Gab1;Bscl2;Hadh;Mbd4;Mcm3;Mcm2;Mut;Mxi1;Nfia;Nqo2;Plk4;Tns1;Exo1;Chaf1a;Htra2;Dnajc10;Fancl;Rnaseh2b;Steap3;Ctc1;Trip13;Myh10;Cul4a;Phactr4;Scamp1;Daam1;Nrg1;Atad5;
4	MP:0005621	abnormal cell physiology	35	4.01e-06	0.000368	Atp1b2;Atp7b;Cdk2;Chek1;E2f1;Eng;Bcl11a;Fen1;Gab1;Bscl2;Hadh;Mbd4;Mcm3;Mcm2;Mut;Mxi1;Nfia;Nqo2;Plk4;Tns1;Exo1;Htra2;Dnajc10;Fancl;Rnaseh2b;Steap3;Ctc1;Trip13;Myh10;Cul4a;Phactr4;Scamp1;Daam1;Nrg1;Atad5;
5	MP:0002421	abnormal cell-mediated immunity	54	3.03e-21	2.73e-18	Apoe;Bst1;C5ar1;Cd1d1;Cd38;Cd68;Cd72;Ctss;Cx3cr1;Emr1;Eomes;Fcgrt;Fpr1;Cxcl10;Ifngr1;Cd74;Il13ra1;Il18r1;Itgax;Klf2;Lrp1;Ly96;Npc1;Slc11a1;Abcb1a;Pik3r1;Lgmn;Psap;Sirpa;Ccl17;Ccl2;Slpi;Tgm2;Thbs1;Tnfrsf1a;Vcam1;Trpv2;Fyb;Tlr2;Axl;Irf5;Icosl;Rgs1;Clec7a;Arhgef12;Irak3;Rnf19b;Sla2;S1pr5;Pla2g15;Nlrp3;Siglecg;Prex1;Pik3r5;
5	MP:0002420	abnormal adaptive immunity	54	6.14e-21	2.77e-18	Apoe;Bst1;C5ar1;Cd1d1;Cd38;Cd68;Cd72;Ctss;Cx3cr1;Emr1;Eomes;Fcgrt;Fpr1;Cxcl10;Ifngr1;Cd74;Il13ra1;Il18r1;Itgax;Klf2;Lrp1;Ly96;Npc1;Slc11a1;Abcb1a;Pik3r1;Lgmn;Psap;Sirpa;Ccl17;Ccl2;Slpi;Tgm2;Thbs1;Tnfrsf1a;Vcam1;Trpv2;Fyb;Tlr2;Axl;Irf5;Icosl;Rgs1;Clec7a;Arhgef12;Irak3;Rnf19b;Sla2;S1pr5;Pla2g15;Nlrp3;Siglecg;Prex1;Pik3r5;
5	MP:0001819	abnormal immune cell physiology	53	1.67e-20	5.01e-18	Apoe;Bst1;C5ar1;Cd1d1;Cd38;Cd68;Cd72;Ctss;Cx3cr1;Emr1;Eomes;Fcgrt;Fpr1;Cxcl10;Ifngr1;Cd74;Il13ra1;Il18r1;Itgax;Klf2;Lrp1;Ly96;Npc1;Slc11a1;Abcb1a;Pik3r1;Lgmn;Psap;Sirpa;Ccl2;Slpi;Tgm2;Thbs1;Tnfrsf1a;Vcam1;Trpv2;Fyb;Tlr2;Axl;Irf5;Icosl;Rgs1;Clec7a;Arhgef12;Irak3;Rnf19b;Sla2;S1pr5;Pla2g15;Nlrp3;Siglecg;Prex1;Pik3r5;
5	MP:0002442	abnormal leukocyte physiology	52	4.96e-20	1.12e-17	Apoe;Bst1;C5ar1;Cd1d1;Cd38;Cd68;Cd72;Ctss;Cx3cr1;Emr1;Eomes;Fcgrt;Fpr1;Cxcl10;Ifngr1;Cd74;Il13ra1;Il18r1;Itgax;Klf2;Lrp1;Ly96;Npc1;Slc11a1;Abcb1a;Pik3r1;Lgmn;Psap;Sirpa;Ccl2;Slpi;Tgm2;Thbs1;Tnfrsf1a;Vcam1;Trpv2;Fyb;Tlr2;Axl;Irf5;Icosl;Rgs1;Clec7a;Arhgef12;Irak3;Rnf19b;S1pr5;Pla2g15;Nlrp3;Siglecg;Prex1;Pik3r5;
5	MP:0001790	abnormal immune system physiology	67	1.28e-18	2.31e-16	Adam8;Apoe;App;Bst1;C1qa;C5ar1;Cd1d1;Cd38;Cd68;Cd72;Ccr8;Ctss;Cx3cr1;Emr1;Eomes;Fcgrt;Fpr1;Hmox1;Cxcl10;Ifngr1;Cd74;Il13ra1;Il18r1;Itgax;Klf2;Lrp1;Ly96;Npc1;Slc11a1;Cfp;Abcb1a;Pik3r1;Lgmn;Psap;Sirpa;Ccl17;Ccl2;Sepp1;Slpi;Tgm2;Thbs1;Tnfrsf1a;Vcam1;Trpv2;Fyb;Tlr2;Axl;Cd97;Irf5;Icosl;Rgs1;Clec7a;Arhgef12;Tmem173;Irak3;Rnf19b;Sla2;S1pr5;Itga9;Pilrb1;Pla2g15;Nlrp3;Gca;Trafd1;Siglecg;Prex1;Pik3r5;
5	MP:0005387	immune system phenotype	73	2.32e-17	3.49e-15	Acp2;Adam8;Apoe;App;Bst1;C1qa;C5ar1;Ccnd1;Cd1d1;Cd38;Cd68;Cd72;Ccr8;Ctss;Cx3cr1;Emr1;Eomes;Fcgrt;Fpr1;Hmox1;Cxcl10;Ifngr1;Cd74;Il13ra1;Il18r1;Itgax;Klf2;Lrp1;Ly96;Npc1;Slc11a1;Cfp;Abcb1a;Pik3r1;Lgmn;Psap;Sirpa;Ccl17;Ccl2;Sepp1;Slc7a7;Slpi;Tgm2;Thbs1;Tnfrsf1a;Vcam1;Trpv2;Fyb;Tlr2;Axl;Cd97;Irf5;Icosl;Rgs1;Ppt2;Clec7a;Arhgef12;Tmem173;Pot1b;Irak3;Rnf19b;Sla2;S1pr5;Itga9;Pilrb1;Pla2g15;Nlrp3;Gca;Traf…
5	MP:0002419	abnormal innate immunity	33	3.18e-17	4.1e-15	Apoe;C5ar1;Cd68;Cx3cr1;Fpr1;Cxcl10;Ifngr1;Il18r1;Lrp1;Ly96;Npc1;Slc11a1;Cfp;Lgmn;Psap;Sirpa;Ccl2;Slpi;Tgm2;Thbs1;Tnfrsf1a;Trpv2;Tlr2;Axl;Clec7a;Tmem173;Irak3;Rnf19b;S1pr5;Pla2g15;Nlrp3;Prex1;Pik3r5;
5	MP:0000716	abnormal immune system cell morphology	49	7.27e-15	8.2e-13	Acp2;Adam8;Apoe;Bst1;C5ar1;Ccnd1;Cd1d1;Cd68;Cd72;Ctss;Cx3cr1;Eomes;Hmox1;Cxcl10;Ifngr1;Cd74;Il13ra1;Itgax;Klf2;Ly96;Npc1;Slc11a1;Abcb1a;Pik3r1;Lgmn;Psap;Sirpa;Ccl2;Slpi;Tgm2;Thbs1;Tnfrsf1a;Vcam1;Fyb;Tlr2;Axl;Cd97;Irf5;Icosl;Rgs1;Arhgef12;Pot1b;Irak3;Sla2;S1pr5;Pla2g15;Nlrp3;Siglecg;Prex1;
5	MP:0002452	abnormal antigen presenting cell physiology	38	9.89e-15	9.91e-13	Apoe;Bst1;Cd1d1;Cd68;Cd72;Ctss;Cx3cr1;Fcgrt;Cxcl10;Ifngr1;Cd74;Il13ra1;Klf2;Lrp1;Ly96;Npc1;Slc11a1;Pik3r1;Lgmn;Psap;Sirpa;Ccl2;Slpi;Tgm2;Thbs1;Tnfrsf1a;Vcam1;Trpv2;Tlr2;Axl;Icosl;Rgs1;Clec7a;Irak3;Sla2;Pla2g15;Nlrp3;Siglecg;
5	MP:0002723	abnormal immune serum protein physiology	40	1.2e-14	1.08e-12	Apoe;Bst1;C5ar1;Cd1d1;Cd72;Ctss;Eomes;Fcgrt;Hmox1;Cxcl10;Ifngr1;Cd74;Il13ra1;Il18r1;Itgax;Klf2;Ly96;Npc1;Slc11a1;Abcb1a;Lgmn;Ccl2;Slpi;Thbs1;Tnfrsf1a;Fyb;Tlr2;Axl;Irf5;Icosl;Rgs1;Clec7a;Tmem173;Irak3;Rnf19b;Sla2;Pilrb1;Nlrp3;Trafd1;Siglecg;
5	MP:0003009	abnormal cytokine secretion	31	1.51e-14	1.24e-12	Apoe;Cd1d1;Ctss;Eomes;Hmox1;Cxcl10;Ifngr1;Cd74;Il18r1;Itgax;Klf2;Ly96;Npc1;Slc11a1;Abcb1a;Lgmn;Ccl2;Slpi;Thbs1;Tnfrsf1a;Fyb;Tlr2;Irf5;Icosl;Clec7a;Irak3;Rnf19b;Sla2;Pilrb1;Nlrp3;Trafd1;
5	MP:0008246	abnormal leukocyte morphology	48	2.67e-14	2.01e-12	Acp2;Adam8;Apoe;Bst1;C5ar1;Ccnd1;Cd1d1;Cd68;Cd72;Ctss;Cx3cr1;Eomes;Hmox1;Cxcl10;Ifngr1;Cd74;Il13ra1;Itgax;Klf2;Ly96;Npc1;Abcb1a;Pik3r1;Lgmn;Psap;Sirpa;Ccl2;Slpi;Tgm2;Thbs1;Tnfrsf1a;Vcam1;Fyb;Tlr2;Axl;Cd97;Irf5;Icosl;Rgs1;Arhgef12;Pot1b;Irak3;Sla2;S1pr5;Pla2g15;Nlrp3;Siglecg;Prex1;
5	MP:0002451	abnormal macrophage physiology	24	1.86e-13	1.29e-11	Apoe;Cd68;Cx3cr1;Cxcl10;Ifngr1;Lrp1;Ly96;Npc1;Slc11a1;Lgmn;Psap;Sirpa;Ccl2;Slpi;Tgm2;Thbs1;Tnfrsf1a;Trpv2;Tlr2;Axl;Clec7a;Irak3;Pla2g15;Nlrp3;
5	MP:0005025	abnormal response to infection	30	2.17e-13	1.4e-11	Apoe;C1qa;C5ar1;Cd1d1;Cx3cr1;Eomes;Fpr1;Hmox1;Cxcl10;Ifngr1;Cd74;Il13ra1;Itgax;Ly96;Slc11a1;Cfp;Pik3r1;Ccl2;Sepp1;Slpi;Tnfrsf1a;Trpv2;Tlr2;Cd97;Irf5;Clec7a;Tmem173;Pilrb1;Nlrp3;Trafd1;
5	MP:0001793	altered susceptibility to infection	29	2.65e-13	1.59e-11	Apoe;C1qa;C5ar1;Cd1d1;Cx3cr1;Eomes;Fpr1;Hmox1;Cxcl10;Ifngr1;Cd74;Il13ra1;Itgax;Ly96;Slc11a1;Pik3r1;Ccl2;Sepp1;Slpi;Tnfrsf1a;Trpv2;Tlr2;Cd97;Irf5;Clec7a;Tmem173;Pilrb1;Nlrp3;Trafd1;
5	MP:0000685	abnormal immune system morphology	52	4.08e-13	2.3e-11	Acp2;Adam8;Apoe;Bst1;C5ar1;Ccnd1;Cd1d1;Cd68;Cd72;Ctss;Cx3cr1;Eomes;Hmox1;Cxcl10;Ifngr1;Cd74;Il13ra1;Itgax;Klf2;Ly96;Npc1;Slc11a1;Abcb1a;Pik3r1;Lgmn;Psap;Sirpa;Ccl2;Slc7a7;Slpi;Tgm2;Thbs1;Tnfrsf1a;Vcam1;Fyb;Tlr2;Axl;Cd97;Irf5;Icosl;Rgs1;Ppt2;Arhgef12;Pot1b;Irak3;Sla2;S1pr5;Pla2g15;Nlrp3;Siglecg;Prex1;Tns3;
5	MP:0008247	abnormal mononuclear cell morphology	44	4.99e-13	2.65e-11	Acp2;Adam8;Apoe;Bst1;C5ar1;Ccnd1;Cd1d1;Cd68;Cd72;Ctss;Cx3cr1;Eomes;Hmox1;Cxcl10;Ifngr1;Cd74;Il13ra1;Itgax;Klf2;Ly96;Npc1;Abcb1a;Pik3r1;Lgmn;Psap;Sirpa;Ccl2;Slpi;Tgm2;Thbs1;Tnfrsf1a;Vcam1;Fyb;Tlr2;Axl;Irf5;Icosl;Rgs1;Arhgef12;Irak3;S1pr5;Pla2g15;Nlrp3;Siglecg;
5	MP:0008568	abnormal interleukin secretion	25	1.09e-12	5.45e-11	Apoe;Cd1d1;Ctss;Eomes;Ifngr1;Cd74;Itgax;Klf2;Ly96;Slc11a1;Abcb1a;Lgmn;Ccl2;Slpi;Thbs1;Tnfrsf1a;Fyb;Tlr2;Irf5;Icosl;Irak3;Sla2;Pilrb1;Nlrp3;Trafd1;
5	MP:0002123	abnormal hematopoiesis	51	1.66e-12	7.9e-11	Acp2;Adam8;Apoe;Bst1;C5ar1;Ccnd1;Cd1d1;Cd68;Cd72;Ctss;Cx3cr1;Eomes;Hmox1;Cxcl10;Ifngr1;Cd74;Il13ra1;Itgax;Klf2;Ly96;Npc1;Slc11a1;Abcb1a;Pik3r1;Lgmn;Psap;Sirpa;Ccl2;Slpi;Tgm2;Thbs1;Tnfrsf1a;Trf;Vcam1;Fyb;Tlr2;Axl;Cd97;Irf5;Icosl;Rgs1;Ppt2;Arhgef12;Pot1b;Irak3;Sla2;S1pr5;Pla2g15;Nlrp3;Siglecg;Prex1;
5	MP:0002429	abnormal blood cell morphology/development	51	2.34e-12	1.05e-10	Acp2;Adam8;Apoe;Bst1;C5ar1;Ccnd1;Cd1d1;Cd68;Cd72;Ctss;Cx3cr1;Eomes;Hmox1;Cxcl10;Ifngr1;Cd74;Il13ra1;Itgax;Klf2;Ly96;Npc1;Slc11a1;Abcb1a;Pik3r1;Lgmn;Psap;Sirpa;Ccl2;Slpi;Tgm2;Thbs1;Tnfrsf1a;Trf;Vcam1;Fyb;Tlr2;Axl;Cd97;Irf5;Icosl;Rgs1;Ppt2;Arhgef12;Pot1b;Irak3;Sla2;S1pr5;Pla2g15;Nlrp3;Siglecg;Prex1;
5	MP:0005397	hematopoietic system phenotype	54	1.48e-11	6.37e-10	Acp2;Adam8;Apoe;Bst1;C5ar1;Ccnd1;Cd1d1;Cd68;Cd72;Ctss;Cx3cr1;Eomes;F2rl2;Hmox1;Cxcl10;Ifngr1;Cd74;Il13ra1;Itgax;Klf2;Ly96;Npc1;Slc11a1;Abcb1a;Pik3r1;Lgmn;Psap;Sirpa;Ccl2;Slc7a7;Slpi;Tgm2;Thbs1;Tnfrsf1a;Trf;Vcam1;Fyb;Tlr2;Axl;Cd97;Irf5;Icosl;Rgs1;Ppt2;Arhgef12;Pot1b;Irak3;Sla2;S1pr5;Pla2g15;Nlrp3;Siglecg;Prex1;Tns3;
5	MP:0002396	abnormal hematopoietic system morphology/development	53	1.85e-11	7.6e-10	Acp2;Adam8;Apoe;Bst1;C5ar1;Ccnd1;Cd1d1;Cd68;Cd72;Ctss;Cx3cr1;Eomes;Hmox1;Cxcl10;Ifngr1;Cd74;Il13ra1;Itgax;Klf2;Ly96;Npc1;Slc11a1;Abcb1a;Pik3r1;Lgmn;Psap;Sirpa;Ccl2;Slc7a7;Slpi;Tgm2;Thbs1;Tnfrsf1a;Trf;Vcam1;Fyb;Tlr2;Axl;Cd97;Irf5;Icosl;Rgs1;Ppt2;Arhgef12;Pot1b;Irak3;Sla2;S1pr5;Pla2g15;Nlrp3;Siglecg;Prex1;Tns3;
5	MP:0003945	abnormal lymphocyte physiology	35	3.12e-11	1.23e-09	Apoe;Bst1;Cd1d1;Cd38;Cd72;Ctss;Cx3cr1;Emr1;Fcgrt;Cxcl10;Ifngr1;Cd74;Il13ra1;Il18r1;Itgax;Klf2;Ly96;Abcb1a;Pik3r1;Lgmn;Ccl2;Slpi;Tgm2;Tnfrsf1a;Vcam1;Fyb;Tlr2;Axl;Irf5;Icosl;Rgs1;Arhgef12;Rnf19b;S1pr5;Siglecg;
5	MP:0002406	increased susceptibility to infection	23	4.04e-11	1.52e-09	Apoe;C1qa;C5ar1;Cd1d1;Cx3cr1;Eomes;Fpr1;Cxcl10;Ifngr1;Cd74;Itgax;Ly96;Slc11a1;Pik3r1;Ccl2;Sepp1;Slpi;Tnfrsf1a;Trpv2;Tlr2;Clec7a;Tmem173;Nlrp3;
5	MP:0000217	abnormal leukocyte cell number	37	3.32e-10	1.2e-08	Apoe;Bst1;C5ar1;Cd1d1;Cd72;Ctss;Cx3cr1;Eomes;Hmox1;Cxcl10;Ifngr1;Cd74;Il13ra1;Klf2;Npc1;Abcb1a;Pik3r1;Lgmn;Sirpa;Ccl2;Tgm2;Thbs1;Tnfrsf1a;Vcam1;Fyb;Tlr2;Axl;Cd97;Irf5;Rgs1;Pot1b;Irak3;S1pr5;Pla2g15;Nlrp3;Siglecg;Prex1;
5	MP:0001657	abnormal induced morbidity/mortality	23	9.49e-10	3.29e-08	Apoe;C5ar1;Cd1d1;Cx3cr1;Fpr1;Hmox1;Cxcl10;Ifngr1;Slc11a1;Cfp;Ccl2;Sepp1;Slpi;Sdc4;Tgm2;Tnfrsf1a;Trpv2;Tlr2;Cd97;Clec7a;Pilrb1;Nlrp3;Trafd1;
5	MP:0011180	abnormal hematopoietic cell number	39	1.37e-09	4.59e-08	Apoe;Bst1;C5ar1;Ccnd1;Cd1d1;Cd72;Ctss;Cx3cr1;Eomes;Hmox1;Cxcl10;Ifngr1;Cd74;Il13ra1;Klf2;Npc1;Abcb1a;Pik3r1;Lgmn;Sirpa;Ccl2;Tgm2;Thbs1;Tnfrsf1a;Trf;Vcam1;Fyb;Tlr2;Axl;Cd97;Irf5;Rgs1;Pot1b;Irak3;S1pr5;Pla2g15;Nlrp3;Siglecg;Prex1;
5	MP:0008250	abnormal myeloid leukocyte morphology	26	2.3e-09	7.25e-08	Acp2;Adam8;Apoe;C5ar1;Cd68;Ctss;Cx3cr1;Eomes;Hmox1;Ifngr1;Cd74;Il13ra1;Npc1;Abcb1a;Psap;Ccl2;Tgm2;Thbs1;Tnfrsf1a;Vcam1;Cd97;Pot1b;Irak3;Pla2g15;Nlrp3;Prex1;
5	MP:0002619	abnormal lymphocyte morphology	35	2.33e-09	7.25e-08	Apoe;Bst1;Ccnd1;Cd1d1;Cd72;Ctss;Cx3cr1;Eomes;Hmox1;Cxcl10;Ifngr1;Cd74;Il13ra1;Itgax;Klf2;Ly96;Abcb1a;Pik3r1;Lgmn;Sirpa;Ccl2;Slpi;Thbs1;Tnfrsf1a;Vcam1;Fyb;Tlr2;Axl;Irf5;Icosl;Rgs1;Arhgef12;S1pr5;Nlrp3;Siglecg;
5	MP:0008555	abnormal interferon secretion	17	3.47e-09	1.04e-07	Apoe;Cd1d1;Eomes;Hmox1;Cxcl10;Ifngr1;Cd74;Il18r1;Itgax;Slc11a1;Abcb1a;Ccl2;Thbs1;Irf5;Icosl;Rnf19b;Pilrb1;
5	MP:0008835	abnormal intercellular signaling peptide or protein level	19	4.08e-09	1.19e-07	Apoe;C5ar1;Eomes;Hmox1;Cxcl10;Ifngr1;Il13ra1;Lgmn;Ccl2;Slpi;Tnfrsf1a;Tlr2;Axl;Irf5;Icosl;Tmem173;Pilrb1;Nlrp3;Trafd1;
5	MP:0002412	increased susceptibility to bacterial infection	16	4.38e-09	1.24e-07	C1qa;C5ar1;Cd1d1;Cx3cr1;Fpr1;Ifngr1;Itgax;Ly96;Slc11a1;Pik3r1;Ccl2;Slpi;Tnfrsf1a;Trpv2;Tlr2;Nlrp3;
5	MP:0008559	abnormal interferon-gamma secretion	16	4.92e-09	1.31e-07	Apoe;Cd1d1;Eomes;Hmox1;Cxcl10;Ifngr1;Cd74;Il18r1;Itgax;Slc11a1;Abcb1a;Ccl2;Thbs1;Icosl;Rnf19b;Pilrb1;
5	MP:0000218	increased leukocyte cell number	28	4.83e-09	1.31e-07	Apoe;Bst1;Cd72;Ctss;Eomes;Hmox1;Ifngr1;Cd74;Il13ra1;Klf2;Npc1;Abcb1a;Lgmn;Ccl2;Tgm2;Thbs1;Tnfrsf1a;Vcam1;Tlr2;Axl;Cd97;Irf5;Rgs1;Irak3;Pla2g15;Nlrp3;Siglecg;Prex1;
5	MP:0005338	atherosclerotic lesions	12	1.02e-08	2.63e-07	Apoe;Cd1d1;Cst3;Ctss;Cx3cr1;Cxcl10;Ifngr1;Lrp1;Ccl2;Vcam1;Tlr2;Pla2g15;
5	MP:0008195	abnormal antigen presenting cell morphology	24	1.47e-08	3.67e-07	Acp2;Adam8;Apoe;Bst1;C5ar1;Cd68;Cd72;Ctss;Cx3cr1;Hmox1;Ifngr1;Npc1;Pik3r1;Psap;Ccl2;Tgm2;Tnfrsf1a;Vcam1;Irf5;Rgs1;Irak3;Sla2;Pla2g15;Siglecg;
5	MP:0003991	arteriosclerosis	12	1.56e-08	3.8e-07	Apoe;Cd1d1;Cst3;Ctss;Cx3cr1;Cxcl10;Ifngr1;Lrp1;Ccl2;Vcam1;Tlr2;Pla2g15;
5	MP:0008552	abnormal circulating tumor necrosis factor level	11	1.94e-08	4.56e-07	Apoe;Hmox1;Ifngr1;Lgmn;Ccl2;Tnfrsf1a;Tlr2;Axl;Irf5;Pilrb1;Nlrp3;
5	MP:0008713	abnormal cytokine level	18	1.97e-08	4.56e-07	Apoe;C5ar1;Eomes;Hmox1;Cxcl10;Ifngr1;Il13ra1;Lgmn;Ccl2;Tnfrsf1a;Tlr2;Axl;Irf5;Icosl;Tmem173;Pilrb1;Nlrp3;Trafd1;
5	MP:0005341	decreased susceptibility to atherosclerosis	8	2.76e-08	6.22e-07	Apoe;Ctss;Cx3cr1;Cxcl10;Ifngr1;Ccl2;Vcam1;Pla2g15;
5	MP:0005340	altered susceptibility to atherosclerosis	10	4.11e-08	8.84e-07	Apoe;Cd1d1;Ctss;Cx3cr1;Cxcl10;Ifngr1;Lrp1;Ccl2;Vcam1;Pla2g15;
5	MP:0008251	abnormal phagocyte morphology	22	4.12e-08	8.84e-07	Acp2;Adam8;Apoe;C5ar1;Cd68;Ctss;Cx3cr1;Eomes;Hmox1;Ifngr1;Cd74;Npc1;Psap;Ccl2;Tgm2;Thbs1;Tnfrsf1a;Vcam1;Irak3;Pla2g15;Nlrp3;Prex1;
5	MP:0003690	abnormal glial cell physiology	9	4.89e-08	1.03e-06	Apoe;Cx3cr1;Lrp1;Npc1;Psap;Ccl2;Tnfrsf1a;Tlr2;S1pr5;
5	MP:0009785	altered susceptibility to infection induced morbidity/mortality	11	5.18e-08	1.04e-06	Cd1d1;Cx3cr1;Fpr1;Hmox1;Ifngr1;Ccl2;Tnfrsf1a;Trpv2;Tlr2;Cd97;Pilrb1;
5	MP:0010210	abnormal circulating cytokine level	15	5.09e-08	1.04e-06	Apoe;C5ar1;Hmox1;Ifngr1;Il13ra1;Lgmn;Ccl2;Tnfrsf1a;Tlr2;Axl;Irf5;Tmem173;Pilrb1;Nlrp3;Trafd1;
5	MP:0001800	abnormal humoral immune response	22	6.21e-08	1.22e-06	Apoe;Bst1;C5ar1;Cd1d1;Cd38;Cd72;Ctss;Fcgrt;Cxcl10;Ifngr1;Cd74;Il13ra1;Klf2;Cfp;Pik3r1;Ccl2;Tnfrsf1a;Vcam1;Tlr2;Icosl;Rgs1;Siglecg;
5	MP:0008556	abnormal tumor necrosis factor secretion	13	6.92e-08	1.33e-06	Apoe;Cd1d1;Ifngr1;Itgax;Ly96;Lgmn;Tnfrsf1a;Tlr2;Irf5;Irak3;Sla2;Pilrb1;Trafd1;
5	MP:0000717	abnormal lymphocyte cell number	29	7.66e-08	1.44e-06	Apoe;Bst1;Cd1d1;Cd72;Ctss;Cx3cr1;Eomes;Hmox1;Cxcl10;Ifngr1;Cd74;Il13ra1;Klf2;Abcb1a;Pik3r1;Lgmn;Sirpa;Ccl2;Thbs1;Tnfrsf1a;Vcam1;Fyb;Tlr2;Axl;Irf5;Rgs1;S1pr5;Nlrp3;Siglecg;
5	MP:0005000	abnormal immune tolerance	21	7.86e-08	1.45e-06	Adam8;Apoe;C1qa;Cd1d1;Cd38;Ccr8;Ctss;Cx3cr1;Emr1;Hmox1;Cxcl10;Ifngr1;Cd74;Itgax;Cfp;Ccl2;Thbs1;Tnfrsf1a;Axl;Nlrp3;Siglecg;
5	MP:0011181	increased hematopoietic cell number	28	9.15e-08	1.65e-06	Apoe;Bst1;Cd72;Ctss;Eomes;Hmox1;Ifngr1;Cd74;Il13ra1;Klf2;Npc1;Abcb1a;Lgmn;Ccl2;Tgm2;Thbs1;Tnfrsf1a;Vcam1;Tlr2;Axl;Cd97;Irf5;Rgs1;Irak3;Pla2g15;Nlrp3;Siglecg;Prex1;
5	MP:0008248	abnormal mononuclear phagocyte morphology	19	1.28e-07	2.27e-06	Acp2;Adam8;Apoe;C5ar1;Cd68;Ctss;Cx3cr1;Hmox1;Ifngr1;Cd74;Npc1;Psap;Ccl2;Tgm2;Thbs1;Tnfrsf1a;Vcam1;Irak3;Pla2g15;
5	MP:0001876	decreased inflammatory response	14	1.73e-07	3e-06	Apoe;Cd1d1;Cxcl10;Ifngr1;Cd74;Ly96;Ccl17;Ccl2;Tgm2;Tnfrsf1a;Tlr2;Icosl;Nlrp3;Gca;
5	MP:0005384	cellular phenotype	56	1.78e-07	3.03e-06	Acp2;Adam8;Apoe;App;Rhob;Bst1;C1qa;Ctnnd1;Ccnd1;Cd1d1;Cd38;Cd72;Ctss;Cx3cr1;Eomes;Fpr1;Tsc22d3;Hmox1;Cxcl10;Ifngr1;Cd74;Itgax;Klf2;Ly96;Npc1;Abcb1a;Pik3r1;Lgmn;Ccl2;Sepp1;Slpi;Sdc4;Tgm2;Thbs1;Tnfrsf1a;Vcam1;Trpv2;Fyb;Tlr2;Axl;Irf5;Icosl;Ppt2;Kcnip3;Arhgef12;Sulf2;Pot1b;Sla2;Klf7;S1pr5;Plxnb2;Pla2g15;Siglecg;Prex1;Tns3;Pik3r5;
5	MP:0002376	abnormal dendritic cell physiology	11	2.28e-07	3.67e-06	Apoe;Cd1d1;Cd68;Cx3cr1;Cd74;Sirpa;Tlr2;Rgs1;Clec7a;Sla2;Nlrp3;
5	MP:0005087	decreased acute inflammation	12	2.23e-07	3.67e-06	Apoe;Cd1d1;Cxcl10;Ifngr1;Cd74;Ly96;Ccl17;Ccl2;Tgm2;Tnfrsf1a;Nlrp3;Gca;
5	MP:0001844	autoimmune response	20	2.26e-07	3.67e-06	Adam8;Apoe;C1qa;Cd1d1;Cd38;Ccr8;Ctss;Cx3cr1;Hmox1;Cxcl10;Ifngr1;Cd74;Itgax;Cfp;Ccl2;Thbs1;Tnfrsf1a;Axl;Nlrp3;Siglecg;
5	MP:0005005	abnormal self tolerance	20	2.34e-07	3.7e-06	Adam8;Apoe;C1qa;Cd1d1;Cd38;Ccr8;Ctss;Cx3cr1;Hmox1;Cxcl10;Ifngr1;Cd74;Itgax;Cfp;Ccl2;Thbs1;Tnfrsf1a;Axl;Nlrp3;Siglecg;
5	MP:0002498	abnormal acute inflammation	15	3.42e-07	5.31e-06	Apoe;Cd1d1;Cxcl10;Ifngr1;Cd74;Ly96;Ccl17;Ccl2;Slpi;Tgm2;Tnfrsf1a;Irak3;Nlrp3;Gca;Trafd1;
5	MP:0002459	abnormal B cell physiology	22	3.78e-07	5.79e-06	Apoe;Bst1;Cd1d1;Cd72;Ctss;Fcgrt;Cxcl10;Ifngr1;Cd74;Il13ra1;Klf2;Ly96;Pik3r1;Ccl2;Slpi;Tnfrsf1a;Vcam1;Tlr2;Axl;Icosl;Rgs1;Siglecg;
5	MP:0002425	altered susceptibility to autoimmune disorder	17	4.68e-07	7.03e-06	Adam8;Apoe;C1qa;Cd1d1;Cd38;Ccr8;Ctss;Cx3cr1;Hmox1;Cxcl10;Ifngr1;Cd74;Itgax;Cfp;Ccl2;Tnfrsf1a;Axl;
5	MP:0009763	increased sensitivity to induced morbidity/mortality	16	5.63e-07	8.32e-06	Apoe;C5ar1;Cx3cr1;Cxcl10;Ifngr1;Slc11a1;Cfp;Sepp1;Slpi;Sdc4;Tgm2;Tnfrsf1a;Tlr2;Clec7a;Nlrp3;Trafd1;
5	MP:0002446	abnormal macrophage morphology	16	5.85e-07	8.51e-06	Acp2;Adam8;Apoe;C5ar1;Cd68;Ctss;Cx3cr1;Hmox1;Ifngr1;Npc1;Psap;Ccl2;Tgm2;Tnfrsf1a;Irak3;Pla2g15;
5	MP:0003091	abnormal cell migration	18	6.19e-07	8.86e-06	Apoe;Rhob;Ctss;Cx3cr1;Eomes;Fpr1;Cxcl10;Ccl2;Sdc4;Thbs1;Trpv2;Fyb;Tlr2;Axl;Plxnb2;Prex1;Tns3;Pik3r5;
5	MP:0008567	decreased interferon-gamma secretion	11	7.13e-07	9.9e-06	Apoe;Cd1d1;Eomes;Cxcl10;Cd74;Il18r1;Itgax;Slc11a1;Ccl2;Thbs1;Rnf19b;
5	MP:0008752	abnormal tumor necrosis factor level	11	7.13e-07	9.9e-06	Apoe;Hmox1;Ifngr1;Lgmn;Ccl2;Tnfrsf1a;Tlr2;Axl;Irf5;Pilrb1;Nlrp3;
5	MP:0008588	abnormal circulating interleukin level	12	7.62e-07	1.04e-05	Apoe;C5ar1;Ifngr1;Il13ra1;Ccl2;Tnfrsf1a;Tlr2;Irf5;Tmem173;Pilrb1;Nlrp3;Trafd1;
5	MP:0005013	increased lymphocyte cell number	20	7.75e-07	1.04e-05	Apoe;Bst1;Cd72;Ctss;Hmox1;Cd74;Il13ra1;Klf2;Abcb1a;Lgmn;Ccl2;Thbs1;Tnfrsf1a;Vcam1;Tlr2;Axl;Irf5;Rgs1;Nlrp3;Siglecg;
5	MP:0008561	decreased tumor necrosis factor secretion	9	7.89e-07	1.05e-05	Apoe;Cd1d1;Itgax;Ly96;Lgmn;Tlr2;Irf5;Sla2;Pilrb1;
5	MP:0008751	abnormal interleukin level	13	9.49e-07	1.24e-05	Apoe;C5ar1;Eomes;Ifngr1;Il13ra1;Ccl2;Tnfrsf1a;Tlr2;Irf5;Tmem173;Pilrb1;Nlrp3;Trafd1;
5	MP:0002398	abnormal bone marrow cell morphology/development	30	1.08e-06	1.39e-05	Apoe;Bst1;Ccnd1;Cd1d1;Cd72;Eomes;Ifngr1;Cd74;Il13ra1;Itgax;Klf2;Ly96;Abcb1a;Pik3r1;Lgmn;Sirpa;Slpi;Thbs1;Tnfrsf1a;Vcam1;Fyb;Axl;Irf5;Icosl;Ppt2;Arhgef12;Pot1b;S1pr5;Nlrp3;Siglecg;
5	MP:0005621	abnormal cell physiology	53	1.09e-06	1.39e-05	Adam8;Apoe;App;Rhob;Bst1;C1qa;Ctnnd1;Ccnd1;Cd1d1;Cd38;Cd72;Ctss;Cx3cr1;Eomes;Fpr1;Tsc22d3;Hmox1;Cxcl10;Ifngr1;Cd74;Itgax;Klf2;Ly96;Npc1;Abcb1a;Pik3r1;Lgmn;Ccl2;Sepp1;Slpi;Sdc4;Tgm2;Thbs1;Tnfrsf1a;Vcam1;Trpv2;Fyb;Tlr2;Axl;Irf5;Icosl;Kcnip3;Arhgef12;Sulf2;Pot1b;Sla2;Klf7;S1pr5;Plxnb2;Siglecg;Prex1;Tns3;Pik3r5;
5	MP:0000322	increased granulocyte number	13	1.15e-06	1.44e-05	Ctss;Eomes;Hmox1;Il13ra1;Abcb1a;Ccl2;Thbs1;Tnfrsf1a;Vcam1;Cd97;Irak3;Nlrp3;Prex1;
5	MP:0001845	abnormal inflammatory response	31	1.25e-06	1.55e-05	Adam8;Apoe;App;C1qa;Cd1d1;Cd38;Ctss;Cx3cr1;Hmox1;Cxcl10;Ifngr1;Cd74;Lrp1;Ly96;Slc11a1;Cfp;Psap;Ccl17;Ccl2;Slpi;Tgm2;Thbs1;Tnfrsf1a;Tlr2;Axl;Icosl;Clec7a;Irak3;Nlrp3;Gca;Trafd1;
5	MP:0005351	decreased susceptibility to autoimmune disorder	12	1.51e-06	1.82e-05	Adam8;Cd1d1;Cd38;Ccr8;Ctss;Cx3cr1;Ifngr1;Cd74;Itgax;Cfp;Ccl2;Tnfrsf1a;
5	MP:0011182	decreased hematopoietic cell number	28	1.5e-06	1.82e-05	Apoe;Bst1;C5ar1;Ccnd1;Cd1d1;Cd72;Cx3cr1;Eomes;Hmox1;Cxcl10;Ifngr1;Cd74;Klf2;Abcb1a;Pik3r1;Lgmn;Sirpa;Ccl2;Tgm2;Thbs1;Trf;Vcam1;Fyb;Irf5;Rgs1;Pot1b;S1pr5;Nlrp3;
5	MP:0008704	abnormal interleukin-6 secretion	10	1.76e-06	2.09e-05	Apoe;Ifngr1;Ly96;Lgmn;Slpi;Tnfrsf1a;Tlr2;Irf5;Irak3;Trafd1;
5	MP:0008469	abnormal protein level	21	1.86e-06	2.18e-05	Apoe;C5ar1;Eomes;Fcgrt;Hmox1;Cxcl10;Ifngr1;Il13ra1;Lrp1;Lgmn;Ccl2;Slpi;Tnfrsf1a;Tlr2;Axl;Irf5;Icosl;Tmem173;Pilrb1;Nlrp3;Trafd1;
5	MP:0008595	abnormal circulating interleukin-6 level	9	2.08e-06	2.4e-05	Apoe;C5ar1;Ifngr1;Tnfrsf1a;Irf5;Tmem173;Pilrb1;Nlrp3;Trafd1;
5	MP:0003691	abnormal microglial cell physiology	6	2.29e-06	2.61e-05	Cx3cr1;Lrp1;Npc1;Psap;Ccl2;Tlr2;
5	MP:0009788	increased susceptibility to bacterial infection induced morbidity/mortality	7	2.33e-06	2.63e-05	Cd1d1;Cx3cr1;Fpr1;Ifngr1;Tnfrsf1a;Trpv2;Tlr2;
5	MP:0003156	abnormal leukocyte migration	10	2.74e-06	3.05e-05	Apoe;Ctss;Cx3cr1;Eomes;Cxcl10;Ccl2;Thbs1;Trpv2;Fyb;Tlr2;
5	MP:0009787	increased susceptibility to infection induced morbidity/mortality	8	3.34e-06	3.67e-05	Cd1d1;Cx3cr1;Fpr1;Ifngr1;Ccl2;Tnfrsf1a;Trpv2;Tlr2;
5	MP:0002414	abnormal myeloblast morphology/development	25	4.08e-06	4.44e-05	Apoe;Bst1;Ccnd1;Cd1d1;Cd72;Eomes;Ifngr1;Cd74;Il13ra1;Itgax;Klf2;Ly96;Abcb1a;Pik3r1;Slpi;Thbs1;Tnfrsf1a;Vcam1;Fyb;Axl;Irf5;Icosl;Arhgef12;S1pr5;Siglecg;
5	MP:0011518	abnormal cell chemotaxis	9	4.57e-06	4.9e-05	Apoe;Cx3cr1;Fpr1;Cxcl10;Ccl2;Thbs1;Trpv2;Prex1;Pik3r5;
5	MP:0000921	demyelination	8	4.67e-06	4.96e-05	App;Scarb2;Cx3cr1;Cxcl10;Npc1;Psap;Ccl2;Tnfrsf1a;
5	MP:0008597	decreased circulating interleukin-6 level	6	6.37e-06	6.68e-05	Apoe;C5ar1;Tnfrsf1a;Irf5;Tmem173;Pilrb1;
5	MP:0002441	abnormal granulocyte morphology	15	8.28e-06	8.59e-05	Ctss;Eomes;Hmox1;Cd74;Il13ra1;Abcb1a;Ccl2;Thbs1;Tnfrsf1a;Vcam1;Cd97;Pot1b;Irak3;Nlrp3;Prex1;
5	MP:0008553	increased circulating tumor necrosis factor level	7	9.01e-06	9.23e-05	Apoe;Hmox1;Lgmn;Ccl2;Tnfrsf1a;Axl;Nlrp3;
5	MP:0010331	abnormal apolipoprotein level	3	1.07e-05	0.000109	Apoe;Ifngr1;Lrp1;
5	MP:0005460	abnormal leukopoiesis	24	1.29e-05	0.000129	Apoe;Bst1;Ccnd1;Cd1d1;Cd72;Eomes;Ifngr1;Cd74;Il13ra1;Itgax;Klf2;Ly96;Slc11a1;Abcb1a;Pik3r1;Slpi;Vcam1;Fyb;Axl;Irf5;Icosl;Arhgef12;S1pr5;Siglecg;
5	MP:0002444	abnormal T cell physiology	19	1.45e-05	0.000144	Cd1d1;Cd38;Ctss;Emr1;Cxcl10;Ifngr1;Cd74;Il13ra1;Il18r1;Itgax;Abcb1a;Ccl2;Tgm2;Vcam1;Fyb;Axl;Irf5;Icosl;Arhgef12;
5	MP:0004799	increased susceptibility to experimental autoimmune encephalomyelitis	7	1.97e-05	0.000191	Cd1d1;Cx3cr1;Hmox1;Cxcl10;Ifngr1;Cd74;Tnfrsf1a;
5	MP:0005425	increased macrophage cell number	9	1.97e-05	0.000191	Apoe;Ctss;Hmox1;Ifngr1;Npc1;Ccl2;Tgm2;Irak3;Pla2g15;
5	MP:0010659	abdominal aorta aneurysm	3	2.13e-05	0.000202	Apoe;Cxcl10;Lrp1;
5	MP:0000920	abnormal myelination	10	2.11e-05	0.000202	App;Scarb2;Cx3cr1;Cxcl10;Ifngr1;Npc1;Psap;Ccl2;Tnfrsf1a;Tlr2;
5	MP:0000219	increased neutrophil cell number	9	2.32e-05	0.000218	Ctss;Eomes;Ccl2;Thbs1;Tnfrsf1a;Vcam1;Irak3;Nlrp3;Prex1;
5	MP:0008642	decreased circulating interleukin-1 beta level	4	2.36e-05	0.000219	Tnfrsf1a;Tlr2;Pilrb1;Nlrp3;
5	MP:0002490	abnormal immunoglobulin level	17	2.44e-05	0.000222	Apoe;Bst1;Cd1d1;Cd72;Ctss;Fcgrt;Cxcl10;Ifngr1;Cd74;Il13ra1;Klf2;Ccl2;Tnfrsf1a;Tlr2;Icosl;Rgs1;Siglecg;
5	MP:0005016	decreased lymphocyte cell number	21	2.44e-05	0.000222	Apoe;Bst1;Cd1d1;Cd72;Cx3cr1;Eomes;Cxcl10;Ifngr1;Cd74;Klf2;Abcb1a;Pik3r1;Sirpa;Ccl2;Thbs1;Vcam1;Fyb;Irf5;Rgs1;S1pr5;Nlrp3;
5	MP:0008721	abnormal chemokine level	6	2.57e-05	0.000231	Ifngr1;Ccl2;Tnfrsf1a;Tlr2;Pilrb1;Nlrp3;
5	MP:0002411	decreased susceptibility to bacterial infection	8	2.76e-05	0.000247	Hmox1;Ifngr1;Slc11a1;Tnfrsf1a;Tlr2;Cd97;Irf5;Pilrb1;
5	MP:0005616	decreased susceptibility to type IV hypersensitivity reaction	6	2.84e-05	0.000251	Apoe;Cxcl10;Cd74;Ccl17;Ccl2;Nlrp3;
5	MP:0008243	abnormal macrophage derived foam cell morphology	4	3.01e-05	0.000263	Apoe;Npc1;Ccl2;Pla2g15;
5	MP:0005144	abnormal circulating VLDL cholesterol level	6	3.13e-05	0.00027	Apoe;Cd1d1;Lrp1;Npc1;Ccl2;Tlr2;
5	MP:0000221	decreased leukocyte cell number	23	3.14e-05	0.00027	Apoe;Bst1;C5ar1;Cd1d1;Cd72;Cx3cr1;Eomes;Cxcl10;Ifngr1;Cd74;Klf2;Abcb1a;Pik3r1;Sirpa;Ccl2;Thbs1;Vcam1;Fyb;Irf5;Rgs1;Pot1b;S1pr5;Nlrp3;
5	MP:0004800	decreased susceptibility to experimental autoimmune encephalomyelitis	7	3.39e-05	0.000288	Cd1d1;Ccr8;Cx3cr1;Cd74;Itgax;Ccl2;Tnfrsf1a;
5	MP:0002401	abnormal lymphopoiesis	22	3.62e-05	0.000305	Apoe;Bst1;Ccnd1;Cd1d1;Cd72;Eomes;Ifngr1;Cd74;Itgax;Klf2;Ly96;Abcb1a;Pik3r1;Slpi;Vcam1;Fyb;Axl;Irf5;Icosl;Arhgef12;S1pr5;Siglecg;
5	MP:0009870	abnormal abdominal aorta morphology	3	3.7e-05	0.000306	Apoe;Cxcl10;Lrp1;
5	MP:0005416	abnormal circulating protein level	17	3.66e-05	0.000306	Apoe;C5ar1;Fcgrt;Hmox1;Ifngr1;Il13ra1;Lrp1;Lgmn;Ccl2;Tnfrsf1a;Tlr2;Axl;Irf5;Tmem173;Pilrb1;Nlrp3;Trafd1;
5	MP:0002445	abnormal mononuclear cell differentiation	22	4.11e-05	0.000337	Apoe;Bst1;Ccnd1;Cd1d1;Cd72;Eomes;Ifngr1;Cd74;Itgax;Klf2;Ly96;Abcb1a;Pik3r1;Slpi;Vcam1;Fyb;Axl;Irf5;Icosl;Arhgef12;S1pr5;Siglecg;
5	MP:0009840	abnormal foam cell morphology	4	4.69e-05	0.000381	Apoe;Npc1;Ccl2;Pla2g15;
5	MP:0005166	decreased susceptibility to injury	8	5.28e-05	0.000425	Apoe;Cst3;Cx3cr1;Lrp1;Cfp;Tgm2;Thbs1;Tlr2;
5	MP:0002463	abnormal neutrophil physiology	9	5.43e-05	0.000434	Apoe;C5ar1;Fpr1;Ly96;Ccl2;Tnfrsf1a;Clec7a;Prex1;Pik3r5;
5	MP:0008706	decreased interleukin-6 secretion	6	7.06e-05	0.000558	Apoe;Ly96;Lgmn;Tnfrsf1a;Tlr2;Irf5;
5	MP:0002722	abnormal immune system organ morphology	26	7.27e-05	0.00057	Apoe;C5ar1;Ccnd1;Cd72;Hmox1;Ifngr1;Cd74;Il13ra1;Npc1;Slc11a1;Lgmn;Psap;Slc7a7;Tgm2;Tnfrsf1a;Vcam1;Fyb;Axl;Irf5;Icosl;Rgs1;Ppt2;Irak3;Pla2g15;Nlrp3;Tns3;
5	MP:0005164	abnormal response to injury	15	7.48e-05	0.000581	Apoe;Cd1d1;Cst3;Cx3cr1;Hmox1;Lrp1;Cfp;Ccl2;Slpi;Sdc4;Tgm2;Thbs1;Tnfrsf1a;Tlr2;Itga9;
5	MP:0003329	amyloid beta deposits	5	7.72e-05	0.00059	Apoe;App;Abcb1a;Tnfrsf1a;Tlr2;
5	MP:0010760	abnormal macrophage chemotaxis	6	7.67e-05	0.00059	Apoe;Cx3cr1;Cxcl10;Ccl2;Thbs1;Trpv2;
5	MP:0008662	abnormal interleukin-12 secretion	6	8.31e-05	0.00063	Itgax;Slc11a1;Tlr2;Sla2;Pilrb1;Trafd1;
5	MP:0005548	retinal pigment epithelium atrophy	3	8.74e-05	0.000652	Apoe;Cx3cr1;Ccl2;
5	MP:0010161	decreased brain cholesterol level	3	8.74e-05	0.000652	Apoe;Lrp1;Npc1;
5	MP:0008750	abnormal interferon level	7	9.9e-05	0.000732	Apoe;Cxcl10;Ifngr1;Ccl2;Icosl;Tmem173;Pilrb1;
5	MP:0002460	decreased immunoglobulin level	12	0.000101	0.000736	Bst1;Cd1d1;Ctss;Fcgrt;Cxcl10;Ifngr1;Cd74;Il13ra1;Tnfrsf1a;Tlr2;Icosl;Siglecg;
5	MP:0008073	abnormal CD4-positive T cell number	12	0.000101	0.000736	Apoe;Cd1d1;Eomes;Hmox1;Cxcl10;Ifngr1;Cd74;Il13ra1;Ccl2;Thbs1;Vcam1;Nlrp3;
5	MP:0008705	increased interleukin-6 secretion	6	0.000105	0.00076	Apoe;Ifngr1;Slpi;Tnfrsf1a;Irak3;Trafd1;
5	MP:0003075	altered response to CNS ischemic injury	6	0.000114	0.000813	Apoe;Cd1d1;Cst3;Lrp1;Tnfrsf1a;Tlr2;
5	MP:0008734	decreased susceptibility to endotoxin shock	6	0.000122	0.00087	Ifngr1;Ly96;Tgm2;Tnfrsf1a;Nlrp3;Gca;
5	MP:0002138	abnormal hepatobiliary system morphology	22	0.000131	0.000924	Apoe;Asah1;Cd1d1;Hmox1;Ifngr1;Klf2;Lrp1;Npc1;Abcb1a;Pik3r1;Lgmn;Psap;Sirpa;Ccl2;Thbs1;Tnfrsf1a;Tlr2;Axl;Ppt2;Pla2g15;Nlrp3;Prex1;
6	MP:0002424	abnormal reticulocyte morphology	9	8.33e-08	4.48e-05	Blm;Bnip3l;Cd47;Mcm7;Prkag1;Slc40a1;Foxo3;Ttc7;Epb4.1;
6	MP:0002640	reticulocytosis	8	2.38e-07	4.93e-05	Bnip3l;Cd47;Mcm7;Prkag1;Slc40a1;Foxo3;Ttc7;Epb4.1;
6	MP:0010768	mortality/aging	52	2.76e-07	4.93e-05	Atp6v0d1;Bard1;Bckdk;Blm;Bnip3l;Btk;Cbx3;Ccr1;Cnp;Cpt1a;Dnmt1;Fdft1;H1f0;Ilk;Cd47;Itsn1;Mcm7;Mns1;Nedd4;Pbx3;Prkaca;Pole;Rad54l;Ryk;Smpd1;Vcl;Wrn;Pnpla6;Slc40a1;Cks1b;Dclre1a;Fads2;Foxo3;Srd5a3;Abhd5;Rpa1;Acss1;Mospd3;Mcm10;Fbxl20;Ssbp3;Fads1;2700049A03;Lbr;Whsc1;Arrb1;Lims1;Ttc7;Mavs;Hadhb;Suv420h2;Gpx4;
6	MP:0010769	abnormal survival	49	1.02e-06	0.000138	Atp6v0d1;Bard1;Bckdk;Blm;Bnip3l;Btk;Cbx3;Cnp;Cpt1a;Dnmt1;Fdft1;H1f0;Ilk;Cd47;Itsn1;Mcm7;Mns1;Nedd4;Pbx3;Prkaca;Pole;Ryk;Smpd1;Vcl;Wrn;Pnpla6;Slc40a1;Cks1b;Dclre1a;Foxo3;Srd5a3;Abhd5;Rpa1;Acss1;Mospd3;Mcm10;Fbxl20;Ssbp3;Fads1;2700049A03;Lbr;Whsc1;Arrb1;Lims1;Ttc7;Mavs;Hadhb;Suv420h2;Gpx4;
6	MP:0002083	premature death	25	3.45e-06	0.00037	Bckdk;Bnip3l;Btk;Cnp;Dnmt1;Fdft1;Ilk;Cd47;Itsn1;Pole;Smpd1;Vcl;Wrn;Cks1b;Dclre1a;Foxo3;Rpa1;Acss1;Fbxl20;Fads1;Lbr;Lims1;Ttc7;Mavs;Hadhb;
7	MP:0004046	abnormal mitosis	9	1.33e-09	5.37e-07	Brca2;Btrc;Cdkn1b;Gadd45a;Tacc3;Pttg1;Fzr1;Espl1;Cdc20;
7	MP:0004023	abnormal chromosome number	7	2.29e-08	3.08e-06	Brca2;Btrc;Gadd45a;Gata1;Ttk;Espl1;Cdc20;
7	MP:0003111	abnormal cell nucleus morphology	9	1.96e-08	3.08e-06	Brca2;Btrc;Gadd45a;Gata1;Ttk;Pttg1;Fzr1;Espl1;Cdc20;
7	MP:0003077	abnormal cell cycle	10	2.36e-07	2.38e-05	Brca2;Btrc;Cdkn1b;Gadd45a;Mybl2;Tacc3;Pttg1;Fzr1;Espl1;Cdc20;
7	MP:0004024	aneuploidy	5	3.27e-06	0.000264	Brca2;Gadd45a;Ttk;Espl1;Cdc20;
7	MP:0003702	abnormal chromosome morphology	5	1.14e-05	0.000656	Brca2;Gadd45a;Pttg1;Espl1;Cdc20;
7	MP:0004951	abnormal spleen weight	8	1.02e-05	0.000656	Cdkn1b;Gata1;Klf1;Slc11a2;Tal1;Prdx2;Pttg1;Slc14a1;
7	MP:0002416	abnormal proerythroblast morphology	5	1.34e-05	0.000677	Gata1;Klf1;Tal1;Prdx2;Slc25a37;
7	MP:0004229	abnormal embryonic erythropoiesis	4	1.69e-05	0.00076	Gata1;Gfi1b;Klf1;Tal1;
7	MP:0011098	complete embryonic lethality during organogenesis	13	2.37e-05	0.000956	Brca2;Cdkn1b;Gata1;H2afx;Klf1;Stil;Tacc3;Tal1;Pttg1;Fzr1;Slc25a37;Espl1;Cdc20;
8	MP:0002442	abnormal leukocyte physiology	54	1.94e-18	1.65e-15	Ahr;Alox5;Capg;Capn1;Casp1;Cd48;Cxcr3;Cnn2;Csf1;Gnai2;Lilrb4;Hexb;Itgav;Lag3;Lbp;Xcl1;Lsp1;Mmp9;Mpo;Nrp1;Nsmaf;Pla2g4a;Pou2f2;Prtn3;Psmb10;Ptger2;Ptprj;Selp;Foxp3;Tec;Tnfrsf9;Tnfsf10;Tnfrsf4;Vim;Xpa;Ikzf2;Gadd45g;Angptl2;Ceacam1;Dapp1;Sh2d3c;Pik3cg;Elane;Skap2;Txnip;Litaf;Dusp10;Serpinb1a;Ahnak;Apobec3;Arrb2;Plac8;Ffar2;Gapt;
8	MP:0001819	abnormal immune cell physiology	54	4.61e-18	1.72e-15	Ahr;Alox5;Capg;Capn1;Casp1;Cd48;Cxcr3;Cnn2;Csf1;Gnai2;Lilrb4;Hexb;Itgav;Lag3;Lbp;Xcl1;Lsp1;Mmp9;Mpo;Nrp1;Nsmaf;Pla2g4a;Pou2f2;Prtn3;Psmb10;Ptger2;Ptprj;Selp;Foxp3;Tec;Tnfrsf9;Tnfsf10;Tnfrsf4;Vim;Xpa;Ikzf2;Gadd45g;Angptl2;Ceacam1;Dapp1;Sh2d3c;Pik3cg;Elane;Skap2;Txnip;Litaf;Dusp10;Serpinb1a;Ahnak;Apobec3;Arrb2;Plac8;Ffar2;Gapt;
8	MP:0002421	abnormal cell-mediated immunity	54	6.06e-18	1.72e-15	Ahr;Alox5;Capg;Capn1;Casp1;Cd48;Cxcr3;Cnn2;Csf1;Gnai2;Lilrb4;Hexb;Itgav;Lag3;Lbp;Xcl1;Lsp1;Mmp9;Mpo;Nrp1;Nsmaf;Pla2g4a;Pou2f2;Prtn3;Psmb10;Ptger2;Ptprj;Selp;Foxp3;Tec;Tnfrsf9;Tnfsf10;Tnfrsf4;Vim;Xpa;Ikzf2;Gadd45g;Angptl2;Ceacam1;Dapp1;Sh2d3c;Pik3cg;Elane;Skap2;Txnip;Litaf;Dusp10;Serpinb1a;Ahnak;Apobec3;Arrb2;Plac8;Ffar2;Gapt;
8	MP:0002420	abnormal adaptive immunity	54	1.19e-17	2.54e-15	Ahr;Alox5;Capg;Capn1;Casp1;Cd48;Cxcr3;Cnn2;Csf1;Gnai2;Lilrb4;Hexb;Itgav;Lag3;Lbp;Xcl1;Lsp1;Mmp9;Mpo;Nrp1;Nsmaf;Pla2g4a;Pou2f2;Prtn3;Psmb10;Ptger2;Ptprj;Selp;Foxp3;Tec;Tnfrsf9;Tnfsf10;Tnfrsf4;Vim;Xpa;Ikzf2;Gadd45g;Angptl2;Ceacam1;Dapp1;Sh2d3c;Pik3cg;Elane;Skap2;Txnip;Litaf;Dusp10;Serpinb1a;Ahnak;Apobec3;Arrb2;Plac8;Ffar2;Gapt;
8	MP:0005387	immune system phenotype	78	5.72e-16	9.74e-14	Ahr;Abcd1;Alox15;Alox5;Ddr1;Capg;Capn1;Casp1;Casp4;Runx2;Cd34;Cd48;Cxcr3;Cnn2;Csf1;Ctsg;Elk3;Etv6;Gnai2;Lilrb4;Hexb;Il10rb;Itgav;Lag3;Lbp;Lgals1;Xcl1;Lsp1;Maf;Mcpt8;Mmp8;Mmp9;Mpo;Nrp1;Nsmaf;Enpp1;Pla2g4a;Pou2f2;Ctsa;Prtn3;Psmb10;Ptger2;Ptprj;Selp;Foxp3;Sort1;Tec;Tnfrsf9;Tnfsf10;Plscr1;Tnfrsf4;Upp1;Vim;Xpa;Zfpm1;Ikzf2;Clec5a;Gadd45g;Angptl2;Ceacam1;Dapp1;Sh2d3c;Pik3cg;Elane;Skap2;Txnip;Litaf;Iigp1…
8	MP:0001790	abnormal immune system physiology	69	8.69e-16	1.23e-13	Ahr;Abcd1;Alox15;Alox5;Capg;Capn1;Casp1;Casp4;Cd48;Cxcr3;Cnn2;Csf1;Ctsg;Gnai2;Lilrb4;Hexb;Il10rb;Itgav;Lag3;Lbp;Lgals1;Xcl1;Lsp1;Maf;Mcpt8;Mmp8;Mmp9;Mpo;Nrp1;Nsmaf;Enpp1;Pla2g4a;Pou2f2;Prtn3;Psmb10;Ptger2;Ptprj;Selp;Foxp3;Sort1;Tec;Tnfrsf9;Tnfsf10;Tnfrsf4;Upp1;Vim;Xpa;Zfpm1;Ikzf2;Clec5a;Gadd45g;Angptl2;Ceacam1;Dapp1;Sh2d3c;Pik3cg;Elane;Skap2;Txnip;Litaf;Iigp1;Dusp10;Serpinb1a;Ahnak;Apobec3;Arrb2;…
8	MP:0000716	abnormal immune system cell morphology	52	3.83e-14	4.67e-12	Ahr;Abcd1;Alox15;Ddr1;Runx2;Cd34;Cd48;Cnn2;Csf1;Ctsg;Etv6;Gnai2;Lilrb4;Hexb;Il10rb;Itgav;Lag3;Xcl1;Lsp1;Mcpt8;Mmp9;Mpo;Pla2g4a;Pou2f2;Psmb10;Ptger2;Ptprj;Selp;Foxp3;Tec;Tnfrsf9;Tnfsf10;Plscr1;Tnfrsf4;Xpa;Zfpm1;Gadd45g;Ceacam1;Dapp1;Sh2d3c;Pik3cg;Elane;Skap2;Txnip;Litaf;Dusp10;Serpinb1a;Ahnak;Rassf2;Plac8;Ffar2;Gapt;
8	MP:0008246	abnormal leukocyte morphology	51	1.23e-13	1.31e-11	Ahr;Abcd1;Alox15;Ddr1;Runx2;Cd34;Cd48;Cnn2;Csf1;Ctsg;Etv6;Gnai2;Lilrb4;Hexb;Il10rb;Itgav;Lag3;Xcl1;Lsp1;Mcpt8;Mmp9;Mpo;Pla2g4a;Pou2f2;Psmb10;Ptger2;Ptprj;Selp;Foxp3;Tec;Tnfrsf9;Tnfsf10;Plscr1;Tnfrsf4;Xpa;Zfpm1;Gadd45g;Ceacam1;Dapp1;Sh2d3c;Pik3cg;Skap2;Txnip;Litaf;Dusp10;Serpinb1a;Ahnak;Rassf2;Plac8;Ffar2;Gapt;
8	MP:0002723	abnormal immune serum protein physiology	41	3.44e-13	3.26e-11	Ahr;Casp1;Casp4;Cxcr3;Csf1;Gnai2;Lilrb4;Hexb;Il10rb;Itgav;Lbp;Lgals1;Xcl1;Maf;Mmp9;Pla2g4a;Pou2f2;Ptprj;Selp;Foxp3;Sort1;Tec;Tnfrsf9;Tnfsf10;Tnfrsf4;Vim;Zfpm1;Gadd45g;Ceacam1;Dapp1;Sh2d3c;Pik3cg;Skap2;Litaf;Dusp10;Serpinb1a;Ahnak;Apobec3;Arrb2;Ffar2;Gapt;
8	MP:0002419	abnormal innate immunity	30	7.07e-13	6.03e-11	Ahr;Alox5;Capg;Casp1;Cxcr3;Cnn2;Csf1;Gnai2;Itgav;Lag3;Lbp;Lsp1;Mmp9;Mpo;Pla2g4a;Prtn3;Ptger2;Ptprj;Selp;Tnfsf10;Xpa;Gadd45g;Angptl2;Pik3cg;Elane;Txnip;Litaf;Serpinb1a;Plac8;Ffar2;
8	MP:0000685	abnormal immune system morphology	56	9.61e-13	7.44e-11	Ahr;Abcd1;Alox15;Alox5;Ddr1;Runx2;Cd34;Cd48;Cnn2;Csf1;Ctsg;Elk3;Etv6;Gnai2;Lilrb4;Hexb;Il10rb;Itgav;Lag3;Xcl1;Lsp1;Mcpt8;Mmp9;Mpo;Pla2g4a;Pou2f2;Ctsa;Psmb10;Ptger2;Ptprj;Selp;Foxp3;Tec;Tnfrsf9;Tnfsf10;Plscr1;Tnfrsf4;Xpa;Zfpm1;Gadd45g;Ceacam1;Dapp1;Sh2d3c;Pik3cg;Elane;Skap2;Txnip;Litaf;Dusp10;Serpinb1a;Ahnak;Egln3;Rassf2;Plac8;Ffar2;Gapt;
8	MP:0005384	cellular phenotype	71	4.38e-12	3.11e-10	Aldh2;Alox5;Ddr1;Capg;Capn1;Cat;Casp1;Runx2;Cd34;Cd48;Cxcr3;Cnn2;Csf1;Etv6;Gnai2;Lilrb4;Hexb;Il10rb;Itgav;Lag3;Lmnb1;Lsp1;Mmp9;Nrp1;Pla2g4a;Pou2f2;Ctsa;Psmb10;Ptger2;Ptprj;Ptprs;Rad9;Rbl2;Rgs16;Selp;Foxp3;Sort1;Tec;Tnfrsf9;Tnfsf10;Plscr1;Tnfrsf4;Upp1;Vim;Xpa;Zfpm1;Gadd45g;Zeb2;Angptl2;Ceacam1;Dapp1;Sh2d3c;Pik3cg;Skap2;Plxnc1;Txnip;Litaf;Nek7;Dusp10;Serpinb1a;Ahnak;Chn2;Glipr1;Slc12a6;Abr;Egln3;Ra…
8	MP:0005621	abnormal cell physiology	69	9.43e-12	6.18e-10	Aldh2;Alox5;Ddr1;Capg;Capn1;Cat;Casp1;Runx2;Cd34;Cd48;Cxcr3;Cnn2;Csf1;Etv6;Gnai2;Lilrb4;Hexb;Il10rb;Itgav;Lag3;Lmnb1;Lsp1;Mmp9;Nrp1;Pla2g4a;Pou2f2;Psmb10;Ptger2;Ptprj;Ptprs;Rad9;Rbl2;Rgs16;Selp;Foxp3;Tec;Tnfrsf9;Tnfsf10;Plscr1;Tnfrsf4;Upp1;Vim;Xpa;Zfpm1;Gadd45g;Zeb2;Angptl2;Ceacam1;Dapp1;Sh2d3c;Pik3cg;Skap2;Plxnc1;Txnip;Litaf;Nek7;Dusp10;Serpinb1a;Ahnak;Chn2;Glipr1;Slc12a6;Abr;Egln3;Rassf2;Arrb2;…
8	MP:0002123	abnormal hematopoiesis	54	1.37e-11	8.32e-10	Ahr;Abcd1;Alox15;Ddr1;Runx2;Cd34;Cd48;Cnn2;Csf1;Ctsg;Etv6;Gnai2;Lilrb4;Hexb;Hpse;Il10rb;Itgav;Lag3;Xcl1;Lsp1;Mcpt8;Mmp9;Mpo;Pla2g4a;Pou2f2;Psmb10;Ptger2;Ptprj;Selp;Foxp3;Tec;Tnfrsf9;Tnfsf10;Plscr1;Tnfrsf4;Xpa;Zfpm1;Gadd45g;Ceacam1;Dapp1;Sh2d3c;Pik3cg;Elane;Skap2;Txnip;Litaf;Dusp10;Serpinb1a;Ahnak;Egln3;Rassf2;Plac8;Ffar2;Gapt;
8	MP:0002429	abnormal blood cell morphology/development	54	1.93e-11	1.09e-09	Ahr;Abcd1;Alox15;Ddr1;Runx2;Cd34;Cd48;Cnn2;Csf1;Ctsg;Etv6;Gnai2;Lilrb4;Hexb;Hpse;Il10rb;Itgav;Lag3;Xcl1;Lsp1;Mcpt8;Mmp9;Mpo;Pla2g4a;Pou2f2;Psmb10;Ptger2;Ptprj;Selp;Foxp3;Tec;Tnfrsf9;Tnfsf10;Plscr1;Tnfrsf4;Xpa;Zfpm1;Gadd45g;Ceacam1;Dapp1;Sh2d3c;Pik3cg;Elane;Skap2;Txnip;Litaf;Dusp10;Serpinb1a;Ahnak;Egln3;Rassf2;Plac8;Ffar2;Gapt;
8	MP:0000217	abnormal leukocyte cell number	42	2.26e-11	1.2e-09	Alox15;Ddr1;Runx2;Cd34;Cd48;Cnn2;Csf1;Ctsg;Etv6;Gnai2;Lilrb4;Il10rb;Itgav;Lag3;Xcl1;Lsp1;Mcpt8;Mmp9;Mpo;Pou2f2;Psmb10;Ptprj;Selp;Foxp3;Tec;Tnfrsf9;Plscr1;Tnfrsf4;Xpa;Zfpm1;Gadd45g;Dapp1;Sh2d3c;Pik3cg;Txnip;Litaf;Dusp10;Serpinb1a;Rassf2;Plac8;Ffar2;Gapt;
8	MP:0005397	hematopoietic system phenotype	58	5.56e-11	2.79e-09	Ahr;Abcd1;Alox15;Alox5;Ddr1;Capn1;Casp1;Runx2;Cd34;Cd48;Cnn2;Csf1;Ctsg;Etv6;Gnai2;Lilrb4;Hexb;Hpse;Il10rb;Itgav;Lag3;Xcl1;Lsp1;Mcpt8;Mmp9;Mpo;Pla2g4a;Pou2f2;Ctsa;Psmb10;Ptger2;Ptprj;Selp;Foxp3;Tec;Tnfrsf9;Tnfsf10;Plscr1;Tnfrsf4;Xpa;Zfpm1;Gadd45g;Ceacam1;Dapp1;Sh2d3c;Pik3cg;Elane;Skap2;Txnip;Litaf;Dusp10;Serpinb1a;Ahnak;Egln3;Rassf2;Plac8;Ffar2;Gapt;
8	MP:0008250	abnormal myeloid leukocyte morphology	30	9.03e-11	4.28e-09	Ahr;Abcd1;Alox15;Ddr1;Runx2;Cd34;Cnn2;Csf1;Etv6;Gnai2;Lilrb4;Hexb;Il10rb;Lsp1;Mcpt8;Mmp9;Mpo;Pla2g4a;Ptger2;Selp;Foxp3;Plscr1;Xpa;Zfpm1;Pik3cg;Litaf;Serpinb1a;Rassf2;Plac8;Ffar2;
8	MP:0011180	abnormal hematopoietic cell number	44	1.64e-10	7.38e-09	Alox15;Ddr1;Runx2;Cd34;Cd48;Cnn2;Csf1;Ctsg;Etv6;Gnai2;Lilrb4;Il10rb;Itgav;Lag3;Xcl1;Lsp1;Mcpt8;Mmp9;Mpo;Pla2g4a;Pou2f2;Psmb10;Ptprj;Selp;Foxp3;Tec;Tnfrsf9;Plscr1;Tnfrsf4;Xpa;Zfpm1;Gadd45g;Dapp1;Sh2d3c;Pik3cg;Txnip;Litaf;Dusp10;Serpinb1a;Egln3;Rassf2;Plac8;Ffar2;Gapt;
8	MP:0002396	abnormal hematopoietic system morphology/development	56	2.1e-10	8.96e-09	Ahr;Abcd1;Alox15;Alox5;Ddr1;Runx2;Cd34;Cd48;Cnn2;Csf1;Ctsg;Etv6;Gnai2;Lilrb4;Hexb;Hpse;Il10rb;Itgav;Lag3;Xcl1;Lsp1;Mcpt8;Mmp9;Mpo;Pla2g4a;Pou2f2;Ctsa;Psmb10;Ptger2;Ptprj;Selp;Foxp3;Tec;Tnfrsf9;Tnfsf10;Plscr1;Tnfrsf4;Xpa;Zfpm1;Gadd45g;Ceacam1;Dapp1;Sh2d3c;Pik3cg;Elane;Skap2;Txnip;Litaf;Dusp10;Serpinb1a;Ahnak;Egln3;Rassf2;Plac8;Ffar2;Gapt;
8	MP:0008247	abnormal mononuclear cell morphology	43	3.56e-10	1.44e-08	Ahr;Abcd1;Ddr1;Runx2;Cd34;Cd48;Cnn2;Csf1;Etv6;Gnai2;Lilrb4;Hexb;Itgav;Lag3;Xcl1;Lsp1;Mmp9;Mpo;Pou2f2;Psmb10;Ptger2;Ptprj;Selp;Foxp3;Tec;Tnfrsf9;Tnfsf10;Tnfrsf4;Xpa;Zfpm1;Gadd45g;Ceacam1;Dapp1;Sh2d3c;Pik3cg;Skap2;Txnip;Litaf;Dusp10;Ahnak;Rassf2;Ffar2;Gapt;
8	MP:0001845	abnormal inflammatory response	40	6.04e-10	2.34e-08	Ahr;Abcd1;Alox15;Alox5;Casp1;Casp4;Cxcr3;Csf1;Ctsg;Gnai2;Lilrb4;Hexb;Il10rb;Itgav;Lbp;Xcl1;Maf;Mmp8;Mmp9;Mpo;Nsmaf;Enpp1;Pla2g4a;Ptprj;Selp;Foxp3;Tnfrsf9;Tnfsf10;Tnfrsf4;Upp1;Vim;Clec5a;Gadd45g;Pik3cg;Elane;Litaf;Dusp10;Serpinb1a;Arrb2;Ffar2;
8	MP:0008713	abnormal cytokine level	21	7.77e-10	2.88e-08	Ahr;Casp1;Casp4;Cxcr3;Csf1;Gnai2;Lilrb4;Hexb;Il10rb;Itgav;Lbp;Mmp9;Pla2g4a;Selp;Foxp3;Sort1;Vim;Zfpm1;Serpinb1a;Arrb2;Ffar2;
8	MP:0002463	abnormal neutrophil physiology	15	8.8e-10	3e-08	Alox5;Capg;Casp1;Gnai2;Lbp;Lsp1;Mmp9;Mpo;Prtn3;Selp;Pik3cg;Elane;Serpinb1a;Plac8;Ffar2;
8	MP:0005076	abnormal cell differentiation	41	8.82e-10	3e-08	Runx2;Cd48;Csf1;Etv6;Gnai2;Il10rb;Itgav;Lag3;Lmnb1;Lsp1;Mmp9;Nrp1;Pla2g4a;Pou2f2;Psmb10;Ptger2;Ptprj;Ptprs;Rbl2;Selp;Foxp3;Tec;Tnfrsf9;Tnfsf10;Plscr1;Tnfrsf4;Vim;Zfpm1;Gadd45g;Ceacam1;Dapp1;Sh2d3c;Pik3cg;Skap2;Txnip;Dusp10;Ahnak;Chn2;Abr;Rassf2;Gapt;
8	MP:0008835	abnormal intercellular signaling peptide or protein level	21	1.06e-09	3.46e-08	Ahr;Casp1;Casp4;Cxcr3;Csf1;Gnai2;Lilrb4;Hexb;Il10rb;Itgav;Lbp;Mmp9;Pla2g4a;Selp;Foxp3;Sort1;Vim;Zfpm1;Serpinb1a;Arrb2;Ffar2;
8	MP:0002498	abnormal acute inflammation	19	1.41e-09	4.44e-08	Ahr;Alox5;Casp1;Casp4;Ctsg;Lilrb4;Lbp;Mmp9;Nsmaf;Pla2g4a;Selp;Foxp3;Tnfrsf9;Tnfrsf4;Gadd45g;Elane;Litaf;Dusp10;Arrb2;
8	MP:0011518	abnormal cell chemotaxis	13	1.65e-09	4.75e-08	Alox5;Capg;Casp1;Cxcr3;Cnn2;Csf1;Lsp1;Selp;Angptl2;Pik3cg;Litaf;Serpinb1a;Ffar2;
8	MP:0003156	abnormal leukocyte migration	14	1.67e-09	4.75e-08	Capn1;Cxcr3;Cnn2;Csf1;Gnai2;Lilrb4;Itgav;Lsp1;Selp;Vim;Angptl2;Sh2d3c;Pik3cg;Litaf;
8	MP:0003091	abnormal cell migration	23	1.62e-09	4.75e-08	Alox5;Capg;Capn1;Casp1;Cxcr3;Cnn2;Csf1;Gnai2;Lilrb4;Itgav;Lmnb1;Lsp1;Nrp1;Selp;Vim;Zeb2;Angptl2;Sh2d3c;Pik3cg;Plxnc1;Litaf;Serpinb1a;Ffar2;
8	MP:0002462	abnormal granulocyte physiology	17	2.22e-09	6.09e-08	Alox5;Capg;Casp1;Gnai2;Lilrb4;Lbp;Lsp1;Mmp9;Mpo;Pla2g4a;Prtn3;Selp;Pik3cg;Elane;Serpinb1a;Plac8;Ffar2;
8	MP:0011181	increased hematopoietic cell number	33	2.43e-09	6.46e-08	Alox15;Runx2;Cd48;Cnn2;Csf1;Ctsg;Gnai2;Lilrb4;Il10rb;Itgav;Lag3;Xcl1;Lsp1;Mmp9;Mpo;Pla2g4a;Ptprj;Selp;Foxp3;Tec;Tnfrsf9;Tnfrsf4;Xpa;Zfpm1;Gadd45g;Pik3cg;Txnip;Litaf;Dusp10;Egln3;Plac8;Ffar2;Gapt;
8	MP:0003009	abnormal cytokine secretion	26	3.38e-09	8.74e-08	Ahr;Casp1;Gnai2;Il10rb;Lbp;Lgals1;Xcl1;Maf;Mmp9;Pla2g4a;Ptprj;Selp;Foxp3;Tnfrsf9;Tnfsf10;Tnfrsf4;Gadd45g;Ceacam1;Sh2d3c;Pik3cg;Litaf;Dusp10;Serpinb1a;Ahnak;Arrb2;Ffar2;
8	MP:0008251	abnormal phagocyte morphology	25	4.96e-09	1.24e-07	Ahr;Abcd1;Ddr1;Runx2;Cnn2;Csf1;Etv6;Gnai2;Lilrb4;Hexb;Lsp1;Mmp9;Mpo;Ptger2;Selp;Foxp3;Plscr1;Xpa;Zfpm1;Pik3cg;Litaf;Serpinb1a;Rassf2;Plac8;Ffar2;
8	MP:0000218	increased leukocyte cell number	30	6.36e-09	1.55e-07	Alox15;Runx2;Cd48;Cnn2;Csf1;Ctsg;Gnai2;Lilrb4;Il10rb;Itgav;Lag3;Lsp1;Mmp9;Mpo;Ptprj;Selp;Foxp3;Tec;Tnfrsf9;Tnfrsf4;Xpa;Zfpm1;Gadd45g;Pik3cg;Txnip;Litaf;Dusp10;Plac8;Ffar2;Gapt;
8	MP:0002452	abnormal antigen presenting cell physiology	32	8.73e-09	2.07e-07	Ahr;Capg;Casp1;Cxcr3;Cnn2;Csf1;Gnai2;Lilrb4;Hexb;Itgav;Mmp9;Nrp1;Pla2g4a;Pou2f2;Ptger2;Ptprj;Selp;Foxp3;Tec;Tnfrsf9;Tnfsf10;Tnfrsf4;Xpa;Gadd45g;Angptl2;Dapp1;Sh2d3c;Pik3cg;Skap2;Litaf;Apobec3;Gapt;
8	MP:0008195	abnormal antigen presenting cell morphology	26	1.09e-08	2.52e-07	Ahr;Abcd1;Ddr1;Runx2;Cnn2;Csf1;Lilrb4;Hexb;Itgav;Xcl1;Lsp1;Mmp9;Pou2f2;Ptger2;Ptprj;Foxp3;Tnfrsf9;Tnfrsf4;Xpa;Gadd45g;Dapp1;Sh2d3c;Pik3cg;Litaf;Rassf2;Gapt;
8	MP:0001876	decreased inflammatory response	16	2.07e-08	4.64e-07	Ahr;Alox5;Casp1;Casp4;Ctsg;Lbp;Mmp9;Mpo;Nsmaf;Selp;Tnfrsf9;Tnfrsf4;Vim;Pik3cg;Elane;Litaf;
8	MP:0003945	abnormal lymphocyte physiology	33	2.5e-08	5.47e-07	Casp1;Cd48;Gnai2;Lilrb4;Hexb;Lag3;Xcl1;Mmp9;Nrp1;Nsmaf;Pou2f2;Psmb10;Ptprj;Selp;Foxp3;Tec;Tnfrsf9;Tnfsf10;Tnfrsf4;Xpa;Ikzf2;Gadd45g;Ceacam1;Dapp1;Sh2d3c;Pik3cg;Skap2;Txnip;Dusp10;Ahnak;Apobec3;Arrb2;Gapt;
8	MP:0005025	abnormal response to infection	25	2.71e-08	5.76e-07	Ahr;Capg;Casp1;Cxcr3;Ctsg;Gnai2;Itgav;Lbp;Mcpt8;Mmp8;Mmp9;Mpo;Ptger2;Selp;Tnfsf10;Ceacam1;Dapp1;Pik3cg;Elane;Iigp1;Serpinb1a;Ahnak;Apobec3;Plac8;Ffar2;
8	MP:0008559	abnormal interferon-gamma secretion	16	3.28e-08	6.66e-07	Casp1;Gnai2;Il10rb;Lgals1;Xcl1;Mmp9;Pla2g4a;Foxp3;Tnfrsf9;Tnfsf10;Tnfrsf4;Gadd45g;Ceacam1;Pik3cg;Dusp10;Ahnak;
8	MP:0005460	abnormal leukopoiesis	31	3.28e-08	6.66e-07	Alox15;Runx2;Cd48;Ctsg;Etv6;Gnai2;Il10rb;Lag3;Lsp1;Mmp9;Pla2g4a;Pou2f2;Psmb10;Ptprj;Selp;Foxp3;Tec;Tnfrsf9;Tnfsf10;Plscr1;Tnfrsf4;Gadd45g;Ceacam1;Dapp1;Pik3cg;Elane;Skap2;Txnip;Dusp10;Ahnak;Gapt;
8	MP:0002441	abnormal granulocyte morphology	19	9.07e-08	1.8e-06	Alox15;Runx2;Cd34;Cnn2;Csf1;Etv6;Gnai2;Il10rb;Mcpt8;Mmp9;Pla2g4a;Selp;Foxp3;Plscr1;Zfpm1;Pik3cg;Serpinb1a;Plac8;Ffar2;
8	MP:0008720	impaired neutrophil chemotaxis	8	1.24e-07	2.41e-06	Alox5;Capg;Casp1;Lsp1;Selp;Pik3cg;Serpinb1a;Ffar2;
8	MP:0001793	altered susceptibility to infection	23	1.47e-07	2.77e-06	Ahr;Capg;Casp1;Cxcr3;Ctsg;Gnai2;Itgav;Lbp;Mcpt8;Mmp8;Mmp9;Mpo;Selp;Tnfsf10;Ceacam1;Dapp1;Pik3cg;Elane;Iigp1;Serpinb1a;Ahnak;Apobec3;Plac8;
8	MP:0008555	abnormal interferon secretion	16	1.6e-07	2.95e-06	Casp1;Gnai2;Il10rb;Lgals1;Xcl1;Mmp9;Pla2g4a;Foxp3;Tnfrsf9;Tnfsf10;Tnfrsf4;Gadd45g;Ceacam1;Pik3cg;Dusp10;Ahnak;
8	MP:0002148	abnormal hypersensitivity reaction	12	1.97e-07	3.57e-06	Ahr;Alox5;Lilrb4;Lbp;Mmp9;Pla2g4a;Selp;Foxp3;Tnfrsf9;Tnfrsf4;Gadd45g;Dusp10;
8	MP:0008248	abnormal mononuclear phagocyte morphology	20	2.26e-07	4.01e-06	Ahr;Abcd1;Ddr1;Runx2;Cnn2;Csf1;Gnai2;Lilrb4;Hexb;Lsp1;Mmp9;Mpo;Ptger2;Selp;Foxp3;Xpa;Zfpm1;Pik3cg;Litaf;Rassf2;
8	MP:0002398	abnormal bone marrow cell morphology/development	34	2.31e-07	4.01e-06	Alox15;Runx2;Cd34;Cd48;Cnn2;Csf1;Ctsg;Etv6;Gnai2;Lag3;Lsp1;Mcpt8;Mmp9;Pou2f2;Psmb10;Ptprj;Selp;Foxp3;Tec;Tnfrsf9;Tnfsf10;Plscr1;Tnfrsf4;Zfpm1;Gadd45g;Ceacam1;Dapp1;Pik3cg;Skap2;Txnip;Dusp10;Ahnak;Rassf2;Gapt;
8	MP:0001846	increased inflammatory response	32	3.12e-07	5.31e-06	Ahr;Abcd1;Alox15;Casp1;Cxcr3;Csf1;Gnai2;Lilrb4;Hexb;Il10rb;Itgav;Xcl1;Maf;Mmp9;Enpp1;Pla2g4a;Ptprj;Selp;Foxp3;Tnfrsf9;Tnfsf10;Tnfrsf4;Upp1;Vim;Clec5a;Gadd45g;Pik3cg;Elane;Dusp10;Serpinb1a;Arrb2;Ffar2;
8	MP:0002619	abnormal lymphocyte morphology	34	3.21e-07	5.36e-06	Runx2;Cd34;Cd48;Csf1;Etv6;Gnai2;Lilrb4;Itgav;Lag3;Xcl1;Lsp1;Mmp9;Pou2f2;Psmb10;Ptprj;Selp;Foxp3;Tec;Tnfrsf9;Tnfsf10;Tnfrsf4;Xpa;Gadd45g;Ceacam1;Dapp1;Sh2d3c;Pik3cg;Skap2;Txnip;Dusp10;Ahnak;Rassf2;Ffar2;Gapt;
8	MP:0002414	abnormal myeloblast morphology/development	29	4.5e-07	7.37e-06	Alox15;Runx2;Cd34;Cd48;Etv6;Gnai2;Lag3;Lsp1;Mcpt8;Mmp9;Pou2f2;Psmb10;Ptprj;Selp;Foxp3;Tec;Tnfrsf9;Tnfsf10;Plscr1;Tnfrsf4;Gadd45g;Ceacam1;Dapp1;Pik3cg;Skap2;Txnip;Dusp10;Ahnak;Gapt;
8	MP:0002406	increased susceptibility to infection	19	4.78e-07	7.68e-06	Ahr;Capg;Casp1;Ctsg;Gnai2;Itgav;Lbp;Mcpt8;Mmp8;Mmp9;Mpo;Selp;Dapp1;Pik3cg;Elane;Iigp1;Serpinb1a;Ahnak;Apobec3;
8	MP:0005087	decreased acute inflammation	12	9.15e-07	1.44e-05	Ahr;Alox5;Casp1;Casp4;Ctsg;Lbp;Nsmaf;Selp;Tnfrsf9;Tnfrsf4;Elane;Litaf;
8	MP:0001657	abnormal induced morbidity/mortality	20	1.26e-06	1.95e-05	Ahr;Cat;Casp1;Cxcr3;Ctsg;Gnai2;Itgav;Mmp9;Mpo;Foxp3;Tnfsf10;Vim;Xpa;Ceacam1;Pik3cg;Elane;Txnip;Serpinb1a;Apobec3;Ffar2;
8	MP:0009858	abnormal cellular extravasation	7	1.32e-06	2.01e-05	Cxcr3;Gnai2;Lilrb4;Itgav;Lsp1;Selp;Vim;
8	MP:0000717	abnormal lymphocyte cell number	29	1.49e-06	2.23e-05	Runx2;Cd34;Cd48;Csf1;Etv6;Gnai2;Lilrb4;Itgav;Lag3;Xcl1;Mmp9;Pou2f2;Psmb10;Ptprj;Selp;Foxp3;Tec;Tnfrsf9;Tnfrsf4;Xpa;Gadd45g;Dapp1;Sh2d3c;Pik3cg;Txnip;Dusp10;Rassf2;Ffar2;Gapt;
8	MP:0008556	abnormal tumor necrosis factor secretion	12	2.2e-06	3.22e-05	Casp1;Gnai2;Il10rb;Lbp;Mmp9;Pla2g4a;Foxp3;Pik3cg;Dusp10;Serpinb1a;Arrb2;Ffar2;
8	MP:0008872	abnormal physiological response to xenobiotic	20	3.8e-06	5.48e-05	Ahr;Capn1;Cat;Cd34;Csf1;Etv6;Gnai2;Mmp9;Mpo;Pla2g4a;Ptger2;Ptprj;Tnfsf10;Upp1;Xpa;Ceacam1;Elane;Txnip;Egln3;Ffar2;
8	MP:0009786	decreased susceptibility to infection induced morbidity/mortality	7	4.35e-06	6.18e-05	Casp1;Cxcr3;Ctsg;Mmp9;Tnfsf10;Ceacam1;Elane;
8	MP:0002376	abnormal dendritic cell physiology	10	6.46e-06	9.02e-05	Ahr;Capg;Csf1;Lilrb4;Itgav;Mmp9;Nrp1;Foxp3;Xpa;Skap2;
8	MP:0001861	lung inflammation	11	7.72e-06	0.000104	Ahr;Cxcr3;Csf1;Il10rb;Mmp9;Ptprj;Selp;Foxp3;Tnfrsf4;Serpinb1a;Ffar2;
8	MP:0001844	autoimmune response	19	7.62e-06	0.000104	Alox5;Casp1;Itgav;Lgals1;Xcl1;Mmp9;Mpo;Pla2g4a;Selp;Foxp3;Tnfrsf9;Tnfsf10;Tnfrsf4;Clec5a;Gadd45g;Pik3cg;Skap2;Dusp10;Ffar2;
8	MP:0005005	abnormal self tolerance	19	7.84e-06	0.000104	Alox5;Casp1;Itgav;Lgals1;Xcl1;Mmp9;Mpo;Pla2g4a;Selp;Foxp3;Tnfrsf9;Tnfsf10;Tnfrsf4;Clec5a;Gadd45g;Pik3cg;Skap2;Dusp10;Ffar2;
8	MP:0010210	abnormal circulating cytokine level	13	9.2e-06	0.000121	Casp1;Casp4;Csf1;Gnai2;Hexb;Il10rb;Mmp9;Selp;Foxp3;Zfpm1;Serpinb1a;Arrb2;Ffar2;
8	MP:0000240	extramedullary hematopoiesis	10	1.11e-05	0.000144	Ahr;Runx2;Csf1;Ctsg;Il10rb;Ptprj;Selp;Foxp3;Zfpm1;Egln3;
8	MP:0008568	abnormal interleukin secretion	17	1.13e-05	0.000144	Casp1;Gnai2;Il10rb;Lgals1;Maf;Mmp9;Foxp3;Tnfrsf9;Tnfsf10;Tnfrsf4;Ceacam1;Sh2d3c;Pik3cg;Dusp10;Serpinb1a;Ahnak;Arrb2;
8	MP:0005000	abnormal immune tolerance	19	1.18e-05	0.000148	Alox5;Casp1;Itgav;Lgals1;Xcl1;Mmp9;Mpo;Pla2g4a;Selp;Foxp3;Tnfrsf9;Tnfsf10;Tnfrsf4;Clec5a;Gadd45g;Pik3cg;Skap2;Dusp10;Ffar2;
8	MP:0001601	abnormal myelopoiesis	9	1.23e-05	0.000152	Alox15;Ctsg;Il10rb;Mmp9;Pla2g4a;Ptprj;Selp;Plscr1;Elane;
8	MP:0002425	altered susceptibility to autoimmune disorder	16	1.29e-05	0.000157	Alox5;Casp1;Lgals1;Mmp9;Mpo;Pla2g4a;Selp;Foxp3;Tnfrsf9;Tnfsf10;Tnfrsf4;Clec5a;Pik3cg;Skap2;Dusp10;Ffar2;
8	MP:0009785	altered susceptibility to infection induced morbidity/mortality	9	1.4e-05	0.000166	Casp1;Cxcr3;Ctsg;Itgav;Mmp9;Tnfsf10;Ceacam1;Elane;Serpinb1a;
8	MP:0002006	tumorigenesis	26	1.39e-05	0.000166	Ahr;Alox15;Cat;Casp1;Cd34;Cxcr3;Ctsg;Etv6;Gnai2;Aes;Itgav;Mmp8;Mmp9;Pla2g4a;Ptger2;Ptprj;Rad9;Rbl2;Tnfsf10;Xpa;Ceacam1;Elane;Txnip;Glipr1;Apobec3;Cxcr6;
8	MP:0002446	abnormal macrophage morphology	15	1.53e-05	0.000178	Abcd1;Ddr1;Runx2;Cnn2;Csf1;Lilrb4;Hexb;Lsp1;Mmp9;Ptger2;Foxp3;Xpa;Pik3cg;Litaf;Rassf2;
8	MP:0008469	abnormal protein level	21	1.56e-05	0.000179	Ahr;Casp1;Casp4;Cxcr3;Csf1;Gnai2;Lilrb4;Hexb;Il10rb;Itgav;Lbp;Mmp9;Pla2g4a;Selp;Foxp3;Sort1;Vim;Zfpm1;Serpinb1a;Arrb2;Ffar2;
8	MP:0010760	abnormal macrophage chemotaxis	7	1.58e-05	0.00018	Cxcr3;Cnn2;Csf1;Selp;Angptl2;Pik3cg;Litaf;
8	MP:0002019	abnormal tumor incidence	24	1.66e-05	0.000186	Ahr;Alox15;Cat;Cd34;Cxcr3;Ctsg;Etv6;Gnai2;Aes;Itgav;Mmp8;Mmp9;Pla2g4a;Ptger2;Ptprj;Rad9;Rbl2;Tnfsf10;Xpa;Ceacam1;Elane;Txnip;Glipr1;Cxcr6;
8	MP:0008567	decreased interferon-gamma secretion	10	1.75e-05	0.000191	Casp1;Xcl1;Mmp9;Pla2g4a;Foxp3;Tnfrsf9;Tnfrsf4;Gadd45g;Pik3cg;Ahnak;
8	MP:0008752	abnormal tumor necrosis factor level	10	1.75e-05	0.000191	Ahr;Casp1;Csf1;Hexb;Il10rb;Itgav;Foxp3;Sort1;Arrb2;Ffar2;
8	MP:0008751	abnormal interleukin level	12	2.22e-05	0.00024	Ahr;Casp1;Casp4;Gnai2;Lilrb4;Hexb;Il10rb;Itgav;Mmp9;Selp;Foxp3;Arrb2;
8	MP:0005013	increased lymphocyte cell number	19	2.27e-05	0.000242	Cd48;Csf1;Gnai2;Lilrb4;Itgav;Lag3;Mmp9;Ptprj;Selp;Foxp3;Tec;Tnfrsf9;Tnfrsf4;Xpa;Gadd45g;Txnip;Dusp10;Ffar2;Gapt;
8	MP:0002166	altered tumor susceptibility	24	2.3e-05	0.000242	Ahr;Alox15;Cat;Cd34;Cxcr3;Ctsg;Etv6;Gnai2;Aes;Itgav;Mmp8;Mmp9;Pla2g4a;Ptger2;Ptprj;Rad9;Rbl2;Tnfsf10;Xpa;Ceacam1;Elane;Txnip;Glipr1;Cxcr6;
8	MP:0005376	homeostasis/metabolism phenotype	64	2.41e-05	0.00025	Plin2;Agtrap;Ahr;Abcd1;Aldh2;Alox5;Apobec1;Ddr1;Capn1;Cat;Casp1;Casp4;Runx2;Cd34;Cxcr3;Cnn2;Csf1;Elk3;Etv6;Gnai2;Lilrb4;Hexb;Il10rb;Itgav;Lbp;Maf;Mmp9;Mpo;Nsmaf;Enpp1;Pla2g4a;Pou2f2;Ctsa;Ptger2;Ptprj;Ptprs;Rad9;Rbl2;Rgs16;Selp;Foxp3;Sorl1;Sort1;Tec;Tnfsf10;Plscr1;Upp1;Vim;Xpa;Zfpm1;Angptl2;Ceacam1;Pik3cg;Elane;Txnip;Litaf;Serpinb1a;Ahnak;Plekha2;Trps1;Egln3;Arrb2;Gba2;Ffar2;
8	MP:0003799	impaired macrophage chemotaxis	6	2.49e-05	0.000255	Cxcr3;Csf1;Selp;Angptl2;Pik3cg;Litaf;
8	MP:0002444	abnormal T cell physiology	20	2.84e-05	0.000285	Casp1;Cd48;Gnai2;Lag3;Xcl1;Mmp9;Nrp1;Nsmaf;Psmb10;Selp;Foxp3;Tnfrsf9;Tnfrsf4;Ikzf2;Gadd45g;Ceacam1;Pik3cg;Txnip;Dusp10;Ahnak;
8	MP:0002020	increased tumor incidence	22	2.83e-05	0.000285	Ahr;Alox15;Cat;Cd34;Cxcr3;Ctsg;Etv6;Gnai2;Aes;Itgav;Mmp8;Mmp9;Ptprj;Rad9;Rbl2;Tnfsf10;Xpa;Ceacam1;Elane;Txnip;Glipr1;Cxcr6;
8	MP:0008750	abnormal interferon level	8	2.99e-05	0.000293	Casp1;Cxcr3;Gnai2;Lilrb4;Il10rb;Itgav;Mmp9;Foxp3;
8	MP:0008874	decreased physiological sensitivity to xenobiotic	12	2.96e-05	0.000293	Ahr;Capn1;Cd34;Csf1;Gnai2;Mmp9;Pla2g4a;Ptger2;Ptprj;Upp1;Elane;Txnip;
8	MP:0002405	respiratory system inflammation	11	3.05e-05	0.000295	Ahr;Cxcr3;Csf1;Il10rb;Mmp9;Ptprj;Selp;Foxp3;Tnfrsf4;Serpinb1a;Ffar2;
8	MP:0000221	decreased leukocyte cell number	25	3.27e-05	0.000313	Ddr1;Runx2;Cd34;Cnn2;Csf1;Etv6;Gnai2;Itgav;Xcl1;Mcpt8;Mmp9;Pou2f2;Psmb10;Ptprj;Selp;Foxp3;Tec;Plscr1;Tnfrsf4;Dapp1;Sh2d3c;Pik3cg;Txnip;Serpinb1a;Rassf2;
8	MP:0002401	abnormal lymphopoiesis	24	3.36e-05	0.000318	Runx2;Cd48;Etv6;Gnai2;Lag3;Lsp1;Mmp9;Pou2f2;Psmb10;Ptprj;Foxp3;Tec;Tnfrsf9;Tnfsf10;Tnfrsf4;Gadd45g;Ceacam1;Dapp1;Pik3cg;Skap2;Txnip;Dusp10;Ahnak;Gapt;
8	MP:0002620	abnormal monocyte morphology	9	3.53e-05	0.00033	Cnn2;Csf1;Gnai2;Mmp9;Mpo;Selp;Foxp3;Zfpm1;Pik3cg;
8	MP:0002490	abnormal immunoglobulin level	18	3.83e-05	0.000352	Gnai2;Lilrb4;Hexb;Mmp9;Pou2f2;Selp;Foxp3;Tec;Tnfrsf9;Tnfsf10;Tnfrsf4;Gadd45g;Dapp1;Sh2d3c;Pik3cg;Skap2;Apobec3;Gapt;
8	MP:0002445	abnormal mononuclear cell differentiation	24	3.84e-05	0.000352	Runx2;Cd48;Etv6;Gnai2;Lag3;Lsp1;Mmp9;Pou2f2;Psmb10;Ptprj;Foxp3;Tec;Tnfrsf9;Tnfsf10;Tnfrsf4;Gadd45g;Ceacam1;Dapp1;Pik3cg;Skap2;Txnip;Dusp10;Ahnak;Gapt;
8	MP:0005362	abnormal Langerhans cell physiology	4	3.91e-05	0.000355	Ahr;Csf1;Mmp9;Xpa;
8	MP:0002816	colitis	9	4.18e-05	0.000375	Ahr;Casp1;Gnai2;Il10rb;Itgav;Mmp9;Foxp3;Tnfrsf4;Ffar2;
8	MP:0008566	increased interferon-gamma secretion	8	5.44e-05	0.000483	Gnai2;Il10rb;Lgals1;Mmp9;Foxp3;Tnfsf10;Ceacam1;Dusp10;
8	MP:0011182	decreased hematopoietic cell number	27	6.04e-05	0.00053	Ddr1;Runx2;Cd34;Cnn2;Csf1;Ctsg;Etv6;Gnai2;Itgav;Xcl1;Mcpt8;Mmp9;Pou2f2;Psmb10;Ptprj;Selp;Foxp3;Tec;Plscr1;Tnfrsf4;Zfpm1;Dapp1;Sh2d3c;Pik3cg;Txnip;Serpinb1a;Rassf2;
8	MP:0002531	abnormal type I hypersensitivity reaction	6	6.47e-05	0.000562	Alox5;Lilrb4;Lbp;Pla2g4a;Tnfrsf4;Dusp10;
8	MP:0000334	decreased granulocyte number	9	6.78e-05	0.000584	Cd34;Cnn2;Etv6;Gnai2;Mcpt8;Selp;Plscr1;Pik3cg;Serpinb1a;
8	MP:0003304	large intestinal inflammation	9	7.14e-05	0.000608	Ahr;Casp1;Gnai2;Il10rb;Itgav;Mmp9;Foxp3;Tnfrsf4;Ffar2;
8	MP:0005065	abnormal neutrophil morphology	11	7.4e-05	0.000624	Cnn2;Csf1;Etv6;Gnai2;Selp;Plscr1;Zfpm1;Pik3cg;Serpinb1a;Plac8;Ffar2;
8	MP:0004800	decreased susceptibility to experimental autoimmune encephalomyelitis	7	7.73e-05	0.000646	Casp1;Mmp9;Pla2g4a;Foxp3;Tnfrsf4;Skap2;Dusp10;
8	MP:0000220	increased monocyte cell number	7	8.93e-05	0.000731	Gnai2;Mmp9;Mpo;Selp;Foxp3;Zfpm1;Pik3cg;
8	MP:0002451	abnormal macrophage physiology	14	8.89e-05	0.000731	Ahr;Capg;Casp1;Cxcr3;Cnn2;Csf1;Itgav;Pla2g4a;Ptger2;Ptprj;Selp;Angptl2;Pik3cg;Litaf;
8	MP:0008686	abnormal interleukin-2 secretion	8	0.000111	0.000902	Gnai2;Lgals1;Foxp3;Tnfrsf9;Tnfsf10;Ceacam1;Pik3cg;Ahnak;
8	MP:0001800	abnormal humoral immune response	18	0.000114	0.000915	Gnai2;Lilrb4;Hexb;Mmp9;Pou2f2;Selp;Foxp3;Tec;Tnfrsf9;Tnfsf10;Tnfrsf4;Gadd45g;Dapp1;Sh2d3c;Pik3cg;Skap2;Apobec3;Gapt;
9	MP:0002080	prenatal lethality	24	4.89e-07	0.000162	Acadl;Bard1;Bub1b;Cbx5;Ccne2;Cdc45;Cdkn1b;Cxcr4;Foxm1;Lig1;Uhrf1;Inpp5k;Rad51;Rbl1;Uros;Txnrd2;Mad2l1;Stk3;Gins1;Myo1e;Dtl;Pot1a;Tubg1;Ift140;
9	MP:0008866	chromosomal instability	6	3.49e-06	0.000309	Bard1;Bub1b;Lig1;Chek2;Mad2l1;Pot1a;
9	MP:0010094	abnormal chromosome stability	6	3.72e-06	0.000309	Bard1;Bub1b;Lig1;Chek2;Mad2l1;Pot1a;
9	MP:0002038	carcinoma	9	2.68e-06	0.000309	Bard1;Bub1b;Cdkn1b;Foxm1;Lig1;Rbl1;Chek2;Mad2l1;Stk3;
9	MP:0008762	embryonic lethality	19	6.62e-06	0.00044	Bard1;Bub1b;Cbx5;Ccne2;Cdc45;Cdkn1b;Uhrf1;Inpp5k;Rad51;Rbl1;Uros;Txnrd2;Mad2l1;Stk3;Gins1;Dtl;Pot1a;Tubg1;Ift140;
9	MP:0003077	abnormal cell cycle	8	9.91e-06	0.000548	Bub1b;Cdkn1b;Foxm1;Gpx1;Chek2;Mad2l1;Pot1a;Tubg1;
9	MP:0002018	malignant tumors	9	1.57e-05	0.000741	Bard1;Bub1b;Cdkn1b;Foxm1;Lig1;Rbl1;Chek2;Mad2l1;Stk3;
9	MP:0000350	abnormal cell proliferation	13	1.79e-05	0.000741	Cdc45;Cdkn1b;Foxm1;Gpx1;Lig1;Rad51;Rbl1;Txnrd2;Mad2l1;Stk3;Gins1;Pot1a;Ift140;
9	MP:0010768	mortality/aging	32	2.47e-05	0.000912	Acadl;Bard1;Bub1b;Cbx5;Ccne2;Cdc45;Cdkn1b;Cxcr4;Foxm1;Gclm;Gpx1;Gzmb;H2-DMa;Lig1;Uhrf1;Inpp5k;Rad51;Rbl1;Uros;Vamp8;Txnrd2;Chek2;Mad2l1;Stk3;Gins1;Myo1e;Dtl;Slc25a12;Pot1a;Tubg1;Golm1;Ift140;
10	MP:0004046	abnormal mitosis	12	2.12e-12	8.13e-10	Bub1;Cdk1;Cdkn2d;Cenpa;Plk1;Aurkb;Aurka;Mapk3;Cdca8;Fbxo5;Tpx2;Cenpe;
10	MP:0003077	abnormal cell cycle	15	3.79e-11	7.25e-09	Brca1;Bub1;Ccna2;Ccnf;Cdk1;Cdkn2d;Cenpa;Plk1;Aurkb;Aurka;Mapk3;Cdca8;Fbxo5;Tpx2;Cenpe;
10	MP:0004023	abnormal chromosome number	9	2.81e-10	3.59e-08	Brca1;Bub1;Cdk1;Cdkn2d;Cenpa;Plk1;Aurkb;Aurka;Tpx2;
10	MP:0003111	abnormal cell nucleus morphology	11	1.36e-09	1.3e-07	Brca1;Bub1;Cdk1;Cdkn2d;Cenpa;Plk1;Aurkb;Aurka;Cdca8;Tpx2;Kif22;
10	MP:0009760	abnormal mitotic spindle morphology	6	1.29e-08	9.86e-07	Bub1;Plk1;Aurkb;Aurka;Fbxo5;Tpx2;
10	MP:0004024	aneuploidy	6	6.09e-07	3.82e-05	Brca1;Bub1;Cenpa;Plk1;Aurka;Tpx2;
10	MP:0002080	prenatal lethality	31	6.97e-07	3.82e-05	Ache;Add1;Brca1;Bub1;Ccna2;Ccnd3;Ccne1;Ccnf;Cdk1;Cenpa;Epor;Hmbs;Incenp;Kif11;Lmo2;Plk1;Sox6;Aurkb;Aurka;Mapk3;Ptdss2;Hist1h1c;Cdca8;Fbxo5;Tpx2;Ncapg2;Casc5;E2f8;Kif22;Cenpe;Ccnb1;
10	MP:0001577	anemia	12	1.88e-06	9e-05	Add1;Add2;Bub1;Ccna2;Ccnd3;Ccne1;Dnase2a;Epb4.9;Epor;Lmo2;Nfe2;Foxo3;
10	MP:0008762	embryonic lethality	25	3.69e-06	0.000157	Brca1;Bub1;Ccna2;Ccne1;Ccnf;Cdk1;Cenpa;Epor;Incenp;Kif11;Lmo2;Plk1;Aurkb;Aurka;Mapk3;Hist1h1c;Cdca8;Fbxo5;Tpx2;Ncapg2;Casc5;E2f8;Kif22;Cenpe;Ccnb1;
10	MP:0000358	abnormal cell morphology	12	5.21e-06	0.0002	Brca1;Bub1;Ccne1;Cdk1;Cdkn2d;Cenpa;Plk1;Aurkb;Aurka;Cdca8;Tpx2;Kif22;
10	MP:0010770	preweaning lethality	39	9.59e-06	0.000334	Ache;Add1;Agtr1a;Aldh1a1;Brca1;Bub1;Ccna2;Ccnb2;Ccnd3;Ccne1;Ccnf;Cdk1;Cdkn2d;Cenpa;Dnase2a;Epor;Hmbs;Incenp;Kif11;Lmo2;Nfe2;Plk1;Sox6;Aurkb;Aurka;Tk1;Mapk3;Ptdss2;Hist1h1c;Cdca8;Fbxo5;Tpx2;Ncapg2;Casc5;E2f8;Kif22;Cenpe;Atg9a;Ccnb1;
10	MP:0004025	polyploidy	4	1.59e-05	0.000469	Cdk1;Cdkn2d;Aurkb;Tpx2;
10	MP:0002813	microcytosis	4	1.59e-05	0.000469	Add2;Epb4.9;Epor;Nfe2;
10	MP:0000245	abnormal erythropoiesis	14	3.28e-05	0.000898	Add1;Add2;Agtr1a;Bub1;Ccna2;Ccnd3;Ccne1;Dck;Dnase2a;Epb4.9;Epor;Lmo2;Nfe2;Foxo3;
11	MP:0002420	abnormal adaptive immunity	80	2.82e-44	2.41e-41	Alox5ap;Prdm1;Cxcr5;C3;Cd14;Entpd1;Cd7;Cd80;Cd83;Chi3l1;Cxcr2;Ccr2;Ccr5;Csf1r;Csf2rb;Csf2rb2;Csf3r;Cybb;Fscn1;Fcer1g;Fcgr2b;Fcgr3;Fgr;Grn;Gzma;H2-Aa;H2-Ab1;Hck;Hp;Il10;Il10ra;Il12rb2;Il18rap;Il1b;Il1rn;Itga4;Itgam;Klra8;Lcn2;Lgals3;Anxa1;Ly86;Ncr1;Lyn;Lyz2;Cxcl9;Myo1f;Ncf1;Ncf4;Nfil3;Cd244;Prf1;Lilrb3;Pstpip2;Ptafr;Ptgs2;Ptprj;S100a4;S100a9;Msr1;Ccl5;Sfpi1;Syk;Cd40;Pglyrp1;Tyrobp;Klrk1;Clic4;Ebi3…
11	MP:0001819	abnormal immune cell physiology	79	9.22e-44	3.94e-41	Alox5ap;Prdm1;Cxcr5;C3;Cd14;Entpd1;Cd7;Cd80;Cd83;Chi3l1;Cxcr2;Ccr2;Ccr5;Csf1r;Csf2rb;Csf2rb2;Csf3r;Cybb;Fscn1;Fcer1g;Fcgr2b;Fcgr3;Fgr;Grn;Gzma;H2-Aa;H2-Ab1;Hck;Hp;Il10;Il10ra;Il12rb2;Il18rap;Il1b;Il1rn;Itga4;Itgam;Klra8;Lcn2;Lgals3;Anxa1;Ly86;Ncr1;Lyn;Lyz2;Cxcl9;Myo1f;Ncf1;Ncf4;Nfil3;Cd244;Prf1;Lilrb3;Pstpip2;Ptgs2;Ptprj;S100a4;S100a9;Msr1;Ccl5;Sfpi1;Syk;Cd40;Pglyrp1;Tyrobp;Klrk1;Clic4;Ebi3;Ccrl2…
11	MP:0002421	abnormal cell-mediated immunity	79	1.46e-43	4.15e-41	Alox5ap;Prdm1;Cxcr5;C3;Cd14;Entpd1;Cd7;Cd80;Cd83;Chi3l1;Cxcr2;Ccr2;Ccr5;Csf1r;Csf2rb;Csf2rb2;Csf3r;Cybb;Fscn1;Fcer1g;Fcgr2b;Fcgr3;Fgr;Grn;Gzma;H2-Aa;H2-Ab1;Hck;Hp;Il10;Il10ra;Il12rb2;Il18rap;Il1b;Il1rn;Itga4;Itgam;Klra8;Lcn2;Lgals3;Anxa1;Ly86;Ncr1;Lyn;Lyz2;Cxcl9;Myo1f;Ncf1;Ncf4;Nfil3;Cd244;Prf1;Lilrb3;Pstpip2;Ptgs2;Ptprj;S100a4;S100a9;Msr1;Ccl5;Sfpi1;Syk;Cd40;Pglyrp1;Tyrobp;Klrk1;Clic4;Ebi3;Ccrl2…
11	MP:0002442	abnormal leukocyte physiology	76	7.97e-41	1.7e-38	Alox5ap;Prdm1;Cxcr5;C3;Cd14;Entpd1;Cd7;Cd80;Cd83;Chi3l1;Cxcr2;Ccr2;Ccr5;Csf2rb;Csf2rb2;Csf3r;Cybb;Fcer1g;Fcgr2b;Fcgr3;Fgr;Grn;Gzma;H2-Aa;H2-Ab1;Hck;Hp;Il10;Il10ra;Il12rb2;Il18rap;Il1b;Il1rn;Itga4;Itgam;Klra8;Lcn2;Lgals3;Anxa1;Ly86;Ncr1;Lyn;Lyz2;Cxcl9;Myo1f;Ncf1;Ncf4;Nfil3;Cd244;Prf1;Lilrb3;Pstpip2;Ptgs2;Ptprj;S100a4;S100a9;Msr1;Ccl5;Sfpi1;Syk;Cd40;Pglyrp1;Tyrobp;Klrk1;Clic4;Ebi3;Ccrl2;Unc93b1;Cle…
11	MP:0002419	abnormal innate immunity	52	9.61e-36	1.51e-33	Alox5ap;C3;Cd14;Entpd1;Chi3l1;Cxcr2;Ccr2;Ccr5;Csf3r;Cybb;Fcer1g;Fcgr2b;Fcgr3;Fgr;Grn;H2-Aa;H2-Ab1;Cfb;Hck;Hp;Il10;Il12rb2;Il1b;Il1rn;Itga4;Itgam;Lgals3;Anxa1;Ncr1;Lyn;Lyz2;Myo1f;Ncf1;Ncf4;Nfil3;Cd244;Prf1;Ptgs2;Ptprj;S100a4;S100a9;Msr1;Syk;Pglyrp1;Tyrobp;Klrk1;Clic4;Unc93b1;Clec4e;Nod1;Socs2;Plcg2;
11	MP:0001790	abnormal immune system physiology	90	1.06e-35	1.51e-33	Alox5ap;Prdm1;Cxcr5;C3;Cd14;Cd33;Entpd1;Cd7;Cd80;Cd83;Chi3l1;Cxcr2;Ccr2;Ccr5;Camp;Csf1r;Csf2rb;Csf2rb2;Csf3r;Ctsb;Ctsd;Cybb;Fscn1;Fcer1g;Fcgr2b;Fcgr3;Fgl2;Fgr;Grn;Gzma;H2-Aa;H2-Ab1;Cfb;Hck;Hp;Il10;Il10ra;Il12rb2;Il18rap;Il1b;Il1rn;Itga4;Itgam;Klra8;Lcn2;Lgals3;Anxa1;Ly86;Ncr1;Lyn;Lyz2;Cxcl9;Myo1f;Ncf1;Ncf4;Nfil3;Cd244;Prf1;Lilrb3;Prg2;Pstpip2;Ptafr;Ptgs2;Ptprj;S100a4;S100a9;Msr1;Ccl5;Sfpi1;Syk;Cd…
11	MP:0002452	abnormal antigen presenting cell physiology	61	2.85e-34	3.48e-32	Prdm1;C3;Cd14;Cd80;Cd83;Chi3l1;Cxcr2;Ccr2;Ccr5;Csf1r;Csf2rb;Csf2rb2;Cybb;Fscn1;Fcer1g;Fcgr2b;Fcgr3;Fgr;Grn;H2-Aa;H2-Ab1;Hck;Hp;Il10;Il10ra;Il12rb2;Il1b;Il1rn;Itga4;Itgam;Klra8;Lgals3;Anxa1;Ly86;Lyn;Lyz2;Cxcl9;Ncf1;Nfil3;Prf1;Lilrb3;Pstpip2;Ptgs2;Ptprj;S100a4;Msr1;Sfpi1;Syk;Cd40;Tyrobp;Clic4;Ebi3;Ccrl2;Unc93b1;Clec4e;Il21;Ifi30;Pik3ap1;Nod1;Socs2;Plcg2;
11	MP:0005387	immune system phenotype	95	1.41e-32	1.51e-30	Alox5ap;Prdm1;Cxcr5;C3;Cd14;Cd33;Entpd1;Cd7;Cd80;Cd83;Chi3l1;Cxcr2;Ccr2;Ccr5;Camp;Csf1r;Csf2rb;Csf2rb2;Csf3r;Ctsb;Ctsd;Cybb;Epx;Fscn1;Fcer1g;Fcgr2b;Fcgr3;Fgl2;Fgr;Grn;Gzma;H2-Aa;H2-Ab1;Cfb;Hck;Hdc;Hp;Il10;Il10ra;Il12rb2;Il18rap;Il1b;Il1rn;Itga4;Itgam;Klra8;Lcn2;Lgals3;Anxa1;Ltf;Ly86;Ncr1;Lyn;Lyz2;Cxcl9;Myo1f;Ncf1;Ncf4;Nfil3;Cd244;Prf1;Lilrb3;Prg2;Pstpip2;Ptafr;Ptgs2;Ptprj;S100a4;S100a9;Msr1;Ccl5;…
11	MP:0005025	abnormal response to infection	47	5.14e-28	4.88e-26	Prdm1;C3;Cd14;Cxcr2;Ccr2;Ccr5;Camp;Csf2rb;Cybb;Fcer1g;Fgl2;Fgr;Grn;Gzma;H2-Ab1;Cfb;Hck;Il10;Il10ra;Il12rb2;Il1b;Il1rn;Itgam;Klra8;Lcn2;Lgals3;Ncr1;Lyz2;Ncf1;Ncf4;Prf1;Ptafr;Ptgs2;S100a9;Msr1;Sfpi1;Cd40;Pglyrp1;Tyrobp;Klrk1;Clic4;Ebi3;Unc93b1;Clec4e;Batf2;Nod1;Plcg2;
11	MP:0002406	increased susceptibility to infection	41	7.19e-28	6.14e-26	Prdm1;C3;Cd14;Cxcr2;Ccr2;Ccr5;Camp;Csf2rb;Cybb;Fcer1g;Fgr;Grn;Gzma;H2-Ab1;Cfb;Hck;Il10;Il10ra;Il12rb2;Il1b;Itgam;Klra8;Lcn2;Lgals3;Ncr1;Lyz2;Ncf1;Ncf4;Prf1;Ptafr;Msr1;Cd40;Pglyrp1;Tyrobp;Clic4;Ebi3;Unc93b1;Clec4e;Batf2;Nod1;Plcg2;
11	MP:0002723	abnormal immune serum protein physiology	57	2.17e-27	1.69e-25	Prdm1;C3;Cd14;Cd7;Cd80;Cd83;Chi3l1;Cxcr2;Ccr2;Ccr5;Csf1r;Csf2rb;Csf2rb2;Fcer1g;Fcgr2b;Fgr;Grn;H2-Ab1;Hck;Il10;Il10ra;Il12rb2;Il18rap;Il1b;Il1rn;Klra8;Lgals3;Ly86;Lyn;Lyz2;Cxcl9;Nfil3;Prf1;Pstpip2;Ptgs2;Ptprj;S100a9;Msr1;Ccl5;Sfpi1;Syk;Cd40;Pglyrp1;Tyrobp;Klrk1;Clic4;Ebi3;Ccrl2;Unc93b1;Clec4e;Zbtb32;Il21;Gpr84;Pik3ap1;Nod1;Socs2;Plcg2;
11	MP:0001793	altered susceptibility to infection	45	3.95e-27	2.81e-25	Prdm1;C3;Cd14;Cxcr2;Ccr2;Ccr5;Camp;Csf2rb;Cybb;Fcer1g;Fgl2;Fgr;Grn;Gzma;H2-Ab1;Cfb;Hck;Il10;Il10ra;Il12rb2;Il1b;Il1rn;Itgam;Klra8;Lcn2;Lgals3;Ncr1;Lyz2;Ncf1;Ncf4;Prf1;Ptafr;S100a9;Msr1;Cd40;Pglyrp1;Tyrobp;Klrk1;Clic4;Ebi3;Unc93b1;Clec4e;Batf2;Nod1;Plcg2;
11	MP:0003009	abnormal cytokine secretion	45	2.16e-26	1.42e-24	C3;Cd14;Cd7;Cd80;Chi3l1;Cxcr2;Ccr2;Ccr5;Csf2rb;Csf2rb2;Fcer1g;Fgr;Grn;H2-Ab1;Hck;Il10;Il12rb2;Il18rap;Il1b;Il1rn;Klra8;Lgals3;Lyz2;Cxcl9;Nfil3;Prf1;Pstpip2;Ptgs2;Ptprj;Msr1;Ccl5;Syk;Pglyrp1;Tyrobp;Klrk1;Clic4;Ebi3;Ccrl2;Unc93b1;Clec4e;Zbtb32;Gpr84;Nod1;Socs2;Plcg2;
11	MP:0003945	abnormal lymphocyte physiology	54	7.27e-25	4.44e-23	Prdm1;C3;Cd7;Cd80;Cd83;Chi3l1;Cxcr2;Ccr2;Ccr5;Csf2rb;Csf2rb2;Fcer1g;Fcgr2b;Fcgr3;Gzma;H2-Aa;H2-Ab1;Il10;Il10ra;Il12rb2;Il1b;Il1rn;Itga4;Itgam;Klra8;Lcn2;Lgals3;Ly86;Ncr1;Lyn;Lyz2;Cxcl9;Nfil3;Cd244;Prf1;Lilrb3;Pstpip2;Ptgs2;Ptprj;Msr1;Ccl5;Sfpi1;Syk;Cd40;Tyrobp;Klrk1;Ebi3;Ccrl2;Unc93b1;Zbtb32;Il21;Gpr84;Pik3ap1;Plcg2;
11	MP:0002451	abnormal macrophage physiology	34	1.77e-22	1.01e-20	C3;Cd14;Ccr2;Ccr5;Cybb;Fcer1g;Fcgr2b;Fcgr3;Fgr;Grn;H2-Aa;H2-Ab1;Hck;Hp;Il12rb2;Il1b;Il1rn;Itga4;Itgam;Lgals3;Anxa1;Lyn;Lyz2;Ncf1;Ptgs2;Ptprj;S100a4;Msr1;Tyrobp;Clic4;Unc93b1;Clec4e;Nod1;Socs2;
11	MP:0002462	abnormal granulocyte physiology	29	2.22e-22	1.19e-20	Alox5ap;C3;Cd14;Entpd1;Chi3l1;Cxcr2;Csf2rb;Csf2rb2;Csf3r;Cybb;Fcer1g;Fcgr2b;Fcgr3;Fgr;Hck;Il12rb2;Il1b;Itgam;Lcn2;Lgals3;Lyn;Lyz2;Myo1f;Ncf1;Ncf4;S100a4;S100a9;Syk;Pglyrp1;
11	MP:0002459	abnormal B cell physiology	40	3.17e-20	1.6e-18	Prdm1;C3;Cd80;Cd83;Chi3l1;Cxcr2;Ccr2;Ccr5;Csf2rb;Csf2rb2;Fcer1g;Fcgr2b;H2-Aa;H2-Ab1;Il10;Il10ra;Il12rb2;Itga4;Klra8;Lgals3;Ly86;Lyn;Lyz2;Cxcl9;Nfil3;Prf1;Lilrb3;Pstpip2;Ptgs2;Ptprj;Msr1;Sfpi1;Syk;Cd40;Tyrobp;Ebi3;Unc93b1;Il21;Pik3ap1;Plcg2;
11	MP:0001845	abnormal inflammatory response	53	8.98e-20	4.26e-18	Alox5ap;C3;Cd14;Cd33;Cd80;Cd83;Cxcr2;Ccr2;Ccr5;Csf2rb;Csf2rb2;Ctsb;Cybb;Fcer1g;Fcgr2b;Fcgr3;Fgr;H2-Ab1;Cfb;Hck;Hp;Il10;Il10ra;Il12rb2;Il1b;Il1rn;Itgam;Lgals3;Anxa1;Lyn;Lyz2;Cxcl9;Ncf1;Nfil3;Prf1;Prg2;Pstpip2;Ptafr;Ptgs2;Ptprj;S100a9;Ccl5;Cd40;Pglyrp1;Tyrobp;Xdh;Clic4;Ebi3;Ccrl2;Unc93b1;Socs2;Plcg2;Fcgr4;
11	MP:0005397	hematopoietic system phenotype	69	3.76e-19	1.69e-17	Arsb;Prdm1;Cxcr5;C3;Anxa2;Cd33;Entpd1;Cd7;Cd80;Cd83;Chi3l1;Cxcr2;Ccr2;Ccr5;Csf1r;Csf2rb;Csf2rb2;Csf3r;Ctsd;Epx;Fcer1g;Fcgr2b;Fcgr3;Fgr;Fn1;Grn;H2-Aa;H2-Ab1;Hck;Hdc;Hp;Il10;Il12rb2;Il1rn;Itga2;Itga4;Itgam;Lcn2;Lgals3;Ltf;Ly86;Ncr1;Lyn;Lyz2;Nfil3;Prf1;Lilrb3;Prg2;Pstpip2;Ptgs2;Ptprj;S100a9;Msr1;Ccl5;Sfpi1;Syk;Tgfbi;Cd40;Tyrobp;Klrk1;Ebi3;Unc93b1;Plek;Clec4e;Zbtb32;Il21;Dusp6;Pik3ap1;Plcg2;
11	MP:0008246	abnormal leukocyte morphology	57	9.34e-19	3.99e-17	Prdm1;Cxcr5;C3;Cd7;Cd80;Cd83;Chi3l1;Cxcr2;Ccr2;Ccr5;Csf1r;Csf2rb;Csf2rb2;Csf3r;Ctsd;Epx;Fcer1g;Fcgr2b;Fcgr3;Fgr;Grn;H2-Aa;H2-Ab1;Hck;Hdc;Il10;Il12rb2;Il1rn;Itga4;Itgam;Lcn2;Lgals3;Ly86;Ncr1;Lyn;Lyz2;Nfil3;Prf1;Lilrb3;Prg2;Ptgs2;Ptprj;S100a9;Ccl5;Sfpi1;Syk;Tgfbi;Cd40;Tyrobp;Klrk1;Ebi3;Unc93b1;Clec4e;Zbtb32;Il21;Pik3ap1;Plcg2;
11	MP:0000716	abnormal immune system cell morphology	57	1.42e-18	5.76e-17	Prdm1;Cxcr5;C3;Cd7;Cd80;Cd83;Chi3l1;Cxcr2;Ccr2;Ccr5;Csf1r;Csf2rb;Csf2rb2;Csf3r;Ctsd;Epx;Fcer1g;Fcgr2b;Fcgr3;Fgr;Grn;H2-Aa;H2-Ab1;Hck;Hdc;Il10;Il12rb2;Il1rn;Itga4;Itgam;Lcn2;Lgals3;Ly86;Ncr1;Lyn;Lyz2;Nfil3;Prf1;Lilrb3;Prg2;Ptgs2;Ptprj;S100a9;Ccl5;Sfpi1;Syk;Tgfbi;Cd40;Tyrobp;Klrk1;Ebi3;Unc93b1;Clec4e;Zbtb32;Il21;Pik3ap1;Plcg2;
11	MP:0002412	increased susceptibility to bacterial infection	26	2.11e-18	7.85e-17	C3;Cxcr2;Ccr2;Ccr5;Camp;Cybb;Fgr;Grn;Cfb;Hck;Il10;Il12rb2;Il1b;Itgam;Lcn2;Lgals3;Ncr1;Lyz2;Ncf4;Prf1;Msr1;Cd40;Pglyrp1;Clic4;Unc93b1;Nod1;
11	MP:0000685	abnormal immune system morphology	63	2.04e-18	7.85e-17	Prdm1;Cxcr5;C3;Cd7;Cd80;Cd83;Chi3l1;Cxcr2;Ccr2;Ccr5;Csf1r;Csf2rb;Csf2rb2;Csf3r;Ctsd;Epx;Fcer1g;Fcgr2b;Fcgr3;Fgr;Grn;H2-Aa;H2-Ab1;Hck;Hdc;Hp;Il10;Il12rb2;Il1rn;Itga4;Itgam;Lcn2;Lgals3;Ltf;Ly86;Ncr1;Lyn;Lyz2;Nfil3;Prf1;Lilrb3;Prg2;Pstpip2;Ptgs2;Ptprj;S100a9;Msr1;Ccl5;Sfpi1;Syk;Tgfbi;Cd40;Tyrobp;Klrk1;Ebi3;Ccrl2;Unc93b1;Clec4e;Zbtb32;Il21;Dusp6;Pik3ap1;Plcg2;
11	MP:0002396	abnormal hematopoietic system morphology/development	67	2.34e-18	8.32e-17	Arsb;Prdm1;Cxcr5;C3;Cd33;Entpd1;Cd7;Cd80;Cd83;Chi3l1;Cxcr2;Ccr2;Ccr5;Csf1r;Csf2rb;Csf2rb2;Csf3r;Ctsd;Epx;Fcer1g;Fcgr2b;Fcgr3;Fgr;Fn1;Grn;H2-Aa;H2-Ab1;Hck;Hdc;Hp;Il10;Il12rb2;Il1rn;Itga4;Itgam;Lcn2;Lgals3;Ltf;Ly86;Ncr1;Lyn;Lyz2;Nfil3;Prf1;Lilrb3;Prg2;Pstpip2;Ptgs2;Ptprj;S100a9;Msr1;Ccl5;Sfpi1;Syk;Tgfbi;Cd40;Tyrobp;Klrk1;Ebi3;Unc93b1;Plek;Clec4e;Zbtb32;Il21;Dusp6;Pik3ap1;Plcg2;
11	MP:0002429	abnormal blood cell morphology/development	63	2.85e-18	9.73e-17	Arsb;Prdm1;Cxcr5;C3;Cd33;Entpd1;Cd7;Cd80;Cd83;Chi3l1;Cxcr2;Ccr2;Ccr5;Csf1r;Csf2rb;Csf2rb2;Csf3r;Ctsd;Epx;Fcer1g;Fcgr2b;Fcgr3;Fgr;Fn1;Grn;H2-Aa;H2-Ab1;Hck;Hdc;Il10;Il12rb2;Il1rn;Itga4;Itgam;Lcn2;Lgals3;Ly86;Ncr1;Lyn;Lyz2;Nfil3;Prf1;Lilrb3;Prg2;Pstpip2;Ptgs2;Ptprj;S100a9;Ccl5;Sfpi1;Syk;Tgfbi;Cd40;Tyrobp;Klrk1;Ebi3;Unc93b1;Plek;Clec4e;Zbtb32;Il21;Pik3ap1;Plcg2;
11	MP:0008568	abnormal interleukin secretion	32	4.86e-18	1.6e-16	Cd14;Cd80;Chi3l1;Ccr2;Ccr5;Csf2rb;Csf2rb2;Fcer1g;Grn;H2-Ab1;Hck;Il10;Il12rb2;Il1b;Il1rn;Klra8;Lgals3;Lyz2;Nfil3;Prf1;Msr1;Ccl5;Pglyrp1;Tyrobp;Clic4;Ebi3;Ccrl2;Unc93b1;Clec4e;Gpr84;Nod1;Socs2;
11	MP:0002123	abnormal hematopoiesis	62	1.01e-17	3.18e-16	Prdm1;Cxcr5;C3;Cd33;Entpd1;Cd7;Cd80;Cd83;Chi3l1;Cxcr2;Ccr2;Ccr5;Csf1r;Csf2rb;Csf2rb2;Csf3r;Ctsd;Epx;Fcer1g;Fcgr2b;Fcgr3;Fgr;Fn1;Grn;H2-Aa;H2-Ab1;Hck;Hdc;Il10;Il12rb2;Il1rn;Itga4;Itgam;Lcn2;Lgals3;Ly86;Ncr1;Lyn;Lyz2;Nfil3;Prf1;Lilrb3;Prg2;Pstpip2;Ptgs2;Ptprj;S100a9;Ccl5;Sfpi1;Syk;Tgfbi;Cd40;Tyrobp;Klrk1;Ebi3;Unc93b1;Plek;Clec4e;Zbtb32;Il21;Pik3ap1;Plcg2;
11	MP:0008247	abnormal mononuclear cell morphology	53	1.43e-17	4.38e-16	Prdm1;Cxcr5;C3;Cd7;Cd80;Cd83;Chi3l1;Cxcr2;Ccr2;Ccr5;Csf1r;Csf2rb;Csf2rb2;Csf3r;Ctsd;Fcer1g;Fcgr2b;Fcgr3;Fgr;Grn;H2-Aa;H2-Ab1;Hck;Il10;Il12rb2;Il1rn;Itga4;Itgam;Lcn2;Lgals3;Ly86;Ncr1;Lyn;Lyz2;Nfil3;Prf1;Lilrb3;Ptgs2;Ptprj;Ccl5;Sfpi1;Syk;Tgfbi;Cd40;Tyrobp;Klrk1;Ebi3;Unc93b1;Clec4e;Zbtb32;Il21;Pik3ap1;Plcg2;
11	MP:0002619	abnormal lymphocyte morphology	49	1.75e-17	5.17e-16	Prdm1;Cxcr5;C3;Cd7;Cd80;Cd83;Chi3l1;Cxcr2;Ccr2;Ccr5;Csf1r;Csf2rb;Csf2rb2;Ctsd;Fcer1g;Fcgr3;H2-Aa;H2-Ab1;Hck;Il10;Il12rb2;Il1rn;Itga4;Itgam;Lcn2;Lgals3;Ly86;Ncr1;Lyn;Lyz2;Nfil3;Prf1;Lilrb3;Ptgs2;Ptprj;Ccl5;Sfpi1;Syk;Tgfbi;Cd40;Tyrobp;Klrk1;Ebi3;Unc93b1;Clec4e;Zbtb32;Il21;Pik3ap1;Plcg2;
11	MP:0002490	abnormal immunoglobulin level	34	2.15e-17	6.14e-16	Prdm1;C3;Cd80;Cd83;Chi3l1;Cxcr2;Ccr2;Ccr5;Csf2rb;Csf2rb2;Fcer1g;Fcgr2b;H2-Ab1;Il10;Il10ra;Klra8;Lgals3;Ly86;Lyn;Lyz2;Cxcl9;Nfil3;Prf1;Pstpip2;Ptgs2;Msr1;Sfpi1;Cd40;Tyrobp;Ebi3;Unc93b1;Il21;Pik3ap1;Plcg2;
11	MP:0001800	abnormal humoral immune response	35	3.68e-17	1.01e-15	Prdm1;C3;Cd80;Cd83;Chi3l1;Cxcr2;Ccr2;Ccr5;Csf2rb;Csf2rb2;Fcer1g;Fcgr2b;H2-Ab1;Cfb;Il10;Il10ra;Klra8;Lgals3;Ly86;Lyn;Lyz2;Cxcl9;Nfil3;Prf1;Pstpip2;Ptgs2;Msr1;Sfpi1;Cd40;Tyrobp;Ebi3;Unc93b1;Il21;Pik3ap1;Plcg2;
11	MP:0002414	abnormal myeloblast morphology/development	43	4.74e-17	1.27e-15	Prdm1;C3;Cd7;Cd80;Cd83;Ccr2;Ccr5;Csf1r;Csf2rb;Csf2rb2;Csf3r;Ctsd;Epx;Fcer1g;H2-Ab1;Hck;Il10;Il12rb2;Il1rn;Itga4;Itgam;Lgals3;Ly86;Lyn;Lyz2;Nfil3;Prf1;Lilrb3;Prg2;Ptgs2;Ptprj;Ccl5;Sfpi1;Syk;Cd40;Tyrobp;Klrk1;Ebi3;Unc93b1;Zbtb32;Il21;Pik3ap1;Plcg2;
11	MP:0005351	decreased susceptibility to autoimmune disorder	23	8.33e-17	2.16e-15	Alox5ap;C3;Cd80;Cxcr2;Ccr2;Ctsb;Fcer1g;Fcgr3;H2-Ab1;Cfb;Il10;Il1b;Il1rn;Lyn;Lyz2;Ncf1;Prf1;Ptgs2;Pglyrp1;Tyrobp;Il21;Plcg2;Fcgr4;
11	MP:0002463	abnormal neutrophil physiology	21	1.32e-16	3.31e-15	Alox5ap;Cd14;Entpd1;Chi3l1;Cxcr2;Csf3r;Cybb;Fcgr3;Fgr;Hck;Il1b;Itgam;Lgals3;Lyn;Lyz2;Myo1f;Ncf1;Ncf4;S100a9;Syk;Pglyrp1;
11	MP:0011180	abnormal hematopoietic cell number	51	9.26e-16	2.26e-14	Prdm1;Cxcr5;C3;Cd33;Entpd1;Cd7;Cd80;Cd83;Chi3l1;Cxcr2;Ccr2;Ccr5;Csf1r;Csf2rb;Csf3r;Ctsd;Fcer1g;Fcgr2b;Fcgr3;H2-Aa;H2-Ab1;Hck;Hdc;Il10;Il1rn;Itga4;Itgam;Lcn2;Lgals3;Ncr1;Lyn;Lyz2;Nfil3;Prf1;Lilrb3;Ptgs2;Ptprj;Ccl5;Sfpi1;Syk;Tgfbi;Cd40;Tyrobp;Klrk1;Ebi3;Unc93b1;Plek;Clec4e;Il21;Pik3ap1;Plcg2;
11	MP:0005460	abnormal leukopoiesis	41	1.69e-15	4.02e-14	Prdm1;C3;Cd7;Cd80;Cd83;Cxcr2;Ccr2;Ccr5;Csf1r;Csf2rb;Csf2rb2;Csf3r;Ctsd;Fcer1g;H2-Ab1;Il10;Il12rb2;Il1rn;Itga4;Itgam;Lcn2;Ly86;Lyn;Lyz2;Nfil3;Prf1;Lilrb3;Ptgs2;Ptprj;Ccl5;Sfpi1;Syk;Cd40;Tyrobp;Klrk1;Ebi3;Unc93b1;Zbtb32;Il21;Pik3ap1;Plcg2;
11	MP:0002398	abnormal bone marrow cell morphology/development	46	1.92e-15	4.43e-14	Prdm1;C3;Entpd1;Cd7;Cd80;Cd83;Ccr2;Ccr5;Csf1r;Csf2rb;Csf2rb2;Csf3r;Ctsd;Epx;Fcer1g;H2-Ab1;Hck;Il10;Il12rb2;Il1rn;Itga4;Itgam;Lcn2;Lgals3;Ly86;Lyn;Lyz2;Nfil3;Prf1;Lilrb3;Prg2;Ptgs2;Ptprj;Ccl5;Sfpi1;Syk;Cd40;Tyrobp;Klrk1;Ebi3;Unc93b1;Plek;Zbtb32;Il21;Pik3ap1;Plcg2;
11	MP:0000217	abnormal leukocyte cell number	47	2.08e-15	4.68e-14	Prdm1;Cxcr5;C3;Cd7;Cd80;Cd83;Chi3l1;Cxcr2;Ccr2;Ccr5;Csf1r;Csf2rb;Csf3r;Ctsd;Fcer1g;Fcgr2b;Fcgr3;H2-Aa;H2-Ab1;Hck;Hdc;Il10;Itga4;Itgam;Lcn2;Lgals3;Ncr1;Lyn;Lyz2;Nfil3;Prf1;Lilrb3;Ptgs2;Ptprj;Ccl5;Sfpi1;Syk;Tgfbi;Cd40;Tyrobp;Klrk1;Ebi3;Unc93b1;Clec4e;Il21;Pik3ap1;Plcg2;
11	MP:0002461	increased immunoglobulin level	26	2.35e-15	5.09e-14	C3;Cd80;Cxcr2;Ccr2;Ccr5;Csf2rb;Csf2rb2;Fcer1g;Fcgr2b;H2-Ab1;Il10;Il10ra;Klra8;Lgals3;Ly86;Lyn;Lyz2;Pstpip2;Ptgs2;Msr1;Sfpi1;Cd40;Tyrobp;Ebi3;Unc93b1;Il21;
11	MP:0000717	abnormal lymphocyte cell number	42	2.38e-15	5.09e-14	Prdm1;Cxcr5;Cd7;Cd80;Cd83;Chi3l1;Cxcr2;Ccr2;Ccr5;Csf1r;Csf2rb;Ctsd;Fcer1g;Fcgr3;H2-Aa;H2-Ab1;Hck;Il10;Itga4;Itgam;Lcn2;Lgals3;Ncr1;Lyn;Lyz2;Nfil3;Prf1;Lilrb3;Ptprj;Ccl5;Sfpi1;Syk;Tgfbi;Cd40;Tyrobp;Klrk1;Ebi3;Unc93b1;Clec4e;Il21;Pik3ap1;Plcg2;
11	MP:0008555	abnormal interferon secretion	24	5.28e-15	1.1e-13	C3;Cd14;Cd7;Cd80;Ccr2;Ccr5;Fcer1g;Fgr;H2-Ab1;Il10;Il12rb2;Il1b;Il1rn;Lgals3;Lyz2;Nfil3;Prf1;Ccl5;Tyrobp;Klrk1;Ebi3;Unc93b1;Socs2;Plcg2;
11	MP:0002498	abnormal acute inflammation	24	1.85e-14	3.76e-13	Alox5ap;Cd14;Cd83;Ccr2;Ccr5;Csf2rb;Csf2rb2;Cybb;Fcer1g;Fcgr2b;Fcgr3;Il10;Il1b;Il1rn;Lyz2;Ncf1;Ptafr;Ptgs2;S100a9;Ccl5;Cd40;Tyrobp;Clic4;Ccrl2;
11	MP:0002376	abnormal dendritic cell physiology	18	2.31e-14	4.59e-13	Chi3l1;Ccr2;Csf1r;Csf2rb;Csf2rb2;Fscn1;Fcer1g;Fcgr3;H2-Ab1;Il10;Il12rb2;Lgals3;Syk;Cd40;Tyrobp;Ccrl2;Unc93b1;Plcg2;
11	MP:0001876	decreased inflammatory response	22	2.45e-14	4.75e-13	Alox5ap;Cd14;Cd33;Cd83;Ccr2;Ccr5;Csf2rb;Csf2rb2;Fcer1g;Fcgr3;Il1b;Lyz2;Cxcl9;Ncf1;Ptafr;Ptgs2;S100a9;Ccl5;Cd40;Tyrobp;Clic4;Ccrl2;
11	MP:0008250	abnormal myeloid leukocyte morphology	34	3.01e-14	5.71e-13	C3;Chi3l1;Cxcr2;Ccr2;Ccr5;Csf1r;Csf2rb;Csf3r;Ctsd;Epx;Fcer1g;Fcgr2b;Fcgr3;Fgr;Grn;Hck;Hdc;Il10;Itga4;Itgam;Lcn2;Lgals3;Lyn;Lyz2;Prf1;Prg2;Ptgs2;S100a9;Sfpi1;Syk;Cd40;Tyrobp;Clec4e;Plcg2;
11	MP:0002445	abnormal mononuclear cell differentiation	38	3.17e-14	5.9e-13	Prdm1;C3;Cd7;Cd80;Cd83;Ccr2;Ccr5;Csf1r;Csf2rb;Csf2rb2;Ctsd;Fcer1g;H2-Ab1;Il10;Il12rb2;Il1rn;Itga4;Itgam;Ly86;Lyn;Lyz2;Nfil3;Prf1;Lilrb3;Ptgs2;Ptprj;Ccl5;Sfpi1;Syk;Cd40;Tyrobp;Klrk1;Ebi3;Unc93b1;Zbtb32;Il21;Pik3ap1;Plcg2;
11	MP:0001844	autoimmune response	30	3.92e-14	7.13e-13	Alox5ap;C3;Cd80;Cxcr2;Ccr2;Ctsb;Fcer1g;Fcgr2b;Fcgr3;H2-Ab1;Cfb;Il10;Il10ra;Il12rb2;Il1b;Il1rn;Lyn;Lyz2;Ncf1;Nfil3;Prf1;Pstpip2;Ptgs2;Cd40;Pglyrp1;Tyrobp;Unc93b1;Il21;Plcg2;Fcgr4;
11	MP:0005005	abnormal self tolerance	30	4.13e-14	7.35e-13	Alox5ap;C3;Cd80;Cxcr2;Ccr2;Ctsb;Fcer1g;Fcgr2b;Fcgr3;H2-Ab1;Cfb;Il10;Il10ra;Il12rb2;Il1b;Il1rn;Lyn;Lyz2;Ncf1;Nfil3;Prf1;Pstpip2;Ptgs2;Cd40;Pglyrp1;Tyrobp;Unc93b1;Il21;Plcg2;Fcgr4;
11	MP:0005087	decreased acute inflammation	19	6.64e-14	1.16e-12	Alox5ap;Cd14;Cd83;Ccr2;Ccr5;Csf2rb;Csf2rb2;Fcer1g;Fcgr3;Il1b;Lyz2;Ncf1;Ptgs2;S100a9;Ccl5;Cd40;Tyrobp;Clic4;Ccrl2;
11	MP:0005000	abnormal immune tolerance	30	8.86e-14	1.51e-12	Alox5ap;C3;Cd80;Cxcr2;Ccr2;Ctsb;Fcer1g;Fcgr2b;Fcgr3;H2-Ab1;Cfb;Il10;Il10ra;Il12rb2;Il1b;Il1rn;Lyn;Lyz2;Ncf1;Nfil3;Prf1;Pstpip2;Ptgs2;Cd40;Pglyrp1;Tyrobp;Unc93b1;Il21;Plcg2;Fcgr4;
11	MP:0002401	abnormal lymphopoiesis	37	1.38e-13	2.32e-12	Prdm1;C3;Cd7;Cd80;Cd83;Ccr2;Ccr5;Csf2rb;Csf2rb2;Ctsd;Fcer1g;H2-Ab1;Il10;Il12rb2;Il1rn;Itga4;Itgam;Ly86;Lyn;Lyz2;Nfil3;Prf1;Lilrb3;Ptgs2;Ptprj;Ccl5;Sfpi1;Syk;Cd40;Tyrobp;Klrk1;Ebi3;Unc93b1;Zbtb32;Il21;Pik3ap1;Plcg2;
11	MP:0000221	decreased leukocyte cell number	38	1.86e-13	3e-12	Prdm1;C3;Cd80;Cd83;Chi3l1;Ccr2;Ccr5;Csf1r;Csf2rb;Csf3r;Ctsd;Fcer1g;H2-Aa;H2-Ab1;Hck;Hdc;Il10;Itga4;Itgam;Lgals3;Ncr1;Lyn;Lyz2;Nfil3;Prf1;Ptprj;Ccl5;Sfpi1;Syk;Cd40;Tyrobp;Klrk1;Ebi3;Unc93b1;Clec4e;Il21;Pik3ap1;Plcg2;
11	MP:0002722	abnormal immune system organ morphology	43	1.85e-13	3e-12	Prdm1;Cxcr5;C3;Cd7;Cd80;Cxcr2;Ccr2;Csf1r;Csf2rb;Csf2rb2;Csf3r;Ctsd;Fcer1g;Fcgr2b;Fcgr3;H2-Aa;H2-Ab1;Hck;Hp;Il10;Il12rb2;Il1rn;Itga4;Lcn2;Ltf;Lyn;Lyz2;Prf1;Pstpip2;Ptgs2;Ptprj;Msr1;Sfpi1;Tgfbi;Cd40;Tyrobp;Klrk1;Ccrl2;Unc93b1;Il21;Dusp6;Pik3ap1;Plcg2;
11	MP:0011182	decreased hematopoietic cell number	41	2.14e-13	3.38e-12	Prdm1;C3;Entpd1;Cd80;Cd83;Chi3l1;Ccr2;Ccr5;Csf1r;Csf2rb;Csf3r;Ctsd;Fcer1g;H2-Aa;H2-Ab1;Hck;Hdc;Il10;Itga4;Itgam;Lcn2;Lgals3;Ncr1;Lyn;Lyz2;Nfil3;Prf1;Ptprj;Ccl5;Sfpi1;Syk;Cd40;Tyrobp;Klrk1;Ebi3;Unc93b1;Plek;Clec4e;Il21;Pik3ap1;Plcg2;
11	MP:0008704	abnormal interleukin-6 secretion	17	2.66e-13	4.13e-12	Cd14;Ccr2;Ccr5;Fcer1g;Grn;H2-Ab1;Il10;Il12rb2;Il1b;Il1rn;Lgals3;Lyz2;Pglyrp1;Tyrobp;Clic4;Clec4e;Nod1;
11	MP:0001846	increased inflammatory response	41	3.14e-13	4.79e-12	Alox5ap;C3;Cd80;Cxcr2;Ccr2;Ccr5;Csf2rb;Ctsb;Cybb;Fcer1g;Fcgr2b;Fcgr3;H2-Ab1;Cfb;Hck;Hp;Il10;Il10ra;Il12rb2;Il1rn;Lgals3;Anxa1;Lyn;Lyz2;Ncf1;Nfil3;Prf1;Prg2;Pstpip2;Ptafr;Ptgs2;Ptprj;Cd40;Pglyrp1;Tyrobp;Xdh;Ebi3;Unc93b1;Socs2;Plcg2;Fcgr4;
11	MP:0008251	abnormal phagocyte morphology	30	3.61e-13	5.41e-12	C3;Chi3l1;Cxcr2;Ccr2;Ccr5;Csf1r;Csf3r;Ctsd;Fcer1g;Fcgr2b;Fcgr3;Fgr;Grn;Hck;Il10;Itga4;Itgam;Lcn2;Lgals3;Lyn;Lyz2;Prf1;Ptgs2;S100a9;Sfpi1;Syk;Cd40;Tyrobp;Clec4e;Plcg2;
11	MP:0008559	abnormal interferon-gamma secretion	21	4.88e-13	7.19e-12	C3;Cd7;Cd80;Ccr2;Ccr5;Fcer1g;Fgr;H2-Ab1;Il10;Il12rb2;Il1b;Il1rn;Lyz2;Nfil3;Prf1;Ccl5;Tyrobp;Klrk1;Ebi3;Socs2;Plcg2;
11	MP:0001657	abnormal induced morbidity/mortality	28	9.21e-13	1.33e-11	C3;Cd14;Cxcr2;Ccr2;Camp;Fcer1g;Fgl2;Gzma;Hp;Il10;Il1b;Klra8;Lcn2;Lgals3;Anxa1;Ncr1;Lyz2;Ncf1;Penk;Prf1;Ptgs2;S100a9;Msr1;Pglyrp1;Klrk1;Clic4;F13a1;Batf2;
11	MP:0002148	abnormal hypersensitivity reaction	17	9.38e-13	1.34e-11	Alox5ap;Cd83;Ccr2;Ccr5;Csf2rb;Csf2rb2;Fcer1g;Fcgr2b;Fcgr3;Il10;Il1b;Ncf1;Ptafr;Ccl5;Cd40;Tyrobp;Ccrl2;
11	MP:0002425	altered susceptibility to autoimmune disorder	25	1.12e-12	1.56e-11	Alox5ap;C3;Cd80;Cxcr2;Ccr2;Ctsb;Fcer1g;Fcgr2b;Fcgr3;H2-Ab1;Cfb;Il10;Il1b;Il1rn;Lyn;Lyz2;Ncf1;Nfil3;Prf1;Ptgs2;Pglyrp1;Tyrobp;Il21;Plcg2;Fcgr4;
11	MP:0004939	abnormal B cell morphology	30	1.13e-12	1.56e-11	Prdm1;Cxcr5;Cd80;Cd83;Cxcr2;Ccr2;Fcgr3;H2-Ab1;Il10;Il12rb2;Itga4;Lcn2;Ly86;Lyn;Lyz2;Nfil3;Prf1;Lilrb3;Ptgs2;Ptprj;Sfpi1;Syk;Tgfbi;Cd40;Tyrobp;Klrk1;Unc93b1;Il21;Pik3ap1;Plcg2;
11	MP:0008195	abnormal antigen presenting cell morphology	31	1.15e-12	1.56e-11	Prdm1;Cxcr5;C3;Cd83;Chi3l1;Ccr2;Ccr5;Csf1r;Ctsd;Fcer1g;Fgr;Grn;Hck;Il10;Il1rn;Lcn2;Lgals3;Lyn;Lyz2;Prf1;Lilrb3;Ptgs2;Ptprj;Sfpi1;Syk;Cd40;Tyrobp;Unc93b1;Il21;Pik3ap1;Plcg2;
11	MP:0008556	abnormal tumor necrosis factor secretion	18	3.43e-12	4.59e-11	Cd14;Cd80;Ccr2;Fcer1g;Grn;H2-Ab1;Il10;Il1b;Lgals3;Lyz2;Prf1;Ptgs2;Syk;Clic4;Unc93b1;Clec4e;Nod1;Socs2;
11	MP:0002493	increased IgG level	19	5.49e-12	7.23e-11	C3;Cd80;Ccr2;Ccr5;Csf2rb;Csf2rb2;Fcer1g;Fcgr2b;Il10;Il10ra;Lgals3;Ly86;Lyn;Lyz2;Pstpip2;Cd40;Tyrobp;Ebi3;Unc93b1;
11	MP:0000689	abnormal spleen morphology	35	1.17e-11	1.51e-10	Prdm1;Cxcr5;C3;Cd80;Cxcr2;Ccr2;Csf1r;Csf3r;Ctsd;Fcer1g;Fcgr2b;Fcgr3;H2-Ab1;Hck;Hp;Il10;Lcn2;Ltf;Lyn;Lyz2;Prf1;Pstpip2;Ptgs2;Ptprj;Msr1;Sfpi1;Tgfbi;Cd40;Tyrobp;Klrk1;Unc93b1;Il21;Dusp6;Pik3ap1;Plcg2;
11	MP:0008248	abnormal mononuclear phagocyte morphology	25	2.16e-11	2.76e-10	C3;Chi3l1;Ccr2;Ccr5;Csf1r;Csf3r;Ctsd;Fcer1g;Fcgr2b;Fgr;Grn;Hck;Il10;Itga4;Lcn2;Lgals3;Lyn;Lyz2;Prf1;Ptgs2;Sfpi1;Syk;Tyrobp;Clec4e;Plcg2;
11	MP:0005016	decreased lymphocyte cell number	32	3.09e-11	3.89e-10	Prdm1;Cd80;Cd83;Chi3l1;Ccr2;Ccr5;Csf1r;Ctsd;Fcer1g;H2-Aa;H2-Ab1;Il10;Itga4;Itgam;Lgals3;Ncr1;Lyn;Lyz2;Nfil3;Prf1;Ptprj;Ccl5;Sfpi1;Syk;Cd40;Klrk1;Ebi3;Unc93b1;Clec4e;Il21;Pik3ap1;Plcg2;
11	MP:0008037	abnormal T cell morphology	34	5.13e-11	6.36e-10	C3;Cd7;Cd80;Cd83;Chi3l1;Ccr2;Ccr5;Csf2rb;Csf2rb2;Ctsd;Fcer1g;Fcgr3;H2-Aa;H2-Ab1;Il10;Il12rb2;Il1rn;Itga4;Itgam;Lgals3;Ncr1;Lyn;Lyz2;Nfil3;Prf1;Ccl5;Sfpi1;Syk;Tyrobp;Klrk1;Ebi3;Unc93b1;Zbtb32;Il21;
11	MP:0001798	impaired macrophage phagocytosis	10	5.68e-11	6.94e-10	Fcer1g;Fcgr2b;Fcgr3;Fgr;Hck;Lgals3;Anxa1;Lyz2;Ptprj;Clic4;
11	MP:0003436	decreased susceptibility to induced arthritis	12	6.19e-11	7.35e-10	Alox5ap;C3;Cxcr2;Fcgr3;Cfb;Il1rn;Lyz2;Ptgs2;Pglyrp1;Tyrobp;Plcg2;Fcgr4;
11	MP:0003079	decreased susceptibility to induced joint inflammation	12	6.19e-11	7.35e-10	Alox5ap;C3;Cxcr2;Fcgr3;Cfb;Il1rn;Lyz2;Ptgs2;Pglyrp1;Tyrobp;Plcg2;Fcgr4;
11	MP:0008469	abnormal protein level	29	6.7e-11	7.85e-10	C3;Cd14;Cd33;Cxcr2;Ccr2;Ccr5;Csf1r;Csf2rb;Fn1;Cfb;Hck;Hp;Il10;Il10ra;Il12rb2;Il1b;Il1rn;Klra8;Lyn;Lyz2;Ncf1;Prf1;S100a9;Xdh;Clic4;Ebi3;Unc93b1;Il21;Socs2;
11	MP:0011518	abnormal cell chemotaxis	14	8.49e-11	9.81e-10	Cxcr2;Ccr2;Ccr5;Csf3r;Fscn1;Hp;Il1rn;Itga4;Lgals3;Lyz2;Myo1f;S100a4;Ccrl2;Plcg2;
11	MP:0000218	increased leukocyte cell number	32	1.23e-10	1.4e-09	Cxcr5;Cd7;Cxcr2;Ccr2;Ccr5;Csf1r;Fcer1g;Fcgr2b;Fcgr3;H2-Aa;H2-Ab1;Hck;Il10;Itga4;Itgam;Lcn2;Lgals3;Ncr1;Lyn;Lyz2;Nfil3;Prf1;Lilrb3;Ptgs2;Ptprj;Sfpi1;Syk;Tgfbi;Cd40;Tyrobp;Unc93b1;Plcg2;
11	MP:0002444	abnormal T cell physiology	28	1.33e-10	1.5e-09	C3;Cd7;Cd80;Cd83;Chi3l1;Cxcr2;Ccr2;Ccr5;Csf2rb;Csf2rb2;Fcer1g;Gzma;H2-Ab1;Il10;Il12rb2;Il1rn;Itga4;Itgam;Lcn2;Lyz2;Prf1;Lilrb3;Ccl5;Tyrobp;Ccrl2;Zbtb32;Il21;Gpr84;
11	MP:0001835	abnormal antigen presentation	11	1.95e-10	2.17e-09	Ctsd;Fcer1g;Fcgr3;H2-Aa;H2-Ab1;Il10;Lyn;Lyz2;Prf1;Syk;Unc93b1;
11	MP:0002441	abnormal granulocyte morphology	22	2.38e-10	2.61e-09	C3;Cxcr2;Ccr2;Csf1r;Csf2rb;Csf3r;Epx;Fcgr3;Hck;Hdc;Il10;Itgam;Lcn2;Lgals3;Lyn;Lyz2;Prf1;Prg2;S100a9;Sfpi1;Cd40;Clec4e;
11	MP:0002446	abnormal macrophage morphology	21	3.37e-10	3.65e-09	C3;Chi3l1;Ccr2;Ccr5;Csf1r;Ctsd;Fcer1g;Fgr;Grn;Hck;Il10;Lcn2;Lgals3;Lyn;Lyz2;Prf1;Ptgs2;Sfpi1;Syk;Tyrobp;Plcg2;
11	MP:0008713	abnormal cytokine level	21	3.95e-10	4.22e-09	C3;Cd14;Cxcr2;Ccr2;Ccr5;Csf1r;Hck;Il10;Il10ra;Il12rb2;Il1b;Il1rn;Klra8;Lyn;Lyz2;S100a9;Clic4;Ebi3;Unc93b1;Il21;Socs2;
11	MP:0005027	increased susceptibility to parasitic infection	13	4.53e-10	4.78e-09	Cxcr2;Fcer1g;Gzma;H2-Ab1;Il10;Il10ra;Klra8;Lgals3;Lyz2;Prf1;Ptafr;Ebi3;Batf2;
11	MP:0008835	abnormal intercellular signaling peptide or protein level	21	5.37e-10	5.6e-09	C3;Cd14;Cxcr2;Ccr2;Ccr5;Csf1r;Hck;Il10;Il10ra;Il12rb2;Il1b;Il1rn;Klra8;Lyn;Lyz2;S100a9;Clic4;Ebi3;Unc93b1;Il21;Socs2;
11	MP:0002458	abnormal B cell number	24	6.66e-10	6.86e-09	Prdm1;Cxcr5;Cxcr2;Ccr2;Fcgr3;H2-Ab1;Il10;Itga4;Lcn2;Lyn;Lyz2;Prf1;Lilrb3;Ptprj;Sfpi1;Syk;Tgfbi;Cd40;Tyrobp;Klrk1;Unc93b1;Il21;Pik3ap1;Plcg2;
11	MP:0005076	abnormal cell differentiation	40	9.92e-10	1.01e-08	Prdm1;C3;Cd7;Cd80;Cd83;Cxcr2;Ccr2;Ccr5;Csf1r;Csf2rb;Csf2rb2;Csf3r;Ctsd;Fcer1g;H2-Ab1;Il10;Il12rb2;Il1rn;Itga4;Itgam;Ly86;Lyn;Lyz2;Nfil3;Prf1;Lilrb3;Ptgs2;Ptprj;Ccl5;Sfpi1;Syk;Cd40;Tyrobp;Klrk1;Ebi3;Unc93b1;Zbtb32;Il21;Pik3ap1;Plcg2;
11	MP:0009785	altered susceptibility to infection induced morbidity/mortality	13	1.18e-09	1.18e-08	Cd14;Ccr2;Camp;Fgl2;Il1b;Klra8;Ncr1;Lyz2;S100a9;Msr1;Pglyrp1;Klrk1;Batf2;
11	MP:0002409	decreased susceptibility to infection	17	1.19e-09	1.18e-08	Cd14;Cxcr2;Ccr5;Fgl2;H2-Ab1;Il1b;Il1rn;Klra8;Ncr1;Lyz2;Ncf1;Prf1;Ptafr;S100a9;Klrk1;Ebi3;Clec4e;
11	MP:0005416	abnormal circulating protein level	25	1.26e-09	1.23e-08	C3;Cd14;Cd33;Cxcr2;Ccr2;Csf1r;Cfb;Hck;Hp;Il10;Il10ra;Il12rb2;Il1b;Il1rn;Klra8;Lyn;Lyz2;Ncf1;Prf1;S100a9;Xdh;Clic4;Ebi3;Unc93b1;Socs2;
11	MP:0002551	abnormal blood coagulation	17	1.44e-09	1.4e-08	C3;Anxa2;Entpd1;Ctsd;Fcer1g;Fcgr2b;Fgl2;Fn1;H2-Ab1;Il10;Itga2;Ptgs2;Syk;Cd40;Plek;F13a1;Plcg2;
11	MP:0002339	abnormal lymph node morphology	20	1.48e-09	1.41e-08	Cxcr5;C3;Cd80;Cxcr2;Ccr2;Csf2rb;Csf2rb2;Fcgr2b;H2-Aa;H2-Ab1;Hck;Il10;Lyn;Lyz2;Prf1;Pstpip2;Ptgs2;Cd40;Ccrl2;Plcg2;
11	MP:0005164	abnormal response to injury	23	1.49e-09	1.41e-08	C3;Entpd1;Cxcr2;Ccr2;Ccr5;Fcer1g;Fn1;Grn;Il10;Il1b;Il1rn;Itgam;Lgals3;Anxa1;Lyz2;Ncf1;Penk;Ptgs2;Cd40;Clic4;Dusp6;F13a1;Fcgr4;
11	MP:0009676	abnormal hemostasis	17	1.64e-09	1.54e-08	C3;Anxa2;Entpd1;Ctsd;Fcer1g;Fcgr2b;Fgl2;Fn1;H2-Ab1;Il10;Itga2;Ptgs2;Syk;Cd40;Plek;F13a1;Plcg2;
11	MP:0005014	increased B cell number	17	1.86e-09	1.73e-08	Cxcr5;Cxcr2;Ccr2;Fcgr3;H2-Ab1;Il10;Lcn2;Lyz2;Prf1;Lilrb3;Ptprj;Sfpi1;Tgfbi;Cd40;Tyrobp;Unc93b1;Plcg2;
11	MP:0005013	increased lymphocyte cell number	25	1.98e-09	1.82e-08	Cxcr5;Cd7;Cxcr2;Ccr2;Ccr5;Fcer1g;Fcgr3;H2-Aa;H2-Ab1;Il10;Itgam;Lcn2;Ncr1;Lyn;Lyz2;Nfil3;Prf1;Lilrb3;Ptprj;Sfpi1;Tgfbi;Cd40;Tyrobp;Unc93b1;Plcg2;
11	MP:0011181	increased hematopoietic cell number	32	3.77e-09	3.43e-08	Cxcr5;Cd7;Cxcr2;Ccr2;Ccr5;Csf1r;Fcer1g;Fcgr2b;Fcgr3;H2-Aa;H2-Ab1;Hck;Il10;Itga4;Itgam;Lcn2;Lgals3;Ncr1;Lyn;Lyz2;Nfil3;Prf1;Lilrb3;Ptgs2;Ptprj;Sfpi1;Syk;Tgfbi;Cd40;Tyrobp;Unc93b1;Plcg2;
11	MP:0010210	abnormal circulating cytokine level	17	3.89e-09	3.5e-08	C3;Cd14;Cxcr2;Csf1r;Hck;Il10;Il10ra;Il12rb2;Il1b;Il1rn;Klra8;Lyz2;S100a9;Clic4;Ebi3;Unc93b1;Socs2;
11	MP:0008722	abnormal chemokine secretion	9	4.01e-09	3.58e-08	Ccr2;Fcer1g;Grn;Il1rn;Lyz2;Pglyrp1;Clic4;Clec4e;Nod1;
11	MP:0002418	increased susceptibility to viral infection	12	4.11e-09	3.62e-08	Prdm1;Cd14;Cxcr2;Ccr2;Gzma;Klra8;Ncr1;Prf1;Msr1;Tyrobp;Unc93b1;Plcg2;
11	MP:0002221	abnormal lymph organ size	31	4.79e-09	4.18e-08	C3;Cxcr2;Ccr2;Csf1r;Csf2rb;Csf2rb2;Csf3r;Ctsd;Fcer1g;Fcgr2b;Fcgr3;H2-Aa;Hck;Hp;Il10;Il12rb2;Lcn2;Lyn;Lyz2;Prf1;Pstpip2;Ptgs2;Sfpi1;Tgfbi;Cd40;Klrk1;Ccrl2;Unc93b1;Dusp6;Pik3ap1;Plcg2;
11	MP:0008566	increased interferon-gamma secretion	12	5.05e-09	4.36e-08	C3;Cd80;Ccr2;Ccr5;H2-Ab1;Il10;Il1rn;Lyz2;Prf1;Klrk1;Ebi3;Socs2;
11	MP:0002993	arthritis	14	7.59e-09	6.49e-08	Alox5ap;C3;Cxcr2;Fcgr2b;Fcgr3;Cfb;Il1rn;Lyz2;Ncf1;Ptgs2;Pglyrp1;Tyrobp;Plcg2;Fcgr4;
11	MP:0005041	abnormal antigen presentation via MHC class II	7	8.46e-09	7.16e-08	H2-Aa;H2-Ab1;Il10;Lyn;Lyz2;Prf1;Unc93b1;
11	MP:0010766	abnormal NK cell physiology	11	1.02e-08	8.52e-08	Fcer1g;Fcgr3;Il12rb2;Ncr1;Lyz2;Nfil3;Cd244;Prf1;Tyrobp;Klrk1;Plcg2;
11	MP:0005070	impaired natural killer cell mediated cytotoxicity	9	1.35e-08	1.12e-07	Fcer1g;Fcgr3;Ncr1;Nfil3;Cd244;Prf1;Tyrobp;Klrk1;Plcg2;
11	MP:0002933	joint inflammation	14	1.47e-08	1.21e-07	Alox5ap;C3;Cxcr2;Fcgr2b;Fcgr3;Cfb;Il1rn;Lyz2;Ncf1;Ptgs2;Pglyrp1;Tyrobp;Plcg2;Fcgr4;
11	MP:0002453	abnormal B lymphocyte antigen presentation	7	1.53e-08	1.25e-07	H2-Aa;H2-Ab1;Il10;Lyn;Lyz2;Prf1;Unc93b1;
11	MP:0002460	decreased immunoglobulin level	18	1.55e-08	1.25e-07	Prdm1;C3;Cd80;Cd83;Chi3l1;Fcer1g;H2-Ab1;Klra8;Ly86;Lyn;Cxcl9;Nfil3;Prf1;Ptgs2;Cd40;Il21;Pik3ap1;Plcg2;
11	MP:0002357	abnormal spleen white pulp morphology	18	1.63e-08	1.3e-07	Prdm1;Cxcr5;C3;Cxcr2;Ctsd;H2-Ab1;Hck;Il10;Lyn;Lyz2;Prf1;Ptprj;Msr1;Sfpi1;Cd40;Tyrobp;Unc93b1;Il21;
11	MP:0011719	abnormal natural killer cell mediated cytotoxicity	9	1.85e-08	1.45e-07	Fcer1g;Fcgr3;Ncr1;Nfil3;Cd244;Prf1;Tyrobp;Klrk1;Plcg2;
11	MP:0002531	abnormal type I hypersensitivity reaction	9	1.85e-08	1.45e-07	Alox5ap;Ccr2;Csf2rb;Csf2rb2;Fcer1g;Fcgr2b;Fcgr3;Ptafr;Ccrl2;
11	MP:0006387	abnormal T cell number	26	1.87e-08	1.45e-07	Cd7;Cd80;Cd83;Chi3l1;Ccr2;Ccr5;Ctsd;Fcer1g;Fcgr3;H2-Aa;H2-Ab1;Il10;Itga4;Itgam;Ncr1;Lyn;Lyz2;Nfil3;Prf1;Ccl5;Sfpi1;Syk;Klrk1;Ebi3;Unc93b1;Il21;
11	MP:0001545	abnormal hematopoietic system physiology	19	2.23e-08	1.72e-07	Prdm1;C3;Anxa2;Entpd1;Chi3l1;Ccr2;Fcer1g;H2-Aa;Il10;Itga2;Lcn2;Lyz2;Ptgs2;Sfpi1;Syk;Cd40;Unc93b1;Plek;Plcg2;
11	MP:0005597	decreased susceptibility to type I hypersensitivity reaction	7	2.64e-08	2.02e-07	Alox5ap;Ccr2;Csf2rb;Csf2rb2;Fcer1g;Fcgr3;Ccrl2;
11	MP:0005074	impaired granulocyte bactericidal activity	5	4.26e-08	3.22e-07	Itgam;Lyz2;Ncf1;Syk;Pglyrp1;
11	MP:0000260	abnormal angiogenesis	19	4.46e-08	3.35e-07	Prdm1;Anxa2;Cxcr2;Ccr2;Ccr5;Fgr;Fn1;H2-Ab1;Hck;Il10;Il12rb2;Il1b;Il1rn;Anxa1;Lyz2;Ncf1;Ptgs2;Ptprj;Clic4;
11	MP:0005621	abnormal cell physiology	60	5.17e-08	3.84e-07	Arsb;Prdm1;Cxcr5;C3;Cd7;Cd80;Cd83;Chi3l1;Cxcr2;Ccr2;Ccr5;Csf1r;Csf2rb;Csf2rb2;Csf3r;Ctsb;Ctsd;Fscn1;Fcer1g;Fn1;H2-Ab1;Hp;Il10;Il12rb2;Il1rn;Itga2;Itga4;Itgam;Lcn2;Lgals3;Ly86;Lyn;Lyz2;Myo1f;Ncf1;Nfil3;Prf1;Lilrb3;Pstpip2;Ptgs2;Ptprj;S100a4;S100a9;Ccl5;Sfpi1;Syk;Cd40;Tyrobp;Xdh;Klrk1;Msrb1;Ebi3;Ccrl2;Unc93b1;Zbtb32;Il21;Dusp6;P2ry13;Pik3ap1;Plcg2;
11	MP:0000691	enlarged spleen	21	5.46e-08	4.02e-07	C3;Cxcr2;Ccr2;Csf1r;Csf3r;Fcer1g;Fcgr2b;Fcgr3;Hp;Il10;Lcn2;Lyn;Lyz2;Pstpip2;Ptgs2;Sfpi1;Tgfbi;Cd40;Unc93b1;Dusp6;Plcg2;
11	MP:0008706	decreased interleukin-6 secretion	9	6.66e-08	4.86e-07	Cd14;Ccr2;Ccr5;Fcer1g;H2-Ab1;Lyz2;Clic4;Clec4e;Nod1;
11	MP:0005384	cellular phenotype	61	7.51e-08	5.44e-07	Arsb;Prdm1;Cxcr5;C3;Cd7;Cd80;Cd83;Chi3l1;Cxcr2;Ccr2;Ccr5;Csf1r;Csf2rb;Csf2rb2;Csf3r;Ctsb;Ctsd;Fscn1;Fcer1g;Fn1;H2-Ab1;Hp;Il10;Il12rb2;Il1rn;Itga2;Itga4;Itgam;Lcn2;Lgals3;Ly86;Lyn;Lyz2;Myo1f;Ncf1;Nfil3;Prf1;Lilrb3;Pstpip2;Ptgs2;Ptprj;S100a4;S100a9;Ccl5;Sfpi1;Syk;Tgfbi;Cd40;Tyrobp;Xdh;Klrk1;Msrb1;Ebi3;Ccrl2;Unc93b1;Zbtb32;Il21;Dusp6;P2ry13;Pik3ap1;Plcg2;
11	MP:0008698	abnormal interleukin-4 secretion	12	8.52e-08	6.07e-07	Chi3l1;Ccr5;Csf2rb;Csf2rb2;Il12rb2;Il1b;Klra8;Lyz2;Nfil3;Ebi3;Ccrl2;Gpr84;
11	MP:0002494	increased IgM level	12	8.52e-08	6.07e-07	C3;Cd80;Fcgr2b;H2-Ab1;Klra8;Ly86;Lyn;Lyz2;Ptgs2;Msr1;Sfpi1;Cd40;
11	MP:0004794	increased anti-nuclear antigen antibody level	12	9.2e-08	6.5e-07	C3;Fcer1g;Fcgr2b;Fcgr3;H2-Ab1;Il10ra;Il12rb2;Lyn;Lyz2;Cd40;Tyrobp;Unc93b1;
11	MP:0001533	abnormal skeleton physiology	24	9.75e-08	6.83e-07	Alox5ap;C3;Cd14;Cxcr2;Ccr2;Csf1r;Fcer1g;Fcgr2b;Fcgr3;Cfb;Il10;Il1b;Il1rn;Anxa1;Lyz2;Ncf1;Pstpip2;Ptgs2;Syk;Pglyrp1;Tyrobp;Dusp6;Plcg2;Fcgr4;
11	MP:0009642	abnormal blood homeostasis	48	9.9e-08	6.88e-07	C3;Anxa2;Cd14;Cd33;Entpd1;Cxcr2;Ccr2;Csf1r;Ctsb;Ctsd;Fcer1g;Fcgr2b;Fgl2;Fn1;H2-Ab1;Cfb;Hck;Hdc;Hp;Il10;Il10ra;Il12rb2;Il1b;Il1rn;Itga2;Itgam;Klra8;Lgals3;Anxa1;Ltf;Lyn;Lyz2;Ncf1;Prf1;Ptgs2;S100a9;Msr1;Syk;Cd40;Xdh;Clic4;Ebi3;Unc93b1;Plek;F13a1;P2ry13;Socs2;Plcg2;
11	MP:0008560	increased tumor necrosis factor secretion	10	1.51e-07	1.04e-06	Cd80;Ccr2;Grn;Il10;Lgals3;Lyz2;Prf1;Ptgs2;Unc93b1;Socs2;
11	MP:0005042	abnormal level of surface class II molecules	6	1.66e-07	1.13e-06	H2-Aa;H2-Ab1;Il10;Lyn;Lyz2;Prf1;
11	MP:0008561	decreased tumor necrosis factor secretion	10	1.66e-07	1.13e-06	Cd14;Fcer1g;H2-Ab1;Il1b;Lyz2;Syk;Clic4;Unc93b1;Clec4e;Nod1;
11	MP:0002144	abnormal B cell differentiation	19	1.74e-07	1.17e-06	Prdm1;Cd80;Il12rb2;Itga4;Ly86;Lyn;Nfil3;Prf1;Lilrb3;Ptgs2;Ptprj;Sfpi1;Syk;Cd40;Tyrobp;Unc93b1;Il21;Pik3ap1;Plcg2;
11	MP:0008567	decreased interferon-gamma secretion	12	2.35e-07	1.57e-06	Cd7;Ccr2;Ccr5;Fcer1g;Il10;Il12rb2;Il1b;Lyz2;Nfil3;Ccl5;Tyrobp;Plcg2;
11	MP:0002410	decreased susceptibility to viral infection	8	2.66e-07	1.77e-06	Ccr5;Fgl2;Il1b;Klra8;Ncr1;Lyz2;Ncf1;Klrk1;
11	MP:0003725	increased autoantibody level	13	2.71e-07	1.77e-06	C3;Fcer1g;Fcgr2b;Fcgr3;H2-Ab1;Il10ra;Il12rb2;Lyn;Lyz2;Pstpip2;Cd40;Tyrobp;Unc93b1;
11	MP:0005065	abnormal neutrophil morphology	14	2.71e-07	1.77e-06	C3;Cxcr2;Ccr2;Csf3r;Fcgr3;Il10;Itgam;Lcn2;Lyn;Lyz2;S100a9;Sfpi1;Cd40;Clec4e;
11	MP:0008470	abnormal spleen B cell follicle morphology	12	2.88e-07	1.87e-06	Prdm1;Cxcr5;C3;Ctsd;H2-Ab1;Hck;Lyn;Lyz2;Sfpi1;Cd40;Tyrobp;Il21;
11	MP:0001860	liver inflammation	11	3.3e-07	2.12e-06	C3;Ccr2;Fcgr2b;Hp;Il10;Il12rb2;Lyn;Lyz2;Ptprj;Unc93b1;Socs2;
11	MP:0002432	abnormal CD4-positive T cell morphology	18	3.37e-07	2.15e-06	Cd83;Chi3l1;Ccr2;Ccr5;H2-Aa;H2-Ab1;Il10;Il1rn;Itga4;Itgam;Ncr1;Lyz2;Prf1;Ccl5;Sfpi1;Ebi3;Unc93b1;Il21;
11	MP:0002224	abnormal spleen size	24	3.66e-07	2.32e-06	C3;Cxcr2;Ccr2;Csf1r;Csf3r;Fcer1g;Fcgr2b;Fcgr3;Hp;Il10;Lcn2;Lyn;Lyz2;Prf1;Pstpip2;Ptgs2;Sfpi1;Tgfbi;Cd40;Klrk1;Unc93b1;Dusp6;Pik3ap1;Plcg2;
11	MP:0001828	abnormal T cell activation	17	4.21e-07	2.64e-06	C3;Cd80;Cd83;Ccr2;Ccr5;Csf2rb;Csf2rb2;Fcer1g;H2-Ab1;Il10;Il12rb2;Il1rn;Itgam;Lyz2;Ccl5;Tyrobp;Zbtb32;
11	MP:0002620	abnormal monocyte morphology	11	4.45e-07	2.76e-06	Ccr2;Csf1r;Csf3r;Fcgr2b;Itga4;Lcn2;Lgals3;Lyz2;Prf1;Sfpi1;Clec4e;
11	MP:0002145	abnormal T cell differentiation	23	4.42e-07	2.76e-06	C3;Cd7;Cd80;Cd83;Ccr2;Ccr5;Csf2rb;Csf2rb2;Ctsd;Fcer1g;H2-Ab1;Il10;Il12rb2;Il1rn;Itgam;Lyz2;Ccl5;Sfpi1;Tyrobp;Ebi3;Unc93b1;Zbtb32;Il21;
11	MP:0008700	decreased interleukin-4 secretion	9	5.24e-07	3.22e-06	Chi3l1;Csf2rb;Csf2rb2;Il1b;Klra8;Lyz2;Nfil3;Ebi3;Ccrl2;
11	MP:0008073	abnormal CD4-positive T cell number	16	5.28e-07	3.22e-06	Cd83;Chi3l1;Ccr2;H2-Aa;H2-Ab1;Il10;Itga4;Itgam;Ncr1;Lyz2;Prf1;Ccl5;Sfpi1;Ebi3;Unc93b1;Il21;
11	MP:0002435	abnormal effector T cell morphology	20	5.64e-07	3.42e-06	Cd83;Chi3l1;Ccr2;Ccr5;Fcer1g;H2-Aa;H2-Ab1;Il10;Il1rn;Itga4;Itgam;Lgals3;Ncr1;Lyz2;Prf1;Ccl5;Sfpi1;Ebi3;Unc93b1;Il21;
11	MP:0004800	decreased susceptibility to experimental autoimmune encephalomyelitis	9	6.38e-07	3.82e-06	Cd80;Ccr2;Fcer1g;Fcgr3;Il10;Il1b;Ncf1;Tyrobp;Il21;
11	MP:0009787	increased susceptibility to infection induced morbidity/mortality	9	6.38e-07	3.82e-06	Ccr2;Camp;Il1b;Klra8;Ncr1;Lyz2;Msr1;Pglyrp1;Batf2;
11	MP:0001805	decreased IgG level	14	7.93e-07	4.71e-06	Prdm1;Cd80;Cd83;Fcer1g;H2-Ab1;Klra8;Ly86;Lyn;Cxcl9;Nfil3;Ptgs2;Cd40;Il21;Pik3ap1;
11	MP:0003156	abnormal leukocyte migration	11	8.39e-07	4.95e-06	Cxcr5;Ccr2;Ccr5;Hp;Il1rn;Itga4;Itgam;Lgals3;Lyz2;S100a4;S100a9;
11	MP:0008472	abnormal spleen secondary B follicle morphology	10	9.38e-07	5.49e-06	Prdm1;Cxcr5;C3;H2-Ab1;Hck;Lyn;Sfpi1;Cd40;Tyrobp;Il21;
11	MP:0000334	decreased granulocyte number	11	1.03e-06	5.97e-06	C3;Ccr2;Csf2rb;Csf3r;Hdc;Itgam;Lgals3;Lyz2;Sfpi1;Cd40;Clec4e;
11	MP:0010760	abnormal macrophage chemotaxis	8	1.05e-06	6.05e-06	Ccr2;Ccr5;Hp;Il1rn;Itga4;Lgals3;Lyz2;S100a4;
11	MP:0008171	abnormal mature B cell morphology	15	1.12e-06	6.45e-06	Prdm1;Il10;Lyn;Lyz2;Prf1;Lilrb3;Ptgs2;Ptprj;Sfpi1;Cd40;Tyrobp;Unc93b1;Il21;Pik3ap1;Plcg2;
11	MP:0008217	abnormal B cell activation	12	1.13e-06	6.47e-06	Cd80;Il12rb2;Ly86;Lyn;Lilrb3;Sfpi1;Syk;Cd40;Tyrobp;Unc93b1;Pik3ap1;Plcg2;
11	MP:0008537	increased susceptibility to induced colitis	8	1.46e-06	8.25e-06	Ccr2;Il10;Il10ra;Anxa1;Lyz2;Nfil3;Ptgs2;Pglyrp1;
11	MP:0005023	abnormal wound healing	12	1.51e-06	8.48e-06	Cxcr2;Ccr2;Fn1;Il10;Il1b;Il1rn;Anxa1;Lyz2;Ncf1;Penk;Ptgs2;Clic4;
11	MP:0008075	decreased CD4-positive T cell number	13	1.56e-06	8.72e-06	Cd83;Chi3l1;Ccr2;H2-Aa;H2-Ab1;Itga4;Itgam;Ncr1;Prf1;Ccl5;Sfpi1;Ebi3;Il21;
11	MP:0008705	increased interleukin-6 secretion	8	1.62e-06	9e-06	Grn;Il10;Il12rb2;Il1rn;Lgals3;Lyz2;Pglyrp1;Tyrobp;
11	MP:0003795	abnormal bone structure	20	1.76e-06	9.72e-06	Arsb;C3;Cd14;Cxcr2;Ccr2;Csf1r;Fcer1g;Hck;Il10;Anxa1;Lyz2;Ptgs2;Sfpi1;Syk;Tfec;Cd40;Tyrobp;Unc93b1;P2ry13;Plcg2;
11	MP:0003075	altered response to CNS ischemic injury	8	1.8e-06	9.87e-06	C3;Entpd1;Fn1;Il10;Itgam;Lyz2;Ptgs2;Cd40;
11	MP:0008671	abnormal interleukin-13 secretion	7	1.83e-06	9.93e-06	Chi3l1;Csf2rb;Csf2rb2;Il10;Nfil3;Ccrl2;Gpr84;
11	MP:0005166	decreased susceptibility to injury	10	1.84e-06	9.93e-06	C3;Ccr2;Il1b;Itgam;Lgals3;Lyz2;Ptgs2;Cd40;Dusp6;Fcgr4;
11	MP:0005088	increased acute inflammation	10	1.97e-06	1.06e-05	Ccr5;Cybb;Fcgr2b;Fcgr3;Il10;Il1rn;Lyz2;Ncf1;Ptafr;Ptgs2;
11	MP:0008588	abnormal circulating interleukin level	12	2.09e-06	1.12e-05	C3;Cd14;Cxcr2;Il10;Il10ra;Il12rb2;Il1b;Il1rn;Lyz2;Clic4;Ebi3;Socs2;
11	MP:0005463	abnormal CD4-positive T cell physiology	11	2.2e-06	1.17e-05	Cd80;Cd83;Chi3l1;Cxcr2;Fcer1g;H2-Ab1;Il10;Lilrb3;Ccrl2;Il21;Gpr84;
11	MP:0004762	increased anti-double stranded DNA antibody level	9	2.24e-06	1.18e-05	C3;Fcer1g;Fcgr2b;Fcgr3;H2-Ab1;Lyn;Lyz2;Cd40;Tyrobp;
11	MP:0002743	glomerulonephritis	10	2.27e-06	1.19e-05	C3;Ccr2;Fcer1g;Fcgr2b;Il12rb2;Lyn;Lyz2;Cd40;Unc93b1;Plcg2;
11	MP:0005068	abnormal NK cell morphology	9	2.43e-06	1.27e-05	Ccr5;Fcer1g;Ncr1;Lyz2;Nfil3;Prf1;Tyrobp;Klrk1;Ebi3;
11	MP:0005325	abnormal renal glomerulus morphology	15	2.56e-06	1.32e-05	C3;Ccr2;Fcer1g;Fcgr2b;Cfb;Hp;Il12rb2;Lyn;Lyz2;Ptgs2;Cd40;Xdh;Ebi3;Unc93b1;Plcg2;
11	MP:0003091	abnormal cell migration	18	2.55e-06	1.32e-05	Prdm1;Cxcr5;Cxcr2;Ccr2;Ccr5;Csf3r;Fscn1;Hp;Il1rn;Itga4;Itgam;Lgals3;Lyz2;Myo1f;S100a4;S100a9;Ccrl2;Plcg2;
11	MP:0005464	abnormal platelet physiology	9	2.64e-06	1.35e-05	C3;Entpd1;Fcer1g;Itga2;Ptgs2;Syk;Cd40;Plek;Plcg2;
11	MP:0000222	decreased neutrophil cell number	8	2.7e-06	1.37e-05	C3;Ccr2;Csf3r;Itgam;Lyz2;Sfpi1;Cd40;Clec4e;
11	MP:0008751	abnormal interleukin level	13	2.79e-06	1.41e-05	C3;Cd14;Cxcr2;Il10;Il10ra;Il12rb2;Il1b;Il1rn;Lyz2;Clic4;Ebi3;Il21;Socs2;
11	MP:0008396	abnormal osteoclast differentiation	8	3.27e-06	1.65e-05	Ccr2;Csf1r;Fcer1g;Lyz2;Ptgs2;Syk;Tyrobp;Plcg2;
11	MP:0005153	abnormal B cell proliferation	11	3.32e-06	1.66e-05	Cd80;Ly86;Lyn;Lilrb3;Sfpi1;Syk;Cd40;Tyrobp;Unc93b1;Pik3ap1;Plcg2;
11	MP:0000322	increased granulocyte number	13	3.35e-06	1.67e-05	Cxcr2;Ccr2;Csf1r;Fcgr3;Hck;Il10;Itgam;Lcn2;Lgals3;Lyn;Lyz2;Prf1;Sfpi1;
11	MP:0009786	decreased susceptibility to infection induced morbidity/mortality	7	3.44e-06	1.7e-05	Cd14;Fgl2;Il1b;Ncr1;Lyz2;S100a9;Klrk1;
11	MP:0005094	abnormal T cell proliferation	15	3.48e-06	1.71e-05	C3;Cd80;Cd83;Ccr2;Ccr5;Csf2rb;Csf2rb2;Fcer1g;Il10;Il1rn;Itgam;Lyz2;Ccl5;Tyrobp;Zbtb32;
11	MP:0008495	decreased IgG1 level	10	3.64e-06	1.78e-05	Cd80;Cd83;Fcer1g;H2-Ab1;Klra8;Lyn;Nfil3;Ptgs2;Cd40;Il21;
11	MP:0008719	impaired neutrophil recruitment	7	3.88e-06	1.89e-05	Alox5ap;Chi3l1;Cxcr2;Fcgr3;Il1b;Lgals3;Lyz2;
11	MP:0000521	abnormal kidney cortex morphology	16	3.91e-06	1.89e-05	C3;Ccr2;Fcer1g;Fcgr2b;Cfb;Hp;Il12rb2;Lgals3;Lyn;Lyz2;Ptgs2;Cd40;Xdh;Ebi3;Unc93b1;Plcg2;
11	MP:0003691	abnormal microglial cell physiology	6	3.96e-06	1.9e-05	C3;Ccr2;Ccr5;Grn;Lyn;Lyz2;
11	MP:0002534	abnormal type IV hypersensitivity reaction	8	4.33e-06	2.06e-05	Cd83;Ccr5;Fcer1g;Il10;Il1b;Ncf1;Ccl5;Tyrobp;
11	MP:0001859	kidney inflammation	12	4.31e-06	2.06e-05	C3;Ccr2;Fcer1g;Fcgr2b;Il12rb2;Lyn;Lyz2;Ptgs2;Cd40;Xdh;Unc93b1;Plcg2;
11	MP:0002816	colitis	10	4.42e-06	2.09e-05	Ccr2;Ccr5;Il10;Il10ra;Anxa1;Lyz2;Nfil3;Ptgs2;Pglyrp1;Ebi3;
11	MP:0005018	decreased T cell number	19	4.61e-06	2.16e-05	Cd80;Cd83;Chi3l1;Ccr2;Ccr5;Ctsd;Fcer1g;H2-Aa;H2-Ab1;Itga4;Itgam;Ncr1;Lyz2;Prf1;Ccl5;Sfpi1;Klrk1;Ebi3;Il21;
11	MP:0008552	abnormal circulating tumor necrosis factor level	9	4.89e-06	2.27e-05	C3;Cd14;Hck;Il10;Il10ra;Lyz2;S100a9;Clic4;Unc93b1;
11	MP:0000259	abnormal vascular development	19	4.88e-06	2.27e-05	Prdm1;Anxa2;Cxcr2;Ccr2;Ccr5;Fgr;Fn1;H2-Ab1;Hck;Il10;Il12rb2;Il1b;Il1rn;Anxa1;Lyz2;Ncf1;Ptgs2;Ptprj;Clic4;
11	MP:0008637	abnormal circulating interleukin-1 alpha level	4	4.98e-06	2.3e-05	Il10;Il10ra;Il1b;Lyz2;
11	MP:0010740	abnormal dendritic cell chemotaxis	3	5.74e-06	2.62e-05	Fscn1;Ccrl2;Plcg2;
11	MP:0004828	decreased susceptibility to autoimmune hemolytic anemia	3	5.74e-06	2.62e-05	C3;Fcer1g;Fcgr3;
11	MP:0002359	abnormal spleen germinal center morphology	9	6.08e-06	2.77e-05	Prdm1;Cxcr5;C3;H2-Ab1;Hck;Sfpi1;Cd40;Tyrobp;Il21;
11	MP:0008083	decreased single-positive T cell number	14	6.13e-06	2.77e-05	Cd83;Chi3l1;Ccr2;H2-Aa;H2-Ab1;Itga4;Itgam;Ncr1;Lyz2;Prf1;Ccl5;Sfpi1;Ebi3;Il21;
11	MP:0000223	decreased monocyte cell number	6	6.26e-06	2.82e-05	Ccr2;Csf1r;Csf3r;Itga4;Lgals3;Clec4e;
11	MP:0002335	decreased airway responsiveness	5	6.32e-06	2.83e-05	Cxcr2;Ccr2;Csf2rb;Csf2rb2;Il10;
11	MP:0002827	abnormal renal corpuscle morphology	15	6.53e-06	2.91e-05	C3;Ccr2;Fcer1g;Fcgr2b;Cfb;Hp;Il12rb2;Lyn;Lyz2;Ptgs2;Cd40;Xdh;Ebi3;Unc93b1;Plcg2;
11	MP:0002499	chronic inflammation	7	7.58e-06	3.36e-05	Cybb;Il10;Il1rn;Lyz2;Ncf1;Pstpip2;Plcg2;
11	MP:0008499	increased IgG1 level	8	7.96e-06	3.51e-05	Ccr5;Csf2rb;Csf2rb2;Fcgr2b;Il10;Lyn;Pstpip2;Ebi3;
11	MP:0003304	large intestinal inflammation	10	8.14e-06	3.57e-05	Ccr2;Ccr5;Il10;Il10ra;Anxa1;Lyz2;Nfil3;Ptgs2;Pglyrp1;Ebi3;
11	MP:0001601	abnormal myelopoiesis	9	9.23e-06	4.03e-05	Cxcr2;Csf3r;Il10;Lcn2;Lyn;Lyz2;Ptprj;Sfpi1;Tyrobp;
11	MP:0009548	abnormal platelet aggregation	7	9.32e-06	4.05e-05	Entpd1;Fcer1g;Itga2;Ptgs2;Cd40;Plek;Plcg2;
11	MP:0008614	increased circulating interleukin-17 level	4	1.06e-05	4.56e-05	Il10;Il10ra;Lyz2;Ebi3;
11	MP:0008613	abnormal circulating interleukin-17 level	4	1.06e-05	4.56e-05	Il10;Il10ra;Lyz2;Ebi3;
11	MP:0008081	abnormal single-positive T cell number	16	1.2e-05	5.12e-05	Cd83;Chi3l1;Ccr2;H2-Aa;H2-Ab1;Il10;Itga4;Itgam;Ncr1;Lyz2;Prf1;Ccl5;Sfpi1;Ebi3;Unc93b1;Il21;
11	MP:0005376	homeostasis/metabolism phenotype	63	1.22e-05	5.2e-05	Alox5ap;Arsb;C3;Anxa2;Cd14;Cd33;Entpd1;Cxcr2;Ccr2;Ccr5;Csf1r;Csf2rb;Ctsb;Ctsd;Cybb;Fcer1g;Fcgr2b;Fgl2;Fn1;Grn;H2-Ab1;Cfb;Hck;Hdc;Hp;Il10;Il10ra;Il12rb2;Il1b;Il1rn;Itga2;Itgam;Klra8;Lcn2;Lgals3;Anxa1;Ltf;Lyn;Lyz2;Ncf1;Penk;Prf1;Ptgs2;Ptprj;S100a9;Msr1;Syk;Tgfbi;Cd40;Pglyrp1;Tyrobp;Xdh;Clic4;Ebi3;Unc93b1;Plek;Il21;Dusp6;F13a1;P2ry13;Socs2;Plcg2;Fcgr4;
11	MP:0008589	abnormal circulating interleukin-1 level	6	1.25e-05	5.27e-05	Il10;Il10ra;Il1b;Il1rn;Lyz2;Socs2;
11	MP:0008752	abnormal tumor necrosis factor level	10	1.28e-05	5.41e-05	C3;Cd14;Ccr2;Hck;Il10;Il10ra;Lyz2;S100a9;Clic4;Unc93b1;
11	MP:0002136	abnormal kidney physiology	16	1.36e-05	5.68e-05	C3;Ccr2;Cybb;Fcer1g;Fcgr2b;Hp;Il12rb2;Lgals3;Lyn;Lyz2;Ptgs2;Cd40;Xdh;Ebi3;Unc93b1;Plcg2;
11	MP:0000523	cortical renal glomerulopathies	11	1.37e-05	5.73e-05	C3;Ccr2;Fcer1g;Fcgr2b;Il12rb2;Lyn;Lyz2;Ptgs2;Cd40;Unc93b1;Plcg2;
11	MP:0005461	abnormal dendritic cell morphology	8	1.39e-05	5.74e-05	Cd83;Csf1r;Il10;Il1rn;Lyz2;Lilrb3;Tyrobp;Plcg2;
11	MP:0003884	decreased macrophage cell number	8	1.39e-05	5.74e-05	C3;Ccr2;Csf1r;Lgals3;Lyz2;Sfpi1;Tyrobp;Plcg2;
11	MP:0008638	increased circulating interleukin-1 alpha level	3	1.42e-05	5.82e-05	Il10;Il10ra;Lyz2;
11	MP:0001273	decreased metastatic potential	6	1.42e-05	5.82e-05	Cxcr2;Ccr5;Ctsb;Cybb;Il1b;Anxa1;
11	MP:0003447	decreased tumor growth/size	8	1.5e-05	6.1e-05	Cxcr2;Ccr2;Ctsb;Cybb;Il12rb2;Il1b;Anxa1;Lyz2;
11	MP:0001858	intestinal inflammation	11	1.66e-05	6.73e-05	Ccr2;Ccr5;Il10;Il10ra;Lgals3;Anxa1;Lyz2;Nfil3;Ptgs2;Pglyrp1;Ebi3;
11	MP:0005095	decreased T cell proliferation	11	1.74e-05	7.02e-05	Cd80;Cd83;Ccr2;Ccr5;Csf2rb;Csf2rb2;Fcer1g;Il10;Itgam;Ccl5;Tyrobp;
11	MP:0000249	abnormal blood vessel physiology	13	1.77e-05	7.1e-05	C3;Entpd1;Ccr2;Fcer1g;Fcgr2b;Il10;Il1b;Il1rn;Anxa1;Ncf1;Ptafr;Ptgs2;Clic4;
11	MP:0005338	atherosclerotic lesions	9	1.87e-05	7.46e-05	Ccr2;Ccr5;Fn1;Hp;Il10;Lgals3;Lyz2;Ncf1;Msr1;
11	MP:0006298	abnormal platelet activation	7	2e-05	7.95e-05	Entpd1;Fcer1g;Itga2;Ptgs2;Cd40;Plek;Plcg2;
11	MP:0003799	impaired macrophage chemotaxis	6	2.04e-05	8.06e-05	Ccr2;Ccr5;Itga4;Lgals3;Lyz2;S100a4;
11	MP:0001577	anemia	14	2.11e-05	8.32e-05	C3;Fcer1g;Fcgr2b;Fcgr3;Fn1;H2-Ab1;Hck;Il10;Lyn;Lyz2;Ptgs2;Ptprj;Sfpi1;Unc93b1;
11	MP:0009549	decreased platelet aggregation	6	2.29e-05	8.97e-05	Entpd1;Fcer1g;Itga2;Cd40;Plek;Plcg2;
11	MP:0008750	abnormal interferon level	8	2.32e-05	9.05e-05	Ccr2;Il10;Il10ra;Klra8;Lyz2;Ebi3;Unc93b1;Socs2;
11	MP:0010373	myeloid hyperplasia	5	2.37e-05	9.17e-05	Cxcr2;Csf3r;Lcn2;Lyn;Lyz2;
11	MP:0002465	abnormal eosinophil physiology	5	2.37e-05	9.17e-05	Chi3l1;Cxcr2;Csf2rb;Csf2rb2;S100a4;
11	MP:0003991	arteriosclerosis	9	2.51e-05	9.68e-05	Ccr2;Ccr5;Fn1;Hp;Il10;Lgals3;Lyz2;Ncf1;Msr1;
11	MP:0005015	increased T cell number	15	2.54e-05	9.73e-05	Cd7;Ccr2;Ccr5;Fcer1g;Fcgr3;H2-Aa;H2-Ab1;Il10;Itgam;Lyn;Lyz2;Nfil3;Prf1;Sfpi1;Unc93b1;
11	MP:0004804	decreased susceptibility to autoimmune diabetes	6	2.56e-05	9.78e-05	C3;Cd80;Ctsb;Fcer1g;H2-Ab1;Prf1;
11	MP:0005093	decreased B cell proliferation	8	2.66e-05	0.000101	Cd80;Ly86;Lyn;Sfpi1;Cd40;Unc93b1;Pik3ap1;Plcg2;
11	MP:0008113	abnormal macrophage differentiation	3	2.82e-05	0.000105	Csf1r;Lyz2;Sfpi1;
11	MP:0008668	abnormal interleukin-12b secretion	5	2.78e-05	0.000105	Fcer1g;Il10;Lgals3;Lyz2;Unc93b1;
11	MP:0004031	insulitis	5	2.78e-05	0.000105	C3;Cd80;Ctsb;H2-Ab1;Prf1;
11	MP:0000343	altered response to myocardial infarction	7	2.83e-05	0.000105	Ccr2;Ccr5;Fcer1g;Il10;Ncf1;Dusp6;F13a1;
11	MP:0008659	abnormal interleukin-10 secretion	7	2.83e-05	0.000105	Ccr5;Fcer1g;Il10;Lyz2;Nfil3;Prf1;Clec4e;
11	MP:0005061	abnormal eosinophil morphology	8	2.85e-05	0.000106	Ccr2;Csf2rb;Epx;Hck;Itgam;Lgals3;Lyz2;Prg2;
11	MP:0006058	decreased cerebral infarction size	5	3.25e-05	0.000119	C3;Itgam;Lyz2;Ptgs2;Cd40;
11	MP:0008673	decreased interleukin-13 secretion	5	3.25e-05	0.000119	Chi3l1;Csf2rb;Csf2rb2;Nfil3;Ccrl2;
11	MP:0005362	abnormal Langerhans cell physiology	4	3.41e-05	0.000122	Ccr2;Csf1r;Fscn1;Il10;
11	MP:0008669	increased interleukin-12b secretion	4	3.41e-05	0.000122	Il10;Lgals3;Lyz2;Unc93b1;
11	MP:0003303	peritoneal inflammation	4	3.41e-05	0.000122	Il10;Lgals3;Lyn;Ptgs2;
11	MP:0008548	abnormal circulating interferon level	7	3.34e-05	0.000122	Il10;Il10ra;Klra8;Lyz2;Ebi3;Unc93b1;Socs2;
11	MP:0003448	altered tumor morphology	10	3.42e-05	0.000122	Cxcr2;Ccr2;Ctsb;Cybb;Gzma;Il12rb2;Il1b;Anxa1;Lyz2;Prf1;
11	MP:0001614	abnormal blood vessel morphology	27	3.4e-05	0.000122	Prdm1;Anxa2;Cxcr2;Ccr2;Ccr5;Cybb;Fcer1g;Fcgr2b;Fgr;Fn1;H2-Ab1;Hck;Hp;Il10;Il12rb2;Il1b;Il1rn;Lgals3;Anxa1;Lyz2;Ncf1;Ptgs2;Ptprj;Msr1;Syk;Clic4;Ebi3;
11	MP:0008595	abnormal circulating interleukin-6 level	8	3.72e-05	0.000133	C3;Cd14;Cxcr2;Il10;Il10ra;Il1rn;Lyz2;Clic4;
11	MP:0009763	increased sensitivity to induced morbidity/mortality	14	4.18e-05	0.000148	C3;Gzma;Hp;Il10;Lcn2;Lgals3;Anxa1;Lyz2;Ncf1;Penk;Prf1;Ptgs2;Pglyrp1;F13a1;
11	MP:0009764	decreased sensitivity to induced morbidity/mortality	7	4.58e-05	0.000162	Cxcr2;Fcer1g;Hp;Il1b;Anxa1;Lyz2;Clic4;
11	MP:0000067	osteopetrosis	5	5.03e-05	0.000177	Csf1r;Fcer1g;Sfpi1;Tfec;Tyrobp;
11	MP:0004982	abnormal osteoclast morphology	9	5.15e-05	0.00018	C3;Ccr2;Csf1r;Fcer1g;Lyz2;Ptgs2;Syk;Tyrobp;Plcg2;
11	MP:0008211	decreased mature B cell number	11	5.57e-05	0.000194	Prdm1;Lyn;Lyz2;Prf1;Ptprj;Sfpi1;Cd40;Unc93b1;Il21;Pik3ap1;Plcg2;
11	MP:0002497	increased IgE level	7	6.19e-05	0.000215	Cxcr2;Fcer1g;Il10;Lyn;Pstpip2;Ebi3;Il21;
11	MP:0008656	abnormal interleukin-1 beta secretion	6	6.43e-05	0.000222	Ccr5;Fcer1g;Il1b;Il1rn;Lyz2;Socs2;
11	MP:0005466	abnormal T-helper 2 physiology	6	6.43e-05	0.000222	Chi3l1;Cxcr2;Il10;Lilrb3;Ccrl2;Gpr84;
11	MP:0009790	decreased susceptibility to viral infection induced morbidity/mortality	4	6.76e-05	0.000232	Fgl2;Il1b;Ncr1;Klrk1;
11	MP:0000701	abnormal lymph node size	11	7.61e-05	0.00026	Cxcr2;Ccr2;Csf2rb;Csf2rb2;Fcgr2b;H2-Aa;Hck;Lyn;Cd40;Ccrl2;Plcg2;
11	MP:0002472	impaired complement alternative pathway	3	7.77e-05	0.000261	C3;Cfb;Lyz2;
11	MP:0008769	abnormal plasmacytoid dendritic cell physiology	3	7.77e-05	0.000261	Chi3l1;Csf2rb;Csf2rb2;
11	MP:0010962	decreased compact bone mass	3	7.77e-05	0.000261	Il10;Lyz2;Cd40;
11	MP:0008498	decreased IgG3 level	7	7.67e-05	0.000261	Cd83;Fcer1g;Klra8;Ly86;Ptgs2;Cd40;Pik3ap1;
11	MP:0001764	abnormal homeostasis	54	8.11e-05	0.000272	Alox5ap;Arsb;C3;Anxa2;Cd14;Cd33;Entpd1;Cxcr2;Ccr2;Ccr5;Csf1r;Csf2rb;Ctsb;Ctsd;Cybb;Fcer1g;Fcgr2b;Fgl2;Fn1;H2-Ab1;Cfb;Hck;Hdc;Hp;Il10;Il10ra;Il12rb2;Il1b;Il1rn;Itga2;Itgam;Klra8;Lgals3;Anxa1;Ltf;Lyn;Lyz2;Ncf1;Prf1;Ptgs2;S100a9;Msr1;Syk;Cd40;Xdh;Clic4;Ebi3;Unc93b1;Plek;Il21;F13a1;P2ry13;Socs2;Plcg2;
11	MP:0008617	increased circulating interleukin-12 level	4	8.28e-05	0.000275	Il10;Il10ra;Il12rb2;Lyz2;
11	MP:0008042	abnormal NK T cell physiology	4	8.28e-05	0.000275	Cxcr2;Ccr5;Fcer1g;Tyrobp;
11	MP:0008577	increased circulating interferon-gamma level	5	8.46e-05	0.000279	Il10;Il10ra;Klra8;Lyz2;Socs2;
11	MP:0008650	abnormal interleukin-1 secretion	6	8.44e-05	0.000279	Ccr5;Fcer1g;Il1b;Il1rn;Lyz2;Socs2;
11	MP:0004003	abnormal vascular endothelial cell physiology	5	9.55e-05	0.000312	Entpd1;Anxa1;Ncf1;Ptafr;Clic4;
11	MP:0006059	decreased susceptibility to ischemic brain injury	5	9.55e-05	0.000312	C3;Itgam;Lyz2;Ptgs2;Cd40;
11	MP:0008640	abnormal circulating interleukin-1 beta level	5	9.55e-05	0.000312	Il10;Il10ra;Il1b;Lyz2;Socs2;
11	MP:0008497	decreased IgG2b level	6	0.0001	0.000327	Cd83;Fcer1g;Klra8;Ly86;Cd40;Pik3ap1;
11	MP:0000245	abnormal erythropoiesis	18	0.000106	0.000344	C3;Cd33;Fcer1g;Fcgr2b;Fcgr3;Fn1;H2-Ab1;Hck;Il10;Itga4;Lcn2;Lyn;Lyz2;Prf1;Ptgs2;Ptprj;Sfpi1;Unc93b1;
11	MP:0008554	decreased circulating tumor necrosis factor level	5	0.000107	0.000346	C3;Cd14;Lyz2;S100a9;Clic4;
11	MP:0006315	abnormal urine protein level	9	0.000108	0.000346	C3;Ccr2;Fcer1g;Fcgr2b;H2-Ab1;Lyn;Lyz2;Cd40;Ebi3;
11	MP:0002447	abnormal erythrocyte morphology	17	0.00011	0.000352	C3;Cd33;Fcer1g;Fcgr2b;Fcgr3;Fn1;H2-Ab1;Hck;Il10;Lcn2;Lyn;Lyz2;Prf1;Ptgs2;Ptprj;Sfpi1;Unc93b1;
11	MP:0000726	absent lymphocyte	8	0.000114	0.000365	Fcer1g;H2-Ab1;Lyn;Lyz2;Prf1;Sfpi1;Syk;Pik3ap1;
11	MP:0008599	increased circulating interleukin-2 level	3	0.000116	0.000367	Il10;Il10ra;Lyz2;
11	MP:0008551	abnormal circulating interferon-gamma level	6	0.000119	0.000375	Il10;Il10ra;Klra8;Lyz2;Ebi3;Socs2;
11	MP:0005502	abnormal renal/urinary system physiology	19	0.000119	0.000375	Arsb;C3;Ccr2;Cybb;Fcer1g;Fcgr2b;H2-Ab1;Hp;Il12rb2;Lgals3;Lyn;Lyz2;Ptgs2;Cd40;Xdh;Ebi3;Unc93b1;Socs2;Plcg2;
11	MP:0008539	decreased susceptibility to induced colitis	4	0.00012	0.000377	Ccr2;Ccr5;Il10;Ebi3;
11	MP:0005017	decreased B cell number	14	0.00012	0.000377	Prdm1;Itga4;Lyn;Lyz2;Prf1;Ptprj;Sfpi1;Syk;Cd40;Klrk1;Unc93b1;Il21;Pik3ap1;Plcg2;
11	MP:0010639	altered tumor pathology	11	0.000127	0.000397	Cxcr2;Ccr2;Ccr5;Ctsb;Cybb;Gzma;Il12rb2;Il1b;Anxa1;Lyz2;Prf1;
11	MP:0001663	abnormal digestive system physiology	18	0.000134	0.000418	C3;Ccr2;Ccr5;Ctsb;Fcgr2b;H2-Ab1;Il10;Il10ra;Il12rb2;Lgals3;Anxa1;Lyn;Lyz2;Nfil3;Ptgs2;Pglyrp1;Ebi3;P2ry13;
11	MP:0008662	abnormal interleukin-12 secretion	6	0.00014	0.000431	Grn;H2-Ab1;Il10;Lyz2;Msr1;Clic4;
11	MP:0005154	increased B cell proliferation	6	0.00014	0.000431	Lyn;Lilrb3;Syk;Tyrobp;Unc93b1;Plcg2;
11	MP:0002925	abnormal cardiovascular development	20	0.000141	0.000432	Prdm1;Anxa2;Cxcr2;Ccr2;Ccr5;Fgr;Fn1;H2-Ab1;Hck;Il10;Il12rb2;Il1b;Il1rn;Anxa1;Lyz2;Ncf1;Ptgs2;Ptprj;Clic4;Dusp6;
11	MP:0002471	abnormal complement pathway	4	0.000143	0.000437	C3;Cfb;Lyn;Lyz2;
11	MP:0001847	brain inflammation	4	0.000143	0.000437	C3;Cd80;Lgals3;Prf1;
11	MP:0002454	abnormal macrophage antigen presentation	3	0.000164	0.000495	H2-Aa;H2-Ab1;Lyz2;
11	MP:0008500	increased IgG2a level	6	0.000163	0.000495	Fcgr2b;Il10;Lyn;Pstpip2;Tyrobp;Unc93b1;
11	MP:0003690	abnormal glial cell physiology	6	0.000163	0.000495	C3;Ccr2;Ccr5;Grn;Lyn;Lyz2;
11	MP:0000609	abnormal liver physiology	13	0.000168	0.000507	C3;Ccr2;Ccr5;Fcgr2b;Hp;Il10;Il12rb2;Lyn;Lyz2;Ptprj;Unc93b1;P2ry13;Socs2;
11	MP:0003881	abnormal nephron morphology	15	0.000176	0.000529	C3;Ccr2;Fcer1g;Fcgr2b;Cfb;Hp;Il12rb2;Lyn;Lyz2;Ptgs2;Cd40;Xdh;Ebi3;Unc93b1;Plcg2;
11	MP:0005048	thrombosis	7	0.000178	0.000533	Anxa2;Ctsd;Fcgr2b;Fn1;H2-Ab1;Il10;Ptgs2;
11	MP:0000702	enlarged lymph nodes	9	0.000184	0.000547	Cxcr2;Ccr2;Csf2rb;Csf2rb2;Fcgr2b;H2-Aa;Lyn;Cd40;Plcg2;
11	MP:0008641	increased circulating interleukin-1 beta level	4	0.000198	0.000587	Il10;Il10ra;Lyz2;Socs2;
11	MP:0008701	abnormal interleukin-5 secretion	5	0.000205	0.000598	Csf2rb;Csf2rb2;Hck;Ccrl2;Gpr84;
11	MP:0009858	abnormal cellular extravasation	5	0.000205	0.000598	Ccr2;Ccr5;Itga4;Itgam;S100a9;
11	MP:0005671	abnormal response to transplant	6	0.000205	0.000598	Ccr5;Fgl2;H2-Ab1;Il10;Prf1;Cd40;
11	MP:0003711	pathological neovascularization	6	0.000205	0.000598	Cxcr2;Ccr2;Ccr5;Il10;Il1rn;Ptgs2;
11	MP:0008734	decreased susceptibility to endotoxin shock	6	0.000205	0.000598	Cd14;Ccr5;Lyz2;Ptgs2;S100a9;Clic4;
11	MP:0009643	abnormal urine homeostasis	14	0.000214	0.000622	Arsb;C3;Ccr2;Cybb;Fcer1g;Fcgr2b;H2-Ab1;Lyn;Lyz2;Ptgs2;Cd40;Xdh;Ebi3;Socs2;
11	MP:0001869	pancreas inflammation	6	0.00022	0.000639	C3;Cd80;Ctsb;Fcgr2b;H2-Ab1;Prf1;
11	MP:0004952	increased spleen weight	8	0.000232	0.000671	Cxcr2;Csf1r;Fcer1g;Fcgr2b;Fcgr3;Sfpi1;Unc93b1;Dusp6;
11	MP:0010155	abnormal intestine physiology	11	0.000234	0.000673	Ccr2;Ccr5;Il10;Il10ra;Lgals3;Anxa1;Lyz2;Nfil3;Ptgs2;Pglyrp1;Ebi3;
11	MP:0000693	spleen hyperplasia	7	0.000239	0.000685	Csf3r;Il10;Lcn2;Lyn;Ptgs2;Sfpi1;Plcg2;
11	MP:0002334	abnormal airway responsiveness	5	0.000249	0.000709	Cxcr2;Ccr2;Csf2rb;Csf2rb2;Il10;
11	MP:0008661	decreased interleukin-10 secretion	5	0.000249	0.000709	Fcer1g;Il10;Lyz2;Nfil3;Clec4e;
11	MP:0008071	absent B cells	6	0.000254	0.00072	Lyn;Lyz2;Prf1;Sfpi1;Syk;Pik3ap1;
11	MP:0005605	increased bone mass	6	0.000254	0.00072	Cd14;Csf1r;Fcer1g;Sfpi1;Tfec;Tyrobp;
11	MP:0002330	abnormal bronchial provocation	5	0.000273	0.000771	Cxcr2;Ccr2;Csf2rb;Csf2rb2;Il10;
11	MP:0000219	increased neutrophil cell number	8	0.000293	0.000824	Cxcr2;Fcgr3;Il10;Itgam;Lcn2;Lyn;Lyz2;Sfpi1;
11	MP:0010960	abnormal compact bone mass	3	0.000295	0.000827	Il10;Lyz2;Cd40;
11	MP:0004945	abnormal bone resorption	5	0.0003	0.000838	Csf1r;Fcer1g;Il1b;Syk;Tyrobp;
11	MP:0008658	decreased interleukin-1 beta secretion	4	0.000306	0.000853	Ccr5;Fcer1g;Il1b;Lyz2;
11	MP:0005390	skeleton phenotype	33	0.000346	0.00096	Alox5ap;Arsb;C3;Cd14;Cxcr2;Ccr2;Csf1r;Fcer1g;Fcgr2b;Fcgr3;Cfb;Hck;Il10;Il1b;Il1rn;Lgals3;Anxa1;Lyz2;Ncf1;Pstpip2;Ptgs2;Sfpi1;Syk;Tfec;Cd40;Pglyrp1;Tyrobp;Unc93b1;Dusp6;P2ry13;Socs2;Plcg2;Fcgr4;
11	MP:0008043	abnormal NK cell number	6	0.000357	0.000987	Ccr5;Ncr1;Lyz2;Nfil3;Prf1;Ebi3;
12	MP:0004147	increased porphyrin level	6	5.72e-12	1.52e-09	Ank1;Fech;Hmbs;Spna1;Spnb1;Urod;
12	MP:0001770	abnormal iron level	8	2.92e-10	3.87e-08	Alas2;Ank1;Epb4.2;F10;Rhd;Spna1;Spnb1;Urod;
12	MP:0005637	abnormal iron homeostasis	8	4.55e-10	4.02e-08	Alas2;Ank1;Epb4.2;F10;Rhd;Spna1;Spnb1;Urod;
12	MP:0002812	spherocytosis	5	1.6e-09	1.06e-07	Ank1;Epb4.2;Slc4a1;Spna1;Spnb1;
12	MP:0010164	increased hemolysis	4	3.23e-09	1.71e-07	Ank1;Slc4a1;Spna1;Spnb1;
12	MP:0002640	reticulocytosis	7	8.03e-09	3.54e-07	Ank1;Epb4.2;Fech;Slc4a1;Spna1;Spnb1;Tspan33;
12	MP:0011188	increased erythrocyte protoporphyrin level	4	1.16e-08	4.09e-07	Ank1;Fech;Spna1;Spnb1;
12	MP:0003656	abnormal erythrocyte physiology	6	1.34e-08	4.09e-07	Ank1;Fech;Rhd;Slc4a1;Spna1;Spnb1;
12	MP:0000192	abnormal mineral level	9	1.39e-08	4.09e-07	Alas2;Ank1;Epb4.2;F10;Rhd;Slc4a1;Spna1;Spnb1;Urod;
12	MP:0005636	abnormal mineral homeostasis	9	2.44e-08	6.47e-07	Alas2;Ank1;Epb4.2;F10;Rhd;Slc4a1;Spna1;Spnb1;Urod;
12	MP:0002424	abnormal reticulocyte morphology	7	3.31e-08	7.97e-07	Ank1;Epb4.2;Fech;Slc4a1;Spna1;Spnb1;Tspan33;
12	MP:0003657	abnormal erythrocyte osmotic lysis	5	4.25e-08	9.38e-07	Ank1;Fech;Slc4a1;Spna1;Spnb1;
12	MP:0002447	abnormal erythrocyte morphology	12	5.04e-08	1.03e-06	Alas2;Ank1;Aqp1;Epb4.2;Fech;Gypa;Slc4a1;Spna1;Spnb1;Tmod1;Racgap1;Tspan33;
12	MP:0010163	hemolysis	5	6.91e-08	1.24e-06	Ank1;Fech;Slc4a1;Spna1;Spnb1;
12	MP:0001765	abnormal ion homeostasis	9	7.03e-08	1.24e-06	Alas2;Ank1;Epb4.2;F10;Rhd;Slc4a1;Spna1;Spnb1;Urod;
12	MP:0000245	abnormal erythropoiesis	12	1.4e-07	2.32e-06	Alas2;Ank1;Aqp1;Epb4.2;Fech;Gypa;Slc4a1;Spna1;Spnb1;Tmod1;Racgap1;Tspan33;
12	MP:0002596	abnormal hematocrit	8	2e-07	3.12e-06	Ank1;Aqp1;Epb4.2;Fech;Slc4a1;Spna1;Spnb1;Tspan33;
12	MP:0002594	low mean erythrocyte cell number	4	2.76e-07	4.06e-06	Ank1;Slc4a1;Spna1;Spnb1;
12	MP:0001586	abnormal erythrocyte cell number	8	3.58e-07	5e-06	Ank1;Aqp1;Epb4.2;Fech;Slc4a1;Spna1;Spnb1;Tspan33;
12	MP:0008956	decreased cellular hemoglobin content	3	6.25e-07	8.29e-06	Ank1;Spna1;Spnb1;
12	MP:0001577	anemia	9	6.79e-07	8.57e-06	Alas2;Ank1;Epb4.2;Fech;Slc4a1;Spna1;Spnb1;Tmod1;Tspan33;
12	MP:0002813	microcytosis	4	7.89e-07	8.71e-06	Ank1;Slc4a1;Spna1;Spnb1;
12	MP:0000611	jaundice	4	7.89e-07	8.71e-06	Ank1;Fech;Spna1;Spnb1;
12	MP:0002875	decreased erythrocyte cell number	7	7.26e-07	8.71e-06	Ank1;Epb4.2;Fech;Slc4a1;Spna1;Spnb1;Tspan33;
12	MP:0000208	decreased hematocrit	7	8.22e-07	8.71e-06	Ank1;Epb4.2;Fech;Slc4a1;Spna1;Spnb1;Tspan33;
12	MP:0008954	abnormal cellular hemoglobin content	3	1.09e-06	1.11e-05	Ank1;Spna1;Spnb1;
12	MP:0010034	abnormal erythrocyte clearance	3	1.74e-06	1.65e-05	Ank1;Spna1;Spnb1;
12	MP:0010035	increased erythrocyte clearance	3	1.74e-06	1.65e-05	Ank1;Spna1;Spnb1;
12	MP:0002874	decreased hemoglobin content	6	2.49e-06	2.28e-05	Ank1;Epb4.2;Fech;Slc4a1;Spna1;Spnb1;
12	MP:0005097	polychromatophilia	4	3.14e-06	2.77e-05	Ank1;Fech;Slc4a1;Spna1;
12	MP:0000314	schistocytosis	3	5.1e-06	4.36e-05	Ank1;Spna1;Spnb1;
12	MP:0001585	hemolytic anemia	4	6.35e-06	5.1e-05	Ank1;Slc4a1;Spna1;Spnb1;
12	MP:0002643	poikilocytosis	4	6.35e-06	5.1e-05	Ank1;Slc4a1;Spna1;Spnb1;
12	MP:0009395	increased nucleated erythrocyte cell number	4	7.83e-06	6.1e-05	Ank1;Slc4a1;Spna1;Spnb1;
12	MP:0001429	dehydration	5	1.01e-05	7.67e-05	Aqp1;Cdkn2c;Epb4.2;Slc6a9;Slc4a1;
12	MP:0000226	abnormal mean corpuscular volume	5	1.07e-05	7.87e-05	Ank1;Aqp1;Epb4.2;Slc4a1;Spna1;
12	MP:0008742	abnormal kidney iron level	3	1.12e-05	8.01e-05	Ank1;Spna1;Spnb1;
12	MP:0005563	abnormal hemoglobin content	6	1.21e-05	8.27e-05	Ank1;Epb4.2;Fech;Slc4a1;Spna1;Spnb1;
12	MP:0000691	enlarged spleen	9	1.22e-05	8.27e-05	Ank1;Cdkn2c;Epb4.2;Fech;Slc4a1;Spna1;Spnb1;Tspan33;E2f2;
12	MP:0011181	increased hematopoietic cell number	12	1.45e-05	9.62e-05	Ank1;Birc5;Aqp1;Cd36;Cdkn2c;Epb4.2;Fech;Slc4a1;Spna1;Spnb1;Tspan33;E2f2;
12	MP:0002123	abnormal hematopoiesis	17	1.7e-05	0.00011	Alas2;Ank1;Birc5;Aqp1;Cd36;Cdkn2c;Epb4.2;Fech;Gypa;Slc4a1;Spna1;Spnb1;Tmod1;Racgap1;Rsad2;Tspan33;E2f2;
12	MP:0005344	increased circulating bilirubin level	4	1.93e-05	0.000116	Ank1;Fech;Spna1;Spnb1;
12	MP:0002642	anisocytosis	4	1.93e-05	0.000116	Ank1;Fech;Spna1;Spnb1;
12	MP:0002429	abnormal blood cell morphology/development	17	1.91e-05	0.000116	Alas2;Ank1;Birc5;Aqp1;Cd36;Cdkn2c;Epb4.2;Fech;Gypa;Slc4a1;Spna1;Spnb1;Tmod1;Racgap1;Rsad2;Tspan33;E2f2;
12	MP:0008810	increased circulating iron level	3	2.07e-05	0.000122	Rhd;Spna1;Spnb1;
12	MP:0001569	abnormal circulating bilirubin level	4	2.26e-05	0.00013	Ank1;Fech;Spna1;Spnb1;
12	MP:0010770	preweaning lethality	22	2.37e-05	0.000133	Alas2;Ank1;Birc5;Aqp1;Cdc25b;Cdkn2c;Ect2;F10;Fech;Slc6a9;Hmbs;Klf3;Saa3;Slc4a1;Spna1;Spnb1;Tmod1;Urod;Racgap1;Esco2;Nusap1;E2f2;
12	MP:0002080	prenatal lethality	17	2.49e-05	0.000137	Alas2;Ank1;Birc5;Aqp1;Cdkn2c;Ect2;F10;Fech;Slc6a9;Hmbs;Spna1;Spnb1;Tmod1;Urod;Racgap1;Esco2;Nusap1;
12	MP:0001588	abnormal hemoglobin	6	2.65e-05	0.000143	Ank1;Epb4.2;Fech;Slc4a1;Spna1;Spnb1;
12	MP:0002591	decreased mean corpuscular volume	4	3.03e-05	0.000161	Ank1;Epb4.2;Slc4a1;Spna1;
12	MP:0005397	hematopoietic system phenotype	18	3.38e-05	0.000175	Alas2;Ank1;Birc5;Aqp1;Cd36;Cdkn2c;Epb4.2;Fech;Gypa;Rhd;Slc4a1;Spna1;Spnb1;Tmod1;Racgap1;Rsad2;Tspan33;E2f2;
12	MP:0002641	anisopoikilocytosis	3	4.65e-05	0.000232	Ank1;Spna1;Spnb1;
12	MP:0010067	increased red blood cell distribution width	4	4.54e-05	0.000232	Ank1;Fech;Spna1;Spnb1;
12	MP:0010066	abnormal red blood cell distribution width	4	4.84e-05	0.000233	Ank1;Fech;Spna1;Spnb1;
12	MP:0011180	abnormal hematopoietic cell number	14	4.82e-05	0.000233	Alas2;Ank1;Birc5;Aqp1;Cd36;Cdkn2c;Epb4.2;Fech;Slc4a1;Spna1;Spnb1;Racgap1;Tspan33;E2f2;
12	MP:0008387	hypochromic anemia	3	6.08e-05	0.000283	Ank1;Fech;Spna1;
12	MP:0002810	microcytic anemia	3	6.08e-05	0.000283	Ank1;Slc4a1;Spna1;
12	MP:0010768	mortality/aging	24	6.54e-05	0.000299	Alas2;Ank1;Birc5;Aqp1;Cd36;Cdc25b;Cdkn2c;Ect2;F10;Fech;Slc6a9;Hmbs;Klf3;Saa3;Slc4a1;Snca;Spna1;Spnb1;Tmod1;Urod;Racgap1;Esco2;Nusap1;E2f2;
12	MP:0011176	abnormal erythroblast morphology	3	6.89e-05	0.00031	Ank1;Slc4a1;Spna1;
12	MP:0010769	abnormal survival	23	8.8e-05	0.000389	Alas2;Ank1;Birc5;Aqp1;Cdc25b;Cdkn2c;Ect2;F10;Fech;Slc6a9;Hmbs;Klf3;Saa3;Slc4a1;Snca;Spna1;Spnb1;Tmod1;Urod;Racgap1;Esco2;Nusap1;E2f2;
12	MP:0002396	abnormal hematopoietic system morphology/development	17	0.0001	0.000435	Alas2;Ank1;Birc5;Aqp1;Cd36;Cdkn2c;Epb4.2;Fech;Gypa;Slc4a1;Spna1;Spnb1;Tmod1;Racgap1;Rsad2;Tspan33;E2f2;
12	MP:0000240	extramedullary hematopoiesis	5	0.000116	0.000496	Ank1;Cdkn2c;Spna1;Spnb1;Tspan33;
12	MP:0005640	abnormal mean corpuscular hemoglobin concentration	3	0.00012	0.000506	Ank1;Epb4.2;Spna1;
12	MP:0004152	abnormal circulating iron level	3	0.000146	0.000606	Rhd;Spna1;Spnb1;
12	MP:0001625	cardiac hypertrophy	5	0.000162	0.000659	Ank1;Cd36;Slc4a1;Spna1;Spnb1;
12	MP:0002224	abnormal spleen size	9	0.000201	0.000806	Ank1;Cdkn2c;Epb4.2;Fech;Slc4a1;Spna1;Spnb1;Tspan33;E2f2;
12	MP:0008807	increased liver iron level	3	0.000246	0.000972	Ank1;Spna1;Urod;

## Sheet: Disease Ontology (DO) terms
Table S2. Enrichment analysis of 12 gene clusters using DO terms
Cluster	TermID	Name	Num_genes	P-value	FDR (<0.1)	List_of_genes
1	DOID:11054	urinary bladder cancer	4	0.0198	0.0975	Cdkn1a;Cflar;Fasl;Plaur;
1	DOID:0050621	respiratory system benign neoplasm	3	0.0187	0.0957	Cdkn1a;Fasl;Il2;
1	DOID:0050338	primary bacterial infectious disease	4	0.0178	0.0944	Bcl2a1d;Bcl2l11;Fasl;Sh2d1a;
1	DOID:3856	male reproductive organ cancer	11	0.0172	0.0944	Bcl2a1d;Cdk5r1;Cdkn1a;Cflar;F2r;Il2;Smad7;Ndrg1;Plaur;Foxo1;Pmepa1;
1	DOID:3119	gastrointestinal system cancer	14	0.0171	0.0944	Bcl2l11;Casp6;Cdkn1a;Cflar;F2r;Fasl;Il2;Il6ra;Smad7;Gadd45b;Ndrg1;Plaur;Pmepa1;Acsl3;
1	DOID:10283	prostate cancer	11	0.0155	0.0926	Bcl2a1d;Cdk5r1;Cdkn1a;Cflar;F2r;Il2;Smad7;Ndrg1;Plaur;Foxo1;Pmepa1;
1	DOID:3571	liver cancer	8	0.0146	0.0906	Cdkn1a;F2r;Fasl;Il2;Il6ra;Gadd45b;Plaur;Acsl3;
1	DOID:289	endometriosis	5	0.0125	0.0848	Cdkn1a;F2r;Fasl;Il6ra;Actn1;
1	DOID:10155	intestinal cancer	8	0.012	0.0848	Bcl2l11;Casp6;Cdkn1a;Cflar;F2r;Fasl;Plaur;Pmepa1;
1	DOID:0060056	hypersensitivity reaction disease	8	0.013	0.0848	Camk4;Cdkn1a;Fasl;Il2;Il6ra;Smad7;Ptprf;Sh2d1a;
1	DOID:0014667	disease of metabolism	12	0.0123	0.0848	Ecm1;Fasl;Il2;Il6ra;Il7r;Lipg;Smad7;Pcsk1;Plaur;Rorc;Sgk1;Acsl3;
1	DOID:9256	colorectal cancer	8	0.0106	0.0846	Bcl2l11;Casp6;Cdkn1a;Cflar;F2r;Fasl;Plaur;Pmepa1;
1	DOID:5672	large intestine cancer	8	0.0106	0.0846	Bcl2l11;Casp6;Cdkn1a;Cflar;F2r;Fasl;Plaur;Pmepa1;
1	DOID:3082	interstitial lung disease	3	0.00939	0.0844	F2r;Fasl;Sgk1;
1	DOID:3146	lipid metabolism disorder	3	0.00939	0.0844	Ecm1;Plaur;Acsl3;
1	DOID:1909	melanoma	8	0.00834	0.0844	Bcl2l11;Cdkn1a;Cflar;F2r;Fasl;Il2;Smad7;Plaur;
1	DOID:219	colon cancer	8	0.00944	0.0844	Bcl2l11;Casp6;Cdkn1a;Cflar;F2r;Fasl;Plaur;Pmepa1;
1	DOID:526	Human immunodeficiency virus infectious disease	5	0.00515	0.0624	F2r;Fasl;Il2;Il7r;Plaur;
1	DOID:1793	pancreatic cancer	8	0.00524	0.0624	F2r;Fasl;Il2;Il6ra;Smad7;Ndrg1;Plaur;Mgat4a;
1	DOID:170	endocrine gland cancer	10	0.00339	0.0484	Cdkn1a;F2r;Fasl;Il2;Il6ra;Smad7;Ndrg1;P2ry2;Plaur;Mgat4a;
1	DOID:2531	hematologic cancer	13	0.00309	0.0484	Bcl2a1d;Bcl2l11;Cdkn1a;Cflar;F2r;Fasl;Il2;Il6ra;Smad7;Ndrg1;Pde4b;Plaur;Foxo1;
1	DOID:4007	bladder carcinoma	3	0.0022	0.0394	Cflar;Fasl;Plaur;
1	DOID:3770	pulmonary fibrosis	3	0.00122	0.0249	F2r;Fasl;Sgk1;
1	DOID:1240	leukemia	12	0.0012	0.0249	Bcl2a1d;Bcl2l11;Cdkn1a;Cflar;F2r;Fasl;Il2;Smad7;Ndrg1;Pde4b;Plaur;Foxo1;
1	DOID:0060083	immune system cancer	14	0.00119	0.0249	Abl2;Bcl2a1d;Bcl2l11;Cdkn1a;Cflar;F2r;Fasl;Il2;Il6ra;Smad7;Ndrg1;Pde4b;Plaur;Foxo1;
1	DOID:1520	colon carcinoma	6	0.00043	0.0154	Bcl2l11;Casp6;Cdkn1a;Cflar;F2r;Fasl;
1	DOID:1037	lymphoblastic leukemia	8	0.000242	0.0115	Bcl2a1d;Bcl2l11;Cdkn1a;F2r;Fasl;Il2;Smad7;Pde4b;
1	DOID:1040	chronic lymphocytic leukemia	7	8.9e-05	0.00697	Bcl2a1d;Bcl2l11;F2r;Fasl;Il2;Smad7;Pde4b;
1	DOID:1036	chronic leukemia	7	9.75e-05	0.00697	Bcl2a1d;Bcl2l11;F2r;Fasl;Il2;Smad7;Pde4b;
3	DOID:612	primary immunodeficiency disease	3	0.00231	0.09	Cd3d;Icos;Decr1;
5	DOID:3068	glioblastoma	3	0.0405	0.0939	App;Rhob;Ccnd1;
5	DOID:201	connective tissue cancer	4	0.0394	0.0932	Ccnd1;Ifngr1;Lrp1;Osm;
5	DOID:863	nervous system disease	12	0.0371	0.0904	Apoe;App;C5ar1;Ccnd1;Cx3cr1;Cxcl10;Lrp1;Slc11a1;Padi2;Slpi;Sdc3;Irf5;
5	DOID:0050687	cell type cancer	14	0.0374	0.0904	Apoe;App;Rhob;Asah1;Ccnd1;Ctss;Ggh;Il13ra1;Itgax;Lrp1;Slc11a1;Osm;Slpi;Axl;
5	DOID:8778	Crohn's disease	3	0.0298	0.0751	Cx3cr1;Slc11a1;Irak3;
5	DOID:1074	kidney failure	3	0.0298	0.0751	Apoe;Ccnd1;Axl;
5	DOID:5295	intestinal disease	4	0.0286	0.0751	Cx3cr1;Cxcl10;Slc11a1;Irak3;
5	DOID:3978	extrinsic cardiomyopathy	4	0.0296	0.0751	Apoe;Cx3cr1;Cxcl10;Klf2;
5	DOID:0050700	cardiomyopathy	4	0.0296	0.0751	Apoe;Cx3cr1;Cxcl10;Klf2;
5	DOID:3363	coronary arteriosclerosis	4	0.0206	0.0729	Apoe;Cx3cr1;Cxcl10;Klf2;
5	DOID:0050589	inflammatory bowel disease	4	0.0223	0.0729	Cx3cr1;Cxcl10;Slc11a1;Irak3;
5	DOID:0070004	myeloma	4	0.0258	0.0729	Ccnd1;Lrp1;Osm;Sulf2;
5	DOID:4960	bone marrow cancer	4	0.0258	0.0729	Ccnd1;Lrp1;Osm;Sulf2;
5	DOID:3069	astrocytoma	4	0.0258	0.0729	App;Rhob;Ccnd1;Ctss;
5	DOID:3393	coronary heart disease	4	0.0258	0.0729	Apoe;Cx3cr1;Cxcl10;Klf2;
5	DOID:557	kidney disease	5	0.0232	0.0729	Apoe;Ccnd1;Cx3cr1;Cxcl10;Axl;
5	DOID:18	urinary system disease	5	0.0239	0.0729	Apoe;Ccnd1;Cx3cr1;Cxcl10;Axl;
5	DOID:2348	arteriosclerotic cardiovascular disease	5	0.0239	0.0729	Apoe;Cx3cr1;Cxcl10;Klf2;Lrp1;
5	DOID:1936	atherosclerosis	5	0.0239	0.0729	Apoe;Cx3cr1;Cxcl10;Klf2;Lrp1;
5	DOID:552	pneumonia	3	0.0165	0.0617	Apoe;Ccnd1;Slpi;
5	DOID:0014667	disease of metabolism	10	0.0135	0.0522	Apoe;App;Ccnd1;Ctss;Cxcl10;Klf2;Slc11a1;Osm;Sdc3;Irf5;
5	DOID:1398	parasitic infectious disease	3	0.0127	0.052	Apoe;Ifngr1;Slc11a1;
5	DOID:9538	multiple myeloma	4	0.013	0.052	Ccnd1;Lrp1;Osm;Sulf2;
5	DOID:6713	cerebrovascular disease	4	0.0118	0.0509	Apoe;App;C5ar1;Cx3cr1;
5	DOID:0060158	acquired metabolic disease	9	0.00917	0.0409	Apoe;App;Ccnd1;Ctss;Cxcl10;Klf2;Slc11a1;Sdc3;Irf5;
5	DOID:2789	parasitic protozoa infectious disease	3	0.0081	0.0376	Apoe;Ifngr1;Slc11a1;
5	DOID:2868	arterial occlusive disease	6	0.00756	0.0366	Apoe;C5ar1;Cx3cr1;Cxcl10;Klf2;Lrp1;
5	DOID:2349	arteriosclerosis	6	0.00707	0.0357	Apoe;C5ar1;Cx3cr1;Cxcl10;Klf2;Lrp1;
5	DOID:1289	neurodegenerative disease	9	0.00571	0.0301	Apoe;App;C5ar1;Cx3cr1;Cxcl10;Lrp1;Slc11a1;Padi2;Irf5;
5	DOID:423	myopathy	5	0.00496	0.0274	App;Ctss;Cxcl10;Sdc3;Mtmr14;
5	DOID:66	muscle tissue disease	5	0.00496	0.0274	App;Ctss;Cxcl10;Sdc3;Mtmr14;
5	DOID:0080000	muscular disease	5	0.00496	0.0274	App;Ctss;Cxcl10;Sdc3;Mtmr14;
5	DOID:16	integumentary system disease	6	0.00494	0.0274	App;Ccnd1;Cx3cr1;Il13ra1;Slc11a1;Osm;
5	DOID:3070	malignant glioma	7	0.0046	0.0274	App;Rhob;Ccnd1;Ctss;Il13ra1;Osm;Axl;
5	DOID:37	skin disease	6	0.00348	0.0252	App;Ccnd1;Cx3cr1;Il13ra1;Slc11a1;Osm;
5	DOID:8632	Kaposi's sarcoma	3	0.00127	0.00978	Ifngr1;Lrp1;Osm;
5	DOID:2841	asthma	6	0.00113	0.00978	C5ar1;Cx3cr1;Cxcl10;Il13ra1;Slc11a1;Irak3;
5	DOID:1176	bronchial disease	6	0.00126	0.00978	C5ar1;Cx3cr1;Cxcl10;Il13ra1;Slc11a1;Irak3;
5	DOID:3083	chronic obstructive pulmonary disease	5	0.000789	0.00763	C5ar1;Ctss;Cxcl10;Slc11a1;Slpi;
5	DOID:3213	demyelinating disease	6	0.000271	0.00286	Apoe;Cx3cr1;Cxcl10;Slc11a1;Padi2;Irf5;
5	DOID:2377	multiple sclerosis	6	0.000234	0.00271	Apoe;Cx3cr1;Cxcl10;Slc11a1;Padi2;Irf5;
5	DOID:2320	obstructive lung disease	8	0.00018	0.00232	C5ar1;Ctss;Cx3cr1;Cxcl10;Il13ra1;Slc11a1;Slpi;Irak3;
5	DOID:3342	bone inflammation disease	10	0.00012	0.00173	Apoe;C5ar1;Cx3cr1;Cxcl10;Ifngr1;Slc11a1;Osm;Padi2;Sdc3;Irf5;
5	DOID:7148	rheumatoid arthritis	10	4.73e-05	0.00143	Apoe;C5ar1;Cx3cr1;Cxcl10;Ifngr1;Slc11a1;Osm;Padi2;Sdc3;Irf5;
5	DOID:850	lung disease	10	4.96e-05	0.00143	Apoe;C5ar1;Ccnd1;Ctss;Cx3cr1;Cxcl10;Il13ra1;Slc11a1;Slpi;Irak3;
5	DOID:0050161	lower respiratory tract disease	10	5.97e-05	0.00143	Apoe;C5ar1;Ccnd1;Ctss;Cx3cr1;Cxcl10;Il13ra1;Slc11a1;Slpi;Irak3;
5	DOID:848	arthritis	10	7.81e-05	0.00143	Apoe;C5ar1;Cx3cr1;Cxcl10;Ifngr1;Slc11a1;Osm;Padi2;Sdc3;Irf5;
5	DOID:1579	respiratory system disease	10	8.16e-05	0.00143	Apoe;C5ar1;Ccnd1;Ctss;Cx3cr1;Cxcl10;Il13ra1;Slc11a1;Slpi;Irak3;
5	DOID:0080001	bone disease	11	8.62e-05	0.00143	Apoe;C5ar1;Ccnd1;Cx3cr1;Cxcl10;Ifngr1;Slc11a1;Osm;Padi2;Sdc3;Irf5;
5	DOID:17	musculoskeletal system disease	14	5.38e-05	0.00143	Apoe;App;C5ar1;Ccnd1;Ctss;Cx3cr1;Cxcl10;Ifngr1;Slc11a1;Osm;Padi2;Sdc3;Irf5;Mtmr14;
7	DOID:74	hematopoietic system disease	4	0.0116	0.0723	Brca2;Car2;Gata1;Fancd2;
7	DOID:4961	bone marrow disease	3	0.00357	0.0297	Brca2;Gata1;Fancd2;
7	DOID:12449	aplastic anemia	3	0.00183	0.0229	Brca2;Gata1;Fancd2;
7	DOID:2355	anemia	4	0.00105	0.0229	Brca2;Car2;Gata1;Fancd2;
8	DOID:0070004	myeloma	5	0.0365	0.0965	Runx2;Hpse;Itgav;Maf;Mmp8;
8	DOID:4960	bone marrow cancer	5	0.0365	0.0965	Runx2;Hpse;Itgav;Maf;Mmp8;
8	DOID:0050161	lower respiratory tract disease	8	0.0348	0.0965	Alox5;Cat;Csf1;Maf;Mmp8;Mmp9;Pik3cg;Elane;
8	DOID:0060158	acquired metabolic disease	11	0.0357	0.0965	Aldh2;Alox5;Capn1;Cat;Gnai2;Mmp9;Pla2g4a;Tnfrsf4;Pik3cg;Txnip;Pygl;
8	DOID:178	vascular disease	12	0.033	0.0942	Abcd1;Aldh2;Alox5;Cat;Cd34;Csf1;Hpse;Itgav;Mmp8;Mmp9;Elane;Arrb2;
8	DOID:850	lung disease	8	0.0311	0.0908	Alox5;Cat;Csf1;Maf;Mmp8;Mmp9;Pik3cg;Elane;
8	DOID:10825	essential hypertension	3	0.0302	0.0898	Aldh2;Cat;Mmp9;
8	DOID:2596	larynx cancer	3	0.0236	0.0719	Lgals1;Mmp9;Mgst1;
8	DOID:3082	interstitial lung disease	3	0.018	0.0678	Csf1;Mmp8;Mmp9;
8	DOID:2403	aneurysm disease	3	0.0198	0.0678	Hpse;Mmp8;Mmp9;
8	DOID:4362	cervical cancer	5	0.0194	0.0678	Aldh2;Cd34;Csf1;Mmp9;Pik3cg;
8	DOID:2893	cervix carcinoma	5	0.0194	0.0678	Aldh2;Cd34;Csf1;Mmp9;Pik3cg;
8	DOID:2320	obstructive lung disease	7	0.0182	0.0678	Alox5;Cat;Maf;Mmp8;Mmp9;Pik3cg;Elane;
8	DOID:9119	acute myeloid leukemia	6	0.0212	0.0678	Cd34;Csf1;Hpse;Mmp9;Pla2g4a;Elane;
8	DOID:8692	myeloid leukemia	7	0.0218	0.0678	Cd34;Csf1;Hpse;Mmp9;Pla2g4a;Pik3cg;Elane;
8	DOID:3342	bone inflammation disease	9	0.0204	0.0678	Cat;Csf1;Hpse;Itgav;Xcl1;Mmp9;Pla2g4a;Tnfrsf9;Pik3cg;
8	DOID:1793	pancreatic cancer	8	0.0218	0.0678	Aldh2;Alox5;Cd34;Csf1;Lgals1;Mmp9;Skap2;Txnip;
8	DOID:0080001	bone disease	10	0.0202	0.0678	Cat;Runx2;Csf1;Hpse;Itgav;Xcl1;Mmp9;Pla2g4a;Tnfrsf9;Pik3cg;
8	DOID:0050686	organ system cancer	31	0.0195	0.0678	Plin2;Aldh2;Alox5;Capn1;Cat;Runx2;Cd34;Csf1;Hpse;Itgav;Lag3;Lgals1;Maf;Mmp8;Mmp9;Pla2g4a;Rad9;Rbl2;S100a11;Tnfrsf9;Xpa;Gadd45g;Zeb2;Pik3cg;Elane;Skap2;Txnip;Mgst1;Nek6;Glipr1;Rassf2;
8	DOID:0050687	cell type cancer	22	0.0161	0.0663	Plin2;Aldh2;Alox5;Cat;Runx2;Cd34;Csf1;Hpse;Itgav;Lgals1;Mmp9;Rbl2;S100a11;Tnfrsf4;Xpa;Zeb2;Pik3cg;Skap2;Plxnc1;Glipr1;Trps1;Rassf2;
8	DOID:848	arthritis	9	0.0151	0.0641	Cat;Csf1;Hpse;Itgav;Xcl1;Mmp9;Pla2g4a;Tnfrsf9;Pik3cg;
8	DOID:8567	Hodgkin's lymphoma	4	0.014	0.0615	Lag3;Lgals1;Mmp9;Pik3cg;
8	DOID:2841	asthma	6	0.0137	0.0615	Alox5;Cat;Maf;Mmp9;Pik3cg;Elane;
8	DOID:0060083	immune system cancer	14	0.0131	0.0613	Runx2;Cd34;Csf1;Hpse;Itgav;Lag3;Lgals1;Maf;Mmp8;Mmp9;Pla2g4a;Rbl2;Pik3cg;Elane;
8	DOID:0060058	lymphoma	5	0.0126	0.0606	Lag3;Lgals1;Mmp9;Rbl2;Pik3cg;
8	DOID:193	reproductive organ cancer	16	0.0118	0.0589	Plin2;Aldh2;Alox5;Capn1;Runx2;Cd34;Csf1;Hpse;Itgav;Lgals1;Mmp9;Rad9;Rbl2;Xpa;Pik3cg;Glipr1;
8	DOID:8552	chronic myeloid leukemia	3	0.0104	0.0566	Cd34;Pik3cg;Elane;
8	DOID:10952	nephritis	4	0.0103	0.0566	Xcl1;Maf;Mmp9;Elane;
8	DOID:7148	rheumatoid arthritis	9	0.0105	0.0566	Cat;Csf1;Hpse;Itgav;Xcl1;Mmp9;Pla2g4a;Tnfrsf9;Pik3cg;
8	DOID:2531	hematologic cancer	14	0.0109	0.0566	Runx2;Cd34;Csf1;Hpse;Itgav;Lag3;Lgals1;Maf;Mmp8;Mmp9;Pla2g4a;Rbl2;Pik3cg;Elane;
8	DOID:3627	aortic aneurysm	3	0.00806	0.0491	Hpse;Mmp8;Mmp9;
8	DOID:2921	glomerulonephritis	4	0.00799	0.0491	Xcl1;Maf;Mmp9;Elane;
8	DOID:2349	arteriosclerosis	8	0.00681	0.0491	Abcd1;Aldh2;Alox5;Csf1;Itgav;Mmp8;Mmp9;Elane;
8	DOID:2868	arterial occlusive disease	8	0.0074	0.0491	Abcd1;Aldh2;Alox5;Csf1;Itgav;Mmp8;Mmp9;Elane;
8	DOID:170	endocrine gland cancer	11	0.00693	0.0491	Aldh2;Alox5;Runx2;Cd34;Csf1;Hpse;Lgals1;Mmp9;Gadd45g;Skap2;Txnip;
8	DOID:0050117	disease by infectious agent	12	0.00702	0.0491	Plin2;Alox5;Capn1;Cd34;Lmnb1;Mmp9;Pla2g4a;Tnfrsf4;Unc119;Pik3cg;Elane;Apobec3;
8	DOID:3119	gastrointestinal system cancer	18	0.00621	0.0491	Plin2;Aldh2;Alox5;Cd34;Hpse;Itgav;Lgals1;Mmp9;Pla2g4a;Rbl2;S100a11;Tnfrsf9;Xpa;Gadd45g;Zeb2;Pik3cg;Nek6;Rassf2;
8	DOID:7693	abdominal aortic aneurysm	3	0.00436	0.0469	Hpse;Mmp8;Mmp9;
8	DOID:1749	squamous cell carcinoma	10	0.000799	0.0469	Aldh2;Cat;Csf1;Hpse;Itgav;Mmp9;Rbl2;S100a11;Xpa;Rassf2;
8	DOID:686	liver carcinoma	11	0.00139	0.0469	Plin2;Aldh2;Hpse;Itgav;Lgals1;Mmp9;Rbl2;Tnfrsf9;Gadd45g;Zeb2;Nek6;
8	DOID:684	hepatocellular carcinoma	11	0.00139	0.0469	Plin2;Aldh2;Hpse;Itgav;Lgals1;Mmp9;Rbl2;Tnfrsf9;Gadd45g;Zeb2;Nek6;
8	DOID:3744	cervical squamous cell carcinoma	5	0.00529	0.0469	Aldh2;Cd34;Csf1;Mmp9;Pik3cg;
8	DOID:1176	bronchial disease	7	0.00369	0.0469	Alox5;Cat;Maf;Mmp8;Mmp9;Pik3cg;Elane;
8	DOID:3571	liver cancer	11	0.00226	0.0469	Plin2;Aldh2;Hpse;Itgav;Lgals1;Mmp9;Rbl2;Tnfrsf9;Gadd45g;Zeb2;Nek6;
8	DOID:305	carcinoma	14	0.00216	0.0469	Plin2;Aldh2;Cat;Csf1;Hpse;Itgav;Mmp9;Rbl2;S100a11;Xpa;Zeb2;Skap2;Trps1;Rassf2;
8	DOID:557	kidney disease	8	0.00479	0.0469	Aldh2;Runx2;Csf1;Hpse;Xcl1;Maf;Mmp9;Elane;
8	DOID:18	urinary system disease	8	0.00502	0.0469	Aldh2;Runx2;Csf1;Hpse;Xcl1;Maf;Mmp9;Elane;
8	DOID:2348	arteriosclerotic cardiovascular disease	8	0.00502	0.0469	Abcd1;Aldh2;Alox5;Csf1;Itgav;Mmp8;Mmp9;Elane;
8	DOID:1936	atherosclerosis	8	0.00502	0.0469	Abcd1;Aldh2;Alox5;Csf1;Itgav;Mmp8;Mmp9;Elane;
8	DOID:9351	diabetes mellitus	11	0.0038	0.0469	Aldh2;Alox5;Capn1;Cat;Gnai2;Mmp9;Pla2g4a;Tnfrsf4;Pik3cg;Txnip;Pygl;
8	DOID:120	female reproductive organ cancer	10	0.00477	0.0469	Plin2;Aldh2;Alox5;Cd34;Csf1;Hpse;Itgav;Mmp9;Rad9;Pik3cg;
8	DOID:0050013	carbohydrate metabolism disease	11	0.00536	0.0469	Aldh2;Alox5;Capn1;Cat;Gnai2;Mmp9;Pla2g4a;Tnfrsf4;Pik3cg;Txnip;Pygl;
8	DOID:4194	glucose metabolism disease	11	0.00536	0.0469	Aldh2;Alox5;Capn1;Cat;Gnai2;Mmp9;Pla2g4a;Tnfrsf4;Pik3cg;Txnip;Pygl;
9	DOID:3070	malignant glioma	4	0.0195	0.0857	Foxm1;Melk;Chek2;Mlf1ip;
9	DOID:4766	embryoma	6	0.0188	0.0857	Bard1;Foxm1;Melk;Rad51;Rrm1;Chek2;
9	DOID:688	embryonal cancer	6	0.0192	0.0857	Bard1;Foxm1;Melk;Rad51;Rrm1;Chek2;
9	DOID:3068	glioblastoma	3	0.00601	0.0661	Foxm1;Chek2;Mlf1ip;
9	DOID:3069	astrocytoma	4	0.00202	0.0444	Foxm1;Melk;Chek2;Mlf1ip;
10	DOID:5409	lung small cell carcinoma	3	0.0367	0.0899	Epor;Mki67;Kif14;
10	DOID:3908	non-small cell lung carcinoma	3	0.0333	0.0837	Ccnb2;Mki67;Rrm2;
10	DOID:3910	lung adenocarcinoma	3	0.0316	0.0817	Ccnb2;Mki67;Rrm2;
10	DOID:263	kidney cancer	5	0.0301	0.0817	Ccnd3;Epor;Mki67;Tyms;Abcg2;
10	DOID:1793	pancreatic cancer	6	0.0315	0.0817	Bub1;Plk1;Kif20a;Rrm2;Tyms;Rnasel;
10	DOID:0060083	immune system cancer	10	0.0275	0.0774	Acp5;Bub1;Ccnd3;Dck;Epor;Gcnt1;Lmo2;Mki67;Tyms;Abcg2;
10	DOID:1107	esophageal carcinoma	4	0.0262	0.0761	Ccna2;Tyms;Abcg2;Ube2c;
10	DOID:2531	hematologic cancer	10	0.0239	0.0717	Acp5;Bub1;Ccnd3;Dck;Epor;Gcnt1;Lmo2;Mki67;Tyms;Abcg2;
10	DOID:3342	bone inflammation disease	7	0.0217	0.0673	Acp5;Aldh1a1;Ccnd3;Gcnt1;Plk1;Tyms;Slc22a4;
10	DOID:5041	esophageal cancer	5	0.0205	0.0657	Ccna2;Mki67;Tyms;Abcg2;Ube2c;
10	DOID:1749	squamous cell carcinoma	6	0.0184	0.0611	Tspo;Dck;Mki67;Tk1;Tyms;Kif14;
10	DOID:0060089	endocrine organ benign neoplasm	3	0.0122	0.0582	Tspo;Ccnd3;Epor;
10	DOID:2394	ovarian cancer	4	0.0147	0.0582	Ccnd3;Tk1;Tyms;Fbxo5;
10	DOID:4451	renal carcinoma	5	0.0166	0.0582	Ccnd3;Epor;Mki67;Tyms;Abcg2;
10	DOID:4450	renal cell carcinoma	5	0.0166	0.0582	Ccnd3;Epor;Mki67;Tyms;Abcg2;
10	DOID:7148	rheumatoid arthritis	7	0.0125	0.0582	Acp5;Aldh1a1;Ccnd3;Gcnt1;Plk1;Tyms;Slc22a4;
10	DOID:120	female reproductive organ cancer	7	0.0165	0.0582	Ccnd3;Epor;Mki67;Tk1;Tyms;Abcg2;Fbxo5;
10	DOID:848	arthritis	7	0.0169	0.0582	Acp5;Aldh1a1;Ccnd3;Gcnt1;Plk1;Tyms;Slc22a4;
10	DOID:170	endocrine gland cancer	8	0.0152	0.0582	Bub1;Epor;Mki67;Plk1;Kif20a;Rrm2;Tyms;Rnasel;
10	DOID:1240	leukemia	9	0.0148	0.0582	Bub1;Ccnd3;Dck;Epor;Gcnt1;Lmo2;Mki67;Tyms;Abcg2;
10	DOID:162	cancer	27	0.0141	0.0582	Acp5;Bub1;Tspo;Ccna2;Ccnb2;Ccnd3;Cdkn2d;Dck;Epor;Gcnt1;Kif11;Lmo2;Mki67;Nek2;Plk1;Kif20a;Rrm2;Tk1;Tyms;Rnasel;Abcg2;Fbxo5;2810417H13;Ube2c;Kif2c;Casc5;Kif14;
10	DOID:2151	malignant ovarian surface epithelial-stromal neoplasm	3	0.00951	0.0524	Ccnd3;Tk1;Tyms;
10	DOID:4001	ovarian carcinoma	3	0.00951	0.0524	Ccnd3;Tk1;Tyms;
10	DOID:2152	ovary epithelial cancer	3	0.00951	0.0524	Ccnd3;Tk1;Tyms;
10	DOID:0050687	cell type cancer	17	0.00957	0.0524	Bub1;Tspo;Ccna2;Ccnd3;Cdkn2d;Dck;Epor;Mki67;Nek2;Plk1;Rrm2;Tk1;Tyms;Rnasel;Abcg2;Casc5;Kif14;
10	DOID:14566	disease of cellular proliferation	28	0.00656	0.0469	Acp5;Aldh1a1;Bub1;Tspo;Ccna2;Ccnb2;Ccnd3;Cdkn2d;Dck;Epor;Gcnt1;Kif11;Lmo2;Mki67;Nek2;Plk1;Kif20a;Rrm2;Tk1;Tyms;Rnasel;Abcg2;Fbxo5;2810417H13;Ube2c;Kif2c;Casc5;Kif14;
10	DOID:4645	retinal cancer	3	0.00528	0.0409	Ccna2;Plk1;Kif14;
10	DOID:771	retinal cell cancer	3	0.00528	0.0409	Ccna2;Plk1;Kif14;
10	DOID:768	retinoblastoma	3	0.00528	0.0409	Ccna2;Plk1;Kif14;
10	DOID:4766	embryoma	12	0.00305	0.033	Bub1;Tspo;Epor;Mki67;Nek2;Plk1;Rrm2;Tk1;Rnasel;Abcg2;Casc5;Kif14;
10	DOID:688	embryonal cancer	12	0.00319	0.033	Bub1;Tspo;Epor;Mki67;Nek2;Plk1;Rrm2;Tk1;Rnasel;Abcg2;Casc5;Kif14;
10	DOID:0060116	sensory system cancer	4	0.00228	0.0303	Ccna2;Mki67;Plk1;Kif14;
10	DOID:2174	ocular cancer	4	0.00228	0.0303	Ccna2;Mki67;Plk1;Kif14;
10	DOID:3905	lung carcinoma	7	0.000617	0.0303	Ccnb2;Dck;Epor;Mki67;Rrm2;Tk1;Kif14;
10	DOID:0050615	respiratory system cancer	11	0.00096	0.0303	Ccnb2;Ccnd3;Dck;Epor;Mki67;Rrm2;Tk1;Tyms;Abcg2;Casc5;Kif14;
10	DOID:1324	lung cancer	10	0.00151	0.0303	Ccnb2;Dck;Epor;Mki67;Rrm2;Tk1;Tyms;Abcg2;Casc5;Kif14;
10	DOID:2994	germ cell cancer	13	0.00215	0.0303	Bub1;Tspo;Epor;Mki67;Nek2;Plk1;Rrm2;Tk1;Tyms;Rnasel;Abcg2;Casc5;Kif14;
10	DOID:0050686	organ system cancer	25	0.00209	0.0303	Acp5;Bub1;Tspo;Ccna2;Ccnb2;Ccnd3;Dck;Epor;Gcnt1;Lmo2;Mki67;Nek2;Plk1;Kif20a;Rrm2;Tk1;Tyms;Rnasel;Abcg2;Fbxo5;2810417H13;Ube2c;Kif2c;Casc5;Kif14;
11	DOID:1107	esophageal carcinoma	4	0.0572	0.0962	Alcam;Ctsd;Anxa1;Ptgs2;
11	DOID:0050177	monogenic disease	6	0.057	0.0962	Arsb;Cybb;Il1b;Ltf;Ncf1;Ptgs2;
11	DOID:9256	colorectal cancer	7	0.0569	0.0962	Cxcr5;Anxa2;Itga2;Anxa1;Ptgs2;Msr1;Nod1;
11	DOID:5672	large intestine cancer	7	0.0569	0.0962	Cxcr5;Anxa2;Itga2;Anxa1;Ptgs2;Msr1;Nod1;
11	DOID:1287	cardiovascular system disease	11	0.0536	0.094	Alox5ap;C3;Cd14;Cd80;Chi3l1;Il1b;Itga2;Ptgs2;Xdh;F13a1;Nod1;
11	DOID:219	colon cancer	7	0.0519	0.092	Cxcr5;Anxa2;Itga2;Anxa1;Ptgs2;Msr1;Nod1;
11	DOID:8567	Hodgkin's lymphoma	3	0.0504	0.0905	Il1b;Ptgs2;Sfpi1;
11	DOID:1909	melanoma	7	0.0471	0.0855	Alcam;Ctsb;Ctsd;Il1b;Itga2;Itgam;Ifi30;
11	DOID:150	disease of mental health	12	0.0442	0.0811	C3;Cd14;Chi3l1;Ctsd;Cybb;Il10ra;Il1b;Itga2;Itgam;Ptgs2;Naaa;Dusp6;
11	DOID:552	pneumonia	3	0.0428	0.0801	Cd14;Il1b;Anxa1;
11	DOID:9119	acute myeloid leukemia	5	0.0432	0.0801	Cd7;Csf1r;Csf3r;Il1b;Sfpi1;
11	DOID:229	female reproductive system disease	5	0.0417	0.0792	C3;Ctsb;Il1b;Ltf;Ptgs2;
11	DOID:2723	dermatitis	4	0.0382	0.0734	Cd14;Cd83;Il1b;Ltf;
11	DOID:50	thyroid gland disease	3	0.0357	0.0693	Cd80;Il1b;Ptgs2;
11	DOID:5517	stomach carcinoma	4	0.035	0.0687	Cd14;Ctsb;Il1b;Itga2;
11	DOID:0060058	lymphoma	4	0.035	0.0687	Il1b;Ptgs2;Sfpi1;Il21;
11	DOID:1398	parasitic infectious disease	3	0.0335	0.0674	Ctsb;Cybb;Il1b;
11	DOID:3324	mood disorder	4	0.0319	0.0649	C3;Il1b;Itga2;Dusp6;
11	DOID:178	vascular disease	11	0.0317	0.0649	Alox5ap;C3;Cd14;Cd80;Chi3l1;Il1b;Itga2;Ptgs2;Xdh;F13a1;Nod1;
11	DOID:934	viral infectious disease	8	0.0296	0.0618	Cxcr5;Cd14;Cd80;Csf1r;Ctsh;Il1b;Sfpi1;Il21;
11	DOID:16	integumentary system disease	6	0.0284	0.06	Cd14;Cd83;Ctsd;Il1b;Ltf;Nod1;
11	DOID:1520	colon carcinoma	4	0.0262	0.0561	Cxcr5;Anxa2;Anxa1;Ptgs2;
11	DOID:1247	blood coagulation disease	3	0.0254	0.0552	Anxa2;Itgam;F13a1;
11	DOID:3118	hepatobiliary disease	5	0.0237	0.0525	Cd14;Fgl2;Il1b;Anxa1;F13a1;
11	DOID:1289	neurodegenerative disease	10	0.0239	0.0525	C3;Cd14;Cd80;Ctsb;Ctsd;Cybb;Il1b;Itgam;Ptgs2;Naaa;
11	DOID:2789	parasitic protozoa infectious disease	3	0.0219	0.05	Ctsb;Cybb;Il1b;
11	DOID:9261	nasopharynx carcinoma	3	0.0219	0.05	Anxa2;Cd80;Ltf;
11	DOID:10534	stomach cancer	8	0.0221	0.05	Cd14;Cd80;Ctsb;Il1b;Itga2;Ptgs2;Xdh;Plcg2;
11	DOID:0050615	respiratory system cancer	10	0.0218	0.05	Anxa2;Cd80;Cd83;Ctsb;Il10ra;Il1b;Napsa;Anxa1;Ltf;Ptgs2;
11	DOID:37	skin disease	6	0.0208	0.0497	Cd14;Cd83;Ctsd;Il1b;Ltf;Nod1;
11	DOID:3363	coronary arteriosclerosis	5	0.0175	0.0424	Alox5ap;Cd14;Cd80;F13a1;Nod1;
11	DOID:409	liver disease	5	0.0167	0.041	Cd14;Fgl2;Il1b;Anxa1;F13a1;
11	DOID:1307	dementia	7	0.0137	0.0343	C3;Ctsd;Cybb;Il1b;Itgam;Ptgs2;Naaa;
11	DOID:1037	lymphoblastic leukemia	6	0.012	0.0304	Cxcr5;Cd83;Il1b;Sfpi1;Il21;F13a1;
11	DOID:8692	myeloid leukemia	7	0.0115	0.0295	Cd7;Csf1r;Csf3r;Il1b;Itgam;Sfpi1;Socs2;
11	DOID:1561	cognitive disorder	11	0.0104	0.0271	C3;Chi3l1;Ctsd;Cybb;Il10ra;Il1b;Itga2;Itgam;Ptgs2;Naaa;Dusp6;
11	DOID:680	tauopathy	7	0.0091	0.0242	C3;Ctsd;Cybb;Il1b;Itgam;Ptgs2;Naaa;
11	DOID:8857	lupus erythematosus	5	0.00845	0.0229	C3;Cd83;Il10ra;Il1b;Itgam;
11	DOID:10652	Alzheimer's disease	7	0.0084	0.0229	C3;Ctsd;Cybb;Il1b;Itgam;Ptgs2;Naaa;
11	DOID:1036	chronic leukemia	5	0.00797	0.0223	Cxcr5;Cd83;Il1b;Sfpi1;Il21;
11	DOID:1040	chronic lymphocytic leukemia	5	0.00751	0.0214	Cxcr5;Cd83;Il1b;Sfpi1;Il21;
11	DOID:0060031	autoimmune disease of gastrointestinal tract	3	0.00654	0.0189	Il18rap;Il1b;Il21;
11	DOID:9074	systemic lupus erythematosus	5	0.00585	0.0172	C3;Cd83;Il10ra;Il1b;Itgam;
11	DOID:0070004	myeloma	6	0.0053	0.0159	Prdm1;Chi3l1;Il12rb2;Il1b;Ncr1;Sfpi1;
11	DOID:4960	bone marrow cancer	6	0.0053	0.0159	Prdm1;Chi3l1;Il12rb2;Il1b;Ncr1;Sfpi1;
11	DOID:3393	coronary heart disease	6	0.0053	0.0159	Alox5ap;Cd14;Cd80;Il1b;F13a1;Nod1;
11	DOID:8577	ulcerative colitis	5	0.00479	0.0152	Cd14;Cd80;Il18rap;Il1b;Nod1;
11	DOID:7148	rheumatoid arthritis	9	0.0046	0.0152	Cd14;Cd80;Cd83;Chi3l1;Il1b;Anxa1;Ncf4;Ptgs2;Il21;
11	DOID:936	brain disease	10	0.00466	0.0152	Alox5ap;C3;Anxa2;Cd14;Ctsd;Il1b;Itga2;Anxa1;Ptgs2;F13a1;
11	DOID:7	disease of anatomical entity	31	0.00471	0.0152	Alox5ap;C3;Anxa2;Cd14;Cd80;Cd83;Chi3l1;Csf1r;Csf3r;Ctsb;Ctsd;Ctsh;Ctsw;Cybb;Fgl2;Il10ra;Il12rb2;Il18rap;Il1b;Itga2;Itgam;Napsa;Anxa1;Ltf;Ncf4;Ptgs2;Xdh;Il21;Naaa;F13a1;Nod1;
11	DOID:114	heart disease	8	0.0044	0.0151	Alox5ap;C3;Cd14;Cd80;Il1b;Itga2;F13a1;Nod1;
11	DOID:234	colon adenocarcinoma	3	0.00364	0.0128	Anxa2;Anxa1;Ptgs2;
11	DOID:331	central nervous system disease	15	0.00362	0.0128	Alox5ap;C3;Anxa2;Cd14;Cd80;Ctsb;Ctsd;Cybb;Il1b;Itga2;Itgam;Anxa1;Ptgs2;Naaa;F13a1;
11	DOID:3119	gastrointestinal system cancer	17	0.0036	0.0128	Alcam;Cxcr5;Anxa2;Cd14;Cd80;Cd83;Ctsb;Ctsd;Il1b;Itga2;Anxa1;Ptgs2;Msr1;Xdh;Dusp6;Nod1;Plcg2;
11	DOID:10608	celiac disease	3	0.00307	0.0117	Il18rap;Il1b;Il21;
11	DOID:2349	arteriosclerosis	8	0.00313	0.0117	Alox5ap;Cd14;Cd80;Chi3l1;Ptgs2;Xdh;F13a1;Nod1;
11	DOID:2348	arteriosclerotic cardiovascular disease	8	0.00227	0.00892	Alox5ap;Cd14;Cd80;Chi3l1;Ptgs2;Xdh;F13a1;Nod1;
11	DOID:1936	atherosclerosis	8	0.00227	0.00892	Alox5ap;Cd14;Cd80;Chi3l1;Ptgs2;Xdh;F13a1;Nod1;
11	DOID:9538	multiple myeloma	6	0.00188	0.00776	Prdm1;Chi3l1;Il12rb2;Il1b;Ncr1;Sfpi1;
11	DOID:1176	bronchial disease	7	0.00179	0.00758	Anxa2;Cd14;Chi3l1;Il18rap;Il1b;Ptgs2;Xdh;
11	DOID:14566	disease of cellular proliferation	36	0.00169	0.00734	Alcam;Alox5ap;Prdm1;Cxcr5;Anxa2;Cd14;Cd7;Cd80;Cd83;Chi3l1;Csf1r;Csf3r;Ctsb;Ctsd;Cybb;Il10ra;Il12rb2;Il1b;Itga2;Itgam;Napsa;Anxa1;Ltf;Ncr1;Ptgs2;Msr1;Sfpi1;Xdh;Clic4;Il21;Ifi30;Dusp6;F13a1;Nod1;Socs2;Plcg2;
11	DOID:2841	asthma	7	0.00159	0.00711	Anxa2;Cd14;Chi3l1;Il18rap;Il1b;Ptgs2;Xdh;
11	DOID:399	tuberculosis	5	0.00143	0.00653	C3;Cd14;Cd80;Il1b;Ncr1;
11	DOID:2237	hepatitis	3	0.00136	0.00641	Fgl2;Il1b;Anxa1;
11	DOID:403	mouth disease	5	0.00129	0.00641	Cd14;Il12rb2;Il1b;Ltf;Ptgs2;
11	DOID:0050700	cardiomyopathy	7	0.00133	0.00641	Alox5ap;Cd14;Cd80;Il1b;Itga2;F13a1;Nod1;
11	DOID:3978	extrinsic cardiomyopathy	7	0.00133	0.00641	Alox5ap;Cd14;Cd80;Il1b;Itga2;F13a1;Nod1;
11	DOID:162	cancer	36	0.00127	0.00641	Alcam;Alox5ap;Prdm1;Cxcr5;Anxa2;Cd14;Cd7;Cd80;Cd83;Chi3l1;Csf1r;Csf3r;Ctsb;Ctsd;Cybb;Il10ra;Il12rb2;Il1b;Itga2;Itgam;Napsa;Anxa1;Ltf;Ncr1;Ptgs2;Msr1;Sfpi1;Xdh;Clic4;Il21;Ifi30;Dusp6;F13a1;Nod1;Socs2;Plcg2;
11	DOID:1091	tooth disease	5	0.00106	0.00596	Cd14;Il12rb2;Il1b;Ltf;Ptgs2;
11	DOID:1240	leukemia	13	0.00108	0.00596	Cxcr5;Anxa2;Cd7;Cd83;Csf1r;Csf3r;Cybb;Il1b;Itgam;Sfpi1;Il21;F13a1;Socs2;
11	DOID:0050338	primary bacterial infectious disease	6	0.000813	0.00479	Prdm1;C3;Cd14;Cd80;Il1b;Ncr1;
11	DOID:2868	arterial occlusive disease	9	0.000792	0.00479	Alox5ap;Cd14;Cd80;Chi3l1;Itga2;Ptgs2;Xdh;F13a1;Nod1;
11	DOID:3455	cerebrovascular accident	6	0.000747	0.00474	Alox5ap;C3;Cd14;Il1b;Itga2;Ptgs2;
11	DOID:3342	bone inflammation disease	11	0.000738	0.00474	Cd14;Cd80;Cd83;Chi3l1;Ctsb;Il1b;Anxa1;Ncf4;Ptgs2;Il21;Nod1;
11	DOID:2320	obstructive lung disease	9	0.000519	0.00357	Anxa2;Cd14;Chi3l1;Il10ra;Il18rap;Il1b;Itgam;Ptgs2;Xdh;
11	DOID:848	arthritis	11	0.000481	0.00345	Cd14;Cd80;Cd83;Chi3l1;Ctsb;Il1b;Anxa1;Ncf4;Ptgs2;Il21;Nod1;
11	DOID:3388	periodontal disease	5	0.00042	0.00315	Cd14;Il12rb2;Il1b;Ltf;Ptgs2;
11	DOID:17	musculoskeletal system disease	16	0.000409	0.00315	C3;Anxa2;Cd14;Cd80;Cd83;Chi3l1;Ctsb;Il10ra;Il1b;Itgam;Anxa1;Ltf;Ncf4;Ptgs2;Il21;Nod1;
11	DOID:8778	Crohn's disease	6	0.000355	0.00293	Cd14;Cd83;Csf1r;Il21;F13a1;Nod1;
11	DOID:104	bacterial infectious disease	7	0.00032	0.00277	Prdm1;C3;Cd14;Cd80;Il1b;Itgam;Ncr1;
11	DOID:6713	cerebrovascular disease	7	0.000248	0.00227	Alox5ap;C3;Cd14;Il1b;Itga2;Ptgs2;F13a1;
11	DOID:0080001	bone disease	13	0.000193	0.00187	Anxa2;Cd14;Cd80;Cd83;Chi3l1;Ctsb;Il1b;Anxa1;Ltf;Ncf4;Ptgs2;Il21;Nod1;
11	DOID:0050117	disease by infectious agent	14	0.000182	0.00187	Prdm1;Cxcr5;C3;Cd14;Cd80;Csf1r;Ctsb;Ctsh;Cybb;Il1b;Itgam;Ncr1;Sfpi1;Il21;
11	DOID:1579	respiratory system disease	12	0.000113	0.00125	Anxa2;Cd14;Chi3l1;Ctsh;Il10ra;Il18rap;Il1b;Itgam;Napsa;Anxa1;Ptgs2;Xdh;
11	DOID:417	hypersensitivity reaction type II disease	12	0.000102	0.00121	C3;Anxa2;Cd14;Cd80;Cd83;Il10ra;Il18rap;Il1b;Itga2;Itgam;Il21;F13a1;
11	DOID:824	periodontitis	5	8.9e-05	0.00113	Cd14;Il12rb2;Il1b;Ltf;Ptgs2;
11	DOID:0050161	lower respiratory tract disease	12	7.93e-05	0.00109	Anxa2;Cd14;Chi3l1;Ctsh;Il10ra;Il18rap;Il1b;Itgam;Napsa;Anxa1;Ptgs2;Xdh;
11	DOID:850	lung disease	12	6.42e-05	0.000963	Anxa2;Cd14;Chi3l1;Ctsh;Il10ra;Il18rap;Il1b;Itgam;Napsa;Anxa1;Ptgs2;Xdh;
11	DOID:0050686	organ system cancer	34	4.4e-05	0.000726	Alcam;Alox5ap;Prdm1;Cxcr5;Anxa2;Cd14;Cd7;Cd80;Cd83;Chi3l1;Csf1r;Csf3r;Ctsb;Ctsd;Cybb;Il10ra;Il12rb2;Il1b;Itga2;Itgam;Napsa;Anxa1;Ltf;Ncr1;Ptgs2;Msr1;Sfpi1;Xdh;Il21;Dusp6;F13a1;Nod1;Socs2;Plcg2;
11	DOID:2916	hypersensitivity reaction type IV disease	5	1.88e-05	0.000579	Cd14;Cd80;Chi3l1;Il1b;Nod1;
11	DOID:11335	sarcoidosis	5	1.88e-05	0.000579	Cd14;Cd80;Chi3l1;Il1b;Nod1;
11	DOID:0050589	inflammatory bowel disease	9	1.69e-05	0.000579	Cd14;Cd80;Cd83;Csf1r;Il18rap;Il1b;Il21;F13a1;Nod1;
11	DOID:5295	intestinal disease	9	3.16e-05	0.000579	Cd14;Cd80;Cd83;Csf1r;Il18rap;Il1b;Il21;F13a1;Nod1;
11	DOID:2914	immune system disease	16	2.56e-05	0.000579	C3;Anxa2;Cd14;Cd80;Cd83;Chi3l1;Csf3r;Cybb;Il10ra;Il18rap;Il1b;Itga2;Itgam;Il21;F13a1;Nod1;
11	DOID:2531	hematologic cancer	18	2.23e-05	0.000579	Prdm1;Cxcr5;Anxa2;Cd7;Cd83;Chi3l1;Csf1r;Csf3r;Cybb;Il12rb2;Il1b;Itgam;Ncr1;Ptgs2;Sfpi1;Il21;F13a1;Socs2;
11	DOID:0060083	immune system cancer	18	3.03e-05	0.000579	Prdm1;Cxcr5;Anxa2;Cd7;Cd83;Chi3l1;Csf1r;Csf3r;Cybb;Il12rb2;Il1b;Itgam;Ncr1;Ptgs2;Sfpi1;Il21;F13a1;Socs2;
11	DOID:0060056	hypersensitivity reaction disease	14	5.95e-06	0.000491	C3;Anxa2;Cd14;Cd80;Cd83;Chi3l1;Il10ra;Il18rap;Il1b;Itga2;Itgam;Il21;F13a1;Nod1;
11	DOID:77	gastrointestinal system disease	17	2.24e-07	3.69e-05	Cd14;Cd80;Cd83;Csf1r;Ctsd;Ctsw;Fgl2;Il12rb2;Il18rap;Il1b;Anxa1;Ltf;Ptgs2;Xdh;Il21;F13a1;Nod1;
12	DOID:0050177	monogenic disease	3	0.0401	0.0741	Rhd;Slc4a1;Spna1;
12	DOID:0050739	autosomal genetic disease	3	0.0332	0.0665	Rhd;Slc4a1;Spna1;
12	DOID:65	connective tissue disease	3	0.024	0.0523	Birc5;F10;Snca;
12	DOID:630	genetic disease	4	0.0225	0.0523	Rhd;Slc4a1;Snca;Spna1;
12	DOID:934	viral infectious disease	4	0.017	0.0453	Birc5;F10;Rhd;Snca;
12	DOID:0050737	autosomal recessive disease	3	0.0107	0.0348	Rhd;Slc4a1;Spna1;
12	DOID:3070	malignant glioma	4	0.00898	0.0348	Birc5;Aqp1;Snca;E2f2;
12	DOID:2914	immune system disease	5	0.0116	0.0348	Birc5;Epb4.2;F10;Slc4a1;Snca;
12	DOID:854	collagen disease	3	0.00403	0.0193	Birc5;F10;Snca;
12	DOID:74	hematopoietic system disease	4	0.00181	0.0109	Birc5;Epb4.2;F10;Slc4a1;
12	DOID:1398	parasitic infectious disease	3	0.0009	0.01	Birc5;Slc4a1;Spna1;
12	DOID:3069	astrocytoma	4	0.000862	0.01	Birc5;Aqp1;Snca;E2f2;
12	DOID:0050117	disease by infectious agent	6	0.00126	0.01	Birc5;F10;Rhd;Slc4a1;Snca;Spna1;

## Sheet: GO-MF terms
Table S2. Enrichment analysis of 12 gene clusters using GO-MF terms
Cluster	TermID	Name	Num_genes	P-value	FDR (<0.1)	List_of_genes
1	GO:0005125	cytokine activity	4	0.000503	0.0136	Il2;Ccl1;Tnf;Tnfsf11;
1	GO:0004175	endopeptidase activity	3	0.00956	0.0861	Casp6;Pcsk1;Aph1c;
1	GO:0005515	protein binding	51	0.00117	0.0158	Atp1b1;Bcl2a1a;Bcl2l11;Camk4;Casp6;Cbx4;Cd8b1;Cdk5r1;Cdkn1a;Ctsl;Atn1;Ehd1;Fos;Lrrfip1;Marcks;Smad7;Gbp4;Gadd45b;Nr4a2;Plaur;Prnp;Rgs2;Rorc;Ccl1;Sgk1;Serpinb9;Zeb1;Tle1;Tnf;Tnfsf11;Utf1;Map2k3;Kdm2b;Il22;Pvr;Pdlim1;Foxo1;Pmepa1;1190002H23;Rras2;Cnn3;Irak2;Actn1;Themis;Cspp1;Ablim1;Wnk1;Rab8b;Flnb;Iqcb1;Chd7;
3	GO:0004888	transmembrane signaling receptor activity	4	2.56e-05	0.000486	Cd3g;Celsr1;Tlr1;Nfam1;
3	GO:0005543	phospholipid binding	3	0.0058	0.0409	Dgka;Plcb2;Tiam1;
3	GO:0005085	guanyl-nucleotide exchange factor activity	3	0.00646	0.0409	Tiam1;Vav2;Vav3;
4	GO:0050699	WW domain binding	3	0.000818	0.0115	Wbp5;Tnk2;Kif20b;
5	GO:0008009	chemokine activity	4	2.89e-05	0.000608	Cxcl10;Ccl17;Ccl2;Cxcl2;
5	GO:0001540	beta-amyloid binding	4	7.12e-05	0.000747	Apoe;Cst3;Cd74;Pion;
5	GO:0043236	laminin binding	3	0.000801	0.0042	Adam9;Thbs1;Itga9;
5	GO:0050839	cell adhesion molecule binding	4	0.00032	0.00224	Adam8;Ctnnd1;Cd1d1;Vcam1;
5	GO:0008233	peptidase activity	5	0.00157	0.0066	Capn2;Ctss;Ggh;Lgmn;Adamts14;
5	GO:0005178	integrin binding	4	0.00272	0.00952	Adam8;Adam9;Thbs1;Vcam1;
5	GO:0005509	calcium ion binding	5	0.00384	0.0115	Adam8;Capn2;Lrp1;Tgm2;Gca;
5	GO:0008201	heparin binding	3	0.0145	0.038	Apoe;Ccl2;Thbs1;
5	GO:0004872	receptor activity	3	0.0168	0.0393	Tlr2;Klrb1b;Siglece;
5	GO:0002020	protease binding	3	0.0266	0.0559	Cst3;Lrp1;Tnfrsf1a;
5	GO:0005102	receptor binding	5	0.0415	0.0793	App;Ctnnd1;Pik3r1;Icosl;Rnd1;
6	GO:0004003	ATP-dependent DNA helicase activity	3	0.000149	0.00298	Blm;Wrn;Helb;
7	GO:0001085	RNA polymerase II transcription factor binding	3	0.00247	0.0247	Gata1;Gfi1b;Tal1;
8	GO:0044548	S100 protein binding	3	0.000146	0.00117	S100a1;S100a11;S100a6;
8	GO:0005545	1-phosphatidylinositol binding	4	4.41e-05	0.000706	Snx9;Snx10;Plekha2;Eea1;
8	GO:0048306	calcium-dependent protein binding	5	0.000111	0.00117	Myo1c;S100a11;S100a6;Selp;1500003O03;
8	GO:0042803	protein homodimerization activity	21	1.11e-05	0.000355	Abcd1;Cat;Csf1;Hexb;Lgals1;Xcl1;Maf;Enpp1;S100a1;S100a11;S100a6;Foxp3;Xpa;Ikzf2;Pgcp;Mgst1;Snx9;Pygl;Pde2a;Eea1;Galm;
8	GO:0008201	heparin binding	5	0.000579	0.00309	Ctsg;Mpo;Selp;Elane;Prss34;
8	GO:0097110	scaffold protein binding	3	0.00354	0.0142	Casp1;Casp4;Vim;
8	GO:0005509	calcium ion binding	7	0.000487	0.00309	Capn1;Mmp8;Pla2g4a;S100a6;Plscr1;1500003O03;Sri;
8	GO:0005096	GTPase activator activity	4	0.00309	0.0141	Rgs16;Rgs18;Chn2;Abr;
8	GO:0004252	serine-type endopeptidase activity	3	0.00681	0.0198	Ctsg;Mmp8;Elane;
8	GO:0030246	carbohydrate binding	4	0.00651	0.0198	Cd34;Hexb;Lgals1;Pygl;
8	GO:0008233	peptidase activity	5	0.00567	0.0198	Casp1;Casp4;Ctsg;Mmp9;Elane;
10	GO:0019901	protein kinase binding	14	1.18e-06	1.89e-05	Agtr1a;Ccna2;Ccnd3;Ccne1;Cdkn2d;Kif11;Plk1;Kif20a;Aurka;Foxo3;Fbxo5;Tpx2;Cenpe;Ccnb1;
10	GO:0008017	microtubule binding	5	0.00114	0.00914	Plk1;Spag5;Ska2;Kif23;Kif18a;
10	GO:0016301	kinase activity	3	0.00811	0.0324	Ccne1;Cdk1;Ccnb1;
10	GO:0042803	protein homodimerization activity	12	0.00288	0.0154	Ache;Add1;Add2;Cpox;Dck;Top2a;Tyms;Abcg2;Cenpf;E2f8;Abcg4;Fam109b;
10	GO:0008144	drug binding	3	0.016	0.0437	Dck;Top2a;Tyms;
10	GO:0004672	protein kinase activity	5	0.0164	0.0437	Nek2;Plk1;Aurkb;Aurka;Mapk3;
10	GO:0042802	identical protein binding	7	0.0391	0.0894	Aldh1a1;Cpox;Epor;Optn;Gpsm2;E2f8;Tpcn1;
11	GO:0019864	IgG binding	3	3.5e-06	8.74e-05	Fcer1g;Fcgr2b;Fcgr3;
11	GO:0016493	C-C chemokine receptor activity	3	6.76e-05	0.000845	Ccr2;Ccr5;Ccrl2;
11	GO:0042605	peptide antigen binding	3	0.000388	0.00323	H2-Aa;H2-Ab1;H2-Eb1;
11	GO:0008009	chemokine activity	3	0.000893	0.00447	Ccl5;Ccl6;Cxcl11;
11	GO:0004175	endopeptidase activity	4	0.000805	0.00447	Ctsb;Ctsd;Ctsh;Napsa;
11	GO:0004713	protein tyrosine kinase activity	4	0.00135	0.00505	Fgr;Hck;Lyn;Syk;
11	GO:0050660	flavin adenine dinucleotide binding	3	0.0038	0.0106	Cybb;Xdh;Kmo;
11	GO:0008233	peptidase activity	5	0.00186	0.0058	Ctsb;Ctsd;Ctsh;Napsa;Ltf;
11	GO:0005543	phospholipid binding	3	0.00703	0.0176	Anxa1;Ptafr;Pla2g7;
11	GO:0043621	protein self-association	3	0.00866	0.018	Ctsb;Ctsh;Ccl5;
11	GO:0042803	protein homodimerization activity	14	0.00141	0.00505	Alox5ap;Ccr2;Csf1r;Gzma;Hp;Lcn2;Anxa1;Klrb1c;Ptgs2;Ccl5;Xdh;Klrk1;Plek;Nod1;
11	GO:0008201	heparin binding	3	0.016	0.0286	Itgam;Ltf;Ccl5;
11	GO:0030246	carbohydrate binding	3	0.02	0.0333	Chi3l3;Klrg1;Cd209a;
11	GO:0003779	actin binding	4	0.0155	0.0286	Ccr5;Fscn1;Pstpip2;Coro2a;
11	GO:0005178	integrin binding	3	0.0229	0.0357	Itga2;Lyn;Syk;
11	GO:0005515	protein binding	46	0.00844	0.018	Alcam;Alox5ap;Prdm1;C3;Anxa2;Cd80;Cxcr2;Ccr2;Csf1r;Csf2rb;Fcer1g;Fcgr2b;Fn1;Gda;H2-Aa;H2-Ab1;H2-Eb1;Ifi204;Lcn2;Lgals3;Anxa1;Lyn;Ncf1;Ncf2;Ncf4;Nfil3;Cd244;S100a4;Sfpi1;Serpinb9b;Syk;Cd40;Tyrobp;Xdh;Klrk1;Clic4;Ebi3;Clec4e;Trem3;Dusp6;Pik3ap1;Pld4;Tifa;Pilra;Klrb1f;Plcg2;
12	GO:0048487	beta-tubulin binding	3	0.000462	0.00426	Snca;Racgap1;Ranbp10;
12	GO:0008017	microtubule binding	4	0.000853	0.00426	Birc5;Snca;Racgap1;Nusap1;
12	GO:0003779	actin binding	3	0.00971	0.0324	Slc4a1;Spnb1;Anln;

## Sheet: GO-CC terms
Table S2. Enrichment analysis of 12 gene clusters using GO-CC terms
Cluster	TermID	Name	Num_genes	P-value	FDR (<0.1)	List_of_genes
1	GO:0043197	dendritic spine	3	0.0193	0.0703	Cdk5r1;Cnn3;Actn1;
1	GO:0005901	caveola	3	0.0207	0.0703	Atp1b1;F2r;Fasl;
1	GO:0043005	neuron projection	6	0.0131	0.0703	Ctsl;Fos;Myo10;Pcsk1;Ptprf;Sgk1;
1	GO:0043025	neuronal cell body	7	0.0164	0.0703	Cdk5r1;Plk3;Myo10;Pcsk1;Ptprf;Acsl4;Cnn3;
1	GO:0009897	external side of plasma membrane	6	0.02	0.0703	Cd8b1;Ctsl;Fasl;Il7r;Tnf;Cd40lg;
1	GO:0005737	cytoplasm	45	0.0137	0.0703	Bcl2l11;Camk4;Casp6;Cbx4;Cdk5r1;Cdkn1a;Cflar;Plk3;Ctsl;Atn1;Gch1;Ifit1;Marcks;Smad7;Myo10;Ndrg1;Nr4a2;Hspa4l;Pde4b;Prnp;Ptpn4;Sgk1;Sh2d1a;Serpinb9;Zeb1;Arih2;Dnajb9;Acsl4;Rragd;Foxo1;Slc25a20;Tacc2;1190002H23;Trim13;Tespa1;Prkd3;Boll;Actn1;Lpp;Themis;Trib1;Wnk1;Oas2;Flnb;Rnf213;
1	GO:0048471	perinuclear region of cytoplasm	11	0.00108	0.00922	Cdk5r1;Atn1;Ehd1;Fasl;Ndrg1;Pcsk1;Pde4b;Sgk1;Acsl3;Rab8b;Oas2;
1	GO:0005811	lipid particle	4	0.000799	0.00905	Ehd1;Acsl4;Hilpda;Acsl3;
1	GO:0030141	secretory granule	5	0.000597	0.00905	Ctsl;Pcsk1;Tnf;Hilpda;Actn1;
1	GO:0005615	extracellular space	10	0.000772	0.00905	Ecm1;Fasl;Il2;Il6ra;Lipg;Pcsk1;Serpinb9;Tnf;Cd40lg;Hilpda;
3	GO:0005886	plasma membrane	26	2.71e-05	0.000705	Adora2a;Alpl;Anxa3;Cd63;Coro1a;Dgka;Flot1;Cd93;Nfatc3;Prkca;Plcb2;Ptprcap;Spnb2;Tiam1;Vav2;Pacsin1;Grk6;Bag3;Rgs3;Crtam;Vav3;Pvrl1;Plxdc2;Stk38l;Lax1;Ipcef1;
4	GO:0001725	stress fiber	3	0.00745	0.0857	Sorbs1;Myh10;Daam1;
4	GO:0042555	MCM complex	3	5.15e-05	0.00119	Mcm3;Mcm2;Mcm5;
5	GO:0045121	membrane raft	4	0.0554	0.0977	Npc1;Sdc4;Tnfrsf1a;Rhoq;
5	GO:0045177	apical part of cell	3	0.0266	0.0499	App;Lgmn;Vcam1;
5	GO:0016021	integral to membrane	7	0.0131	0.0261	App;Cd74;Cd97;Icosl;Niacr1;Siglece;S1pr5;
5	GO:0031982	vesicle	3	0.01	0.0231	Cst3;Ifngr1;Npc1;
5	GO:0030424	axon	5	0.0108	0.0231	App;Sdc3;Tnfrsf1a;Trpv2;Adrbk2;
5	GO:0043005	neuron projection	6	0.0107	0.0231	Acp2;App;Cx3cr1;Pik3r1;Cyfip1;Sdc3;
5	GO:0005783	endoplasmic reticulum	11	0.00799	0.0218	Cst3;Hmox1;Ifngr1;Cd74;Npc1;Dhrs1;Ppt2;Sulf2;Tmem173;Dse;Lpcat2;
5	GO:0016020	membrane	12	0.0035	0.0105	App;Rhob;Ctnnd1;Cd38;Ctss;Lrp1;Npc1;Pik3r1;Tgm2;Itga9;Cdc42ep2;Adrbk2;
5	GO:0048471	perinuclear region of cytoplasm	11	0.00075	0.0025	App;Cst3;Cx3cr1;Lrp1;Npc1;Cyfip1;Trf;Tmem173;Mtmr14;Prex1;Adrbk2;
5	GO:0005576	extracellular region	6	0.000314	0.00118	Cst3;Cxcl10;Ccl2;Sepp1;Tnfrsf1a;Adamts14;
5	GO:0005764	lysosome	9	4.01e-05	0.000172	Acp2;Cd1d1;Cst3;Ctss;Il4i1;Ggh;Cd74;Npc1;Slc11a1;
5	GO:0005770	late endosome	7	3.28e-05	0.000164	Apoe;Cd1d1;Cd74;Slc11a1;Lgmn;Trf;Sla2;
5	GO:0005887	integral to plasma membrane	11	4.67e-06	3.43e-05	Adam8;Cd72;Cd74;Lrp1;Npc1;Sirpa;Icosl;Klrb1b;Plxnb2;Rnf43;Klri1;
5	GO:0009897	external side of plasma membrane	11	5.72e-06	3.43e-05	Cd1d1;Emr1;Cxcl10;Cd74;Itgax;Thbs1;Vcam1;Tlr2;Icosl;Clec7a;Klrb1b;
5	GO:0005886	plasma membrane	30	8.05e-07	8.05e-06	Adam8;Adam9;Apoe;App;Rhob;C5ar1;Ctnnd1;Cd38;Cd74;Npc1;Slc11a1;Pik3r1;Rp2h;Tgm2;Tnfrsf1a;Trpv2;Tlr2;Rgs1;Ly6i;Sulf2;Sla2;Klrb1b;Niacr1;S1pr5;Rhoq;Cdc42ep2;Pilrb1;Slc24a6;Gca;Prex1;
5	GO:0005615	extracellular space	16	2.05e-08	3.08e-07	Adam9;Apoe;Cst3;Ggh;Cxcl10;Psap;Ccl2;Cxcl2;Sepp1;Tcn2;Thbs1;Tnfrsf1a;Trf;Vcam1;Axl;Sulf2;
5	GO:0009986	cell surface	17	5.94e-09	1.78e-07	Adam8;Adam9;App;C5ar1;Cd1d1;Cd38;Ctss;Cd74;Slc11a1;Abcb1a;Sdc4;Tnfrsf1a;Vcam1;Trpv2;Tlr2;Axl;Sulf2;
6	GO:0005741	mitochondrial outer membrane	5	0.00226	0.0219	Bnip3l;Cnp;Cpt1a;Mavs;Hadhb;
6	GO:0005739	mitochondrion	37	0.000975	0.0141	Atpif1;Bckdk;Bnip3l;Comt;Cpt1a;Cpt2;Bloc1s1;Mtcp1;Prkaca;Eci2;D16H22S680;Ech1;Ak3;Acot13;Gatm;Mrpl14;Acss1;Clybl;Fam54a;Osgepl1;Hsdl2;Slc25a16;Mcee;Pck2;Ptgr2;C330018D20;Mrpl34;Lbr;Nt5c3;Mavs;Slc25a24;Mcart1;Hadhb;Idh2;Gcdh;Pon2;Gpx4;
6	GO:0005663	DNA replication factor C complex	3	7.44e-05	0.00216	Rfc2;Rfc5;Rfc4;
8	GO:0043231	intracellular membrane-bounded organelle	11	0.0356	0.0985	Agtrap;Elk3;Gm2a;Pla2g4a;Ctsa;Sort1;Acss2;Cyp4f18;Etfb;Mta3;Zc3h12d;
8	GO:0005778	peroxisomal membrane	3	0.0311	0.0934	Abcd1;Cat;Mgst1;
8	GO:0016021	integral to membrane	8	0.0188	0.0614	Sort1;Ceacam1;Mgst1;0610031J06;Coro7;Ms4a3;Gba2;Slc9a7;
8	GO:0048471	perinuclear region of cytoplasm	10	0.0181	0.0614	Abcd1;Cd34;Csf1;Pla2g4a;S100a6;Sorl1;Sort1;Vim;Itm2c;Pde2a;
8	GO:0005758	mitochondrial intermembrane space	3	0.0121	0.0484	Cat;Bloc1s1;Txnip;
8	GO:0005829	cytosol	20	0.0054	0.0243	Ahr;Alox15;Alox5;Cat;Bloc1s1;Gnai2;Gstt2;Nrp1;Pla2g4a;Prtn3;S100a6;Plscr1;Vim;Dguok;1500003O03;0610031J06;Abr;Egln3;Pde2a;Eea1;
8	GO:0045121	membrane raft	7	0.0029	0.0149	Cd48;Flot2;Gnai2;Hpse;Rgs16;Plscr1;Pde2a;
8	GO:0009986	cell surface	11	0.00203	0.0122	Cd34;Flot2;Itgav;Lgals1;Nrp1;Enpp1;Ptprj;Sort1;Tnfrsf4;Clec5a;Elane;
8	GO:0009897	external side of plasma membrane	9	0.00153	0.011	Cd34;Cd48;Cxcr3;Itgav;Lag3;Selp;Tcrg-V3;Tnfrsf9;Tnfrsf4;
8	GO:0005886	plasma membrane	29	0.000564	0.00508	Plin2;Agtrap;Ddr1;Cat;Cd34;Cd48;Cxcr3;Ctsg;Gnai2;Itgav;Nrp1;Enpp1;Prtn3;Ptprj;Sort1;Plscr1;Tnfrsf4;Dapp1;Skap2;1500003O03;Litaf;Itm2c;Snx9;Sri;Abr;Pygl;Pde2a;Eea1;Arrb2;
8	GO:0005764	lysosome	9	0.000347	0.00417	Cat;Gm2a;H2-Ob;Hexb;Hpse;Pgcp;0610031J06;Itm2c;Cybasc3;
8	GO:0005737	cytoplasm	65	6.61e-05	0.00119	Plin2;Adssl1;Ahr;Abcd1;Alox15;Alox5;Apobec1;Capg;Capn1;Casp1;Runx2;Cd34;Gm2a;Gnai2;Gstt2;Mdfic;Lgals1;Maf;Myo1c;Pla2g4a;Ppp1ca;Rad9;Rbl2;Rgs16;S100a11;S100a6;Selp;Foxp3;Sort1;Tec;Vim;Zfpm1;Zeb2;Dguok;Pik3cg;Elane;Skap2;Pgcp;Txnip;1500003O03;Sqrdl;Nek6;Acss2;Rgs18;Snx9;Ccdc50;Tmem50a;Cyp4f18;Sh3bgrl3;Apobec3;Plekha2;AI316807;Pygl;Egln3;Hsd17b11;Mta3;Ms4a3;Pde2a;Eea1;Arrb2;Cdc14a;Zc3h12d;Pkn1;Bex6;…
8	GO:0005615	extracellular space	14	2.36e-05	0.000849	Csf1;Ctsg;Lbp;Lgals1;Xcl1;Mmp8;Mmp9;Mpo;Enpp1;Selp;Pgcp;Serpinb1a;Lrg1;Prss34;
9	GO:0000922	spindle pole	3	0.00626	0.0456	Mad2l1;Cep128;Tubg1;
9	GO:0000776	kinetochore	3	0.0072	0.0456	Bub1b;Cbx5;Mad2l1;
9	GO:0000793	condensed chromosome	3	0.00218	0.0414	Smc2;Rad51;Hmgb2;
10	GO:0005635	nuclear envelope	3	0.0504	0.0876	Ache;Rrm2;Cenpf;
10	GO:0005759	mitochondrial matrix	3	0.0213	0.0391	Brca1;Hagh;Tyms;
10	GO:0005856	cytoskeleton	3	0.0108	0.021	Add1;Stom;Mapk3;
10	GO:0005737	cytoplasm	44	0.00269	0.00555	Ache;Agtr1a;Aldh1a1;Brca1;Ccna2;Ccne1;Cdk1;Cdkn2d;Cpox;Epb4.9;Stom;Hagh;Hebp1;Hmbs;Kif11;Mki67;Orc1;Plk1;Tyms;Mapk3;Ermap;Spag5;Ncapg;Diap3;Foxo3;Fignl1;Fbxo5;Cdca5;Ncapd2;Optn;Gpsm2;Rnf123;Tinagl1;Cenpf;Kif22;C330027C09;Kif18a;Cenpe;Ssh1;Blvrb;Zfp367;Atg9a;Mpst;Ccnb1;
10	GO:0016020	membrane	12	0.00208	0.00457	Ache;Add1;Add2;Agtr1a;Ccnb2;Epb4.9;Mpp1;Ppap2a;Abcg2;Ptdss2;Foxo3;Ccnb1;
10	GO:0005634	nucleus	48	0.00198	0.00457	Add1;Aldh1a1;Brca1;Ccna2;Ccne1;Ccnf;Cdk1;Cdkn2d;Epb4.9;Hmbs;Kif4;Lmo2;Mki67;Nfe2;Orc1;Plk1;Sox6;Aurkb;Aurka;Top2a;Tyms;Abcg2;Mapk3;Cdca8;Spag5;Diap3;Foxo3;Cenpk;Fignl1;Fbxo5;Cdca5;Ncapd2;Sgol2;Oip5;Kif23;Tpx2;Ncapg2;Gpsm2;Depdc1a;Casc5;Cenpf;E2f8;Kif22;Kif18a;Cenpe;Blvrb;Zfp367;Ccnb1;
10	GO:0015630	microtubule cytoskeleton	6	0.000826	0.0021	Ccnb2;Mapk3;Tpx2;Kif2c;Kif18a;Cenpe;
10	GO:0000922	spindle pole	5	0.000149	0.00041	Nek2;Plk1;Sgol1;Cenpf;Ccnb1;
10	GO:0005813	centrosome	12	0.000139	0.00041	Brca1;Ccnb2;Ccne1;Nek2;Plk1;Aurka;Ncapg;Ckap2l;Kif23;Sgol1;Sass6;Ccnb1;
10	GO:0000940	condensed chromosome outer kinetochore	3	4.37e-05	0.000144	Ska2;Cenpf;Cenpe;
10	GO:0010369	chromocenter	4	1.95e-06	7.15e-06	Incenp;Aurkb;Cdca8;Oip5;
10	GO:0000793	condensed chromosome	6	1.11e-06	4.58e-06	Brca1;Hmbs;Mki67;Top2a;Ncapg;Ncapd2;
10	GO:0030496	midbody	8	9.33e-07	4.4e-06	Cdk1;Incenp;Kif4;Nek2;Plk1;Aurkb;Kif23;Cenpf;
10	GO:0005876	spindle microtubule	6	3.96e-07	2.18e-06	Cdk1;Plk1;Aurka;Spag5;Ska2;Tpx2;
10	GO:0000780	condensed nuclear chromosome, centromeric region	5	4.48e-08	2.96e-07	Bub1;Cenpa;Aurkb;Sgol2;Sgol1;
10	GO:0000779	condensed chromosome, centromeric region	4	2.9e-08	2.39e-07	Aurkb;Sgol2;Sgol1;Cenpe;
10	GO:0000776	kinetochore	10	8.91e-11	9.8e-10	Bub1;Incenp;Nek2;Plk1;Spag5;Nuf2;Sgol2;Sgol1;Cenpf;Cenpe;
10	GO:0000775	chromosome, centromeric region	10	1.82e-12	3e-11	Bub1;Cenpa;Incenp;Mki67;Cdca8;Sgol2;Sgol1;Kif2c;Cenpf;Cenpe;
10	GO:0005819	spindle	12	1.69e-12	3e-11	Incenp;Kif11;Plk1;Kif20a;Aurkb;Aurka;Spag5;Fbxo5;Kif23;Tpx2;Cenpf;Kif22;
11	GO:0016021	integral to membrane	6	0.043	0.0859	Fcgr2b;H2-Ab1;Itgam;Prf1;Clic4;Cd209a;
11	GO:0030141	secretory granule	3	0.0292	0.0624	Il1b;Ltf;Lyz2;
11	GO:0005901	caveola	3	0.0191	0.0437	Ctsb;Hck;Ptgs2;
11	GO:0005829	cytosol	15	0.0176	0.0434	Alox5ap;Ccr2;Ctsh;Fgr;Hdc;Lcn2;Ncf1;Ncf2;Ncf4;Pstpip2;Msr1;Xdh;Clic4;Aldh3b1;Plcg2;
11	GO:0005576	extracellular region	4	0.0145	0.0386	Ctsb;Il1b;Il1rn;Lcn2;
11	GO:0042383	sarcolemma	3	0.0123	0.0359	Anxa2;Ctsb;Anxa1;
11	GO:0005791	rough endoplasmic reticulum	3	0.00582	0.0186	Arsb;Cybb;Ncf1;
11	GO:0005887	integral to plasma membrane	7	0.00416	0.0148	Ccr2;Cybb;Fcer1g;Fcgr2b;Klrb1c;Ccrl2;Klri2;
11	GO:0005578	proteinaceous extracellular matrix	3	0.00272	0.0109	Fn1;Lgals3;Tgfbi;
11	GO:0032587	ruffle membrane	4	0.000197	0.0009	Fgr;Ptprj;Plek;Spata13;
11	GO:0005764	lysosome	9	4.52e-05	0.000241	Arsb;Ctsb;Ctsd;Ctsh;H2-Aa;Hck;Napsa;Unc93b1;Ifi30;
11	GO:0005886	plasma membrane	27	2.99e-05	0.000191	Anxa2;Cd14;Ccr2;Csf1r;Cybb;Fgr;H2-Aa;H2-Ab1;Itga2;Klra10;Klra3;Klra8;Klra9;Anxa1;Klrb1c;Lyn;Ncf1;Ptafr;Ptprj;Msr1;Cd40;Clic4;Fam129a;Ifi30;Pik3ap1;Klrb1f;Plcg2;
11	GO:0043020	NADPH oxidase complex	3	1.13e-05	9.01e-05	Cybb;Ncf1;Ncf4;
11	GO:0009986	cell surface	19	1.34e-10	1.43e-09	Cd14;Cd80;Cxcr2;Ccr5;Csf1r;Ctsb;Grn;H2-Ab1;Itga2;Itga4;Itgam;Ptprj;Cd40;Klrk1;Clic4;Cd209a;Klrb1f;Clec12a;Fcgr4;
11	GO:0005615	extracellular space	24	6.4e-16	1.02e-14	C3;Cd14;Chi3l1;Camp;Ctsb;Ctsd;Ctsh;Fn1;Grn;Cfb;Hp;Il10;Il1b;Il1rn;Napsa;Lcn2;Anxa1;Cxcl9;Prf1;S100a8;S100a9;Ccl5;Tgfbi;Cd40;
11	GO:0009897	external side of plasma membrane	24	2.38e-19	7.63e-18	Alcam;Cd33;Cd80;Cd83;Ccr5;Ctsb;Fcer1g;Fcgr2b;H2-Aa;H2-Ab1;H2-Eb1;Il12rb2;Itga2;Itga4;Itgam;Klrc1;Klrd1;Klrb1c;Cxcl9;Cd244;Cd40;Klrk1;Fcgr4;Ly6g;
12	GO:0005743	mitochondrial inner membrane	4	0.0243	0.069	Alas2;Fech;Abcb10;Rsad2;
12	GO:0030496	midbody	3	0.00543	0.0185	Birc5;Ect2;Racgap1;
12	GO:0042383	sarcolemma	3	0.00111	0.00473	Ank1;Aqp1;Cd36;
12	GO:0016020	membrane	9	0.000218	0.00123	Ank1;Aqp1;Epb4.2;F10;Rhd;Slc4a1;Spna1;Spnb1;Tmod1;
12	GO:0014731	spectrin-associated cytoskeleton	3	2.12e-07	1.81e-06	Ank1;Spna1;Spnb1;
12	GO:0030863	cortical cytoskeleton	6	4.74e-09	8.05e-08	Ank1;Epb4.2;Slc4a1;Spna1;Spnb1;Tmod1;
